# Supplementary material for: DNA methylation abnormalities induced by advanced maternal age in villi prime a high-risk state for spontaneous abortion
Source: Clin Epigenetics. 2023 Mar 21;15:44. doi: 10.1186/s13148-023-01432-w (PMC10029192; doi:10.1186/s13148-023-01432-w)
Supplement: Supplementary file 13 — Additional file 13. Table S1. Clinical features of samples in the RRBS and mRNA-seq. [file 13148_2023_1432_MOESM13_ESM.xlsx]

## Sheet: Sheet1
Table S1: statistics for clinical features of cohorts in RRBS
Cohorts	YMA group	AMA group	P value
Number of couples (N)	12	12	——
Maternal age (years; mean ± SD)	22.75± 2.30	40.33± 1.50	<0.0001a
Weeks of gestation (weeks; mean ± SD)	6.08± 0.67	6.25± 0.62	0.53a
Embryo Gender (female:male)	6:6	5:7	>0.99b
a: unpaired t-test
b: Fisher's exact test
SD: standard deviation
AMA： advanced maternal age
YMA： Young maternal age
ns： non significant

## Sheet: Sheet2
Table S1: statistics for clinical features of cohorts in mRNA-seq
Cohorts	YMA group	AMA group	P value
Number of couples (N)	6	4	——
Maternal age (years; mean ± SD)	22.67± 2.16	39.25± 1.50	<0.0001a
Weeks of gestation (weeks; mean ± SD)	5.83± 0.40	6.25± 0.5	0.22a
Embryo Gender (female:male)	3:3	3:1	0.57b
a: unpaired t-test
b: Fisher's exact test
SD: standard deviation
AMA： advanced maternal age
YMA： Young maternal age
ns： non significant
