# Supplementary material for: DNA methylation abnormalities induced by advanced maternal age in villi prime a high-risk state for spontaneous abortion
Source: Clin Epigenetics. 2023 Mar 21;15:44. doi: 10.1186/s13148-023-01432-w (PMC10029192; doi:10.1186/s13148-023-01432-w)
Supplement: Supplementary file 14 — Additional file 14. Table S2. Summary of the sequencing information of all RNA-seq and RRBS libraries, as well as the number and average coverage depth of CpGs detected at different minimum coverage values for each RRBS library. [file 13148_2023_1432_MOESM14_ESM.xlsx]

## Sheet: Sequencing_information_RNA_data
Supplementary Table S2.Summary for the sequencing information of all RNA-seq libraries.
Sample Names	Total_number_raw_reads_pair	Total_pre_filter_basepairs_per_read	Total_filter_basepairs_per_read_one	Total_filter_basepairs_per_read_two	Number of mapped reads	number of mapped bases
P22	26494153	3974122950	3936527678	3937797532	51975956	66387222885
P23	25433226	3814983900	3775589187	3776430430	49937335	71446062060
P24	26836999	4025549850	3979858642	3980968925	52600668	75752103943
P25	25104238	3765635700	3719700536	3720430723	49248622	75895651234
P31	21956110	3293416500	3269566134	3269513123	43137097	62165317456
P32	25252940	3787941000	3760677727	3760733875	49570489	79181911921
P33	21015403	3152310450	3105506443	3103967047	40684645	45456970415
P34	21773047	3265957050	3231151812	3231385343	42342422	49661142291
P36	26498100	3974715000	3944774864	3945243039	52151963	79353749029
P37	27160059	4074008850	4046197156	4046196056	53066711	64190851004
P38	29286467	4392970050	4355723495	4354763657	56883406	41746560739
P41	25879553	3881932950	3859553922	3858631227	50572345	84376527369

## Sheet: Sequencing_information_for_RRBS
Supplementary Table S2. Summary for the sequencing information of all the RRBS libraries.
analysis_name	Total_number_reads_pair	Total_pre_filter_basepairs_read_one	Total_pre_filter_basepairs_read_two	Total_basepairs_filtered_read_one	Total_basepairs_filtered_read_two	total_sequence_reads_pair	pair_end_unique_map_reads_pair	Mapping_efficiency	Bisulfy_Conversion_rate	CpG_number_with_1X_coverage	CpG_number_with_3X_coverage	CpG_number_with_5X_coverage	CpG_number_with_6X_coverage	CpG_number_with_10X_coverage	average_coverage_for_CpG_with_1X	average_coverage_for_CpG_with_3X	average_coverage_for_CpG_with_5X	average_coverage_for_CpG_with_6X	average_coverage_for_CpG_with_10X
A1	97298618	14573411620	14521552783	13162093219	13236748003	95368819	57200474	0.6	0.994113	40778156	20947117	11401813	9005463	5151027	4.95009	8.28526	12.3799	14.3437	19.7811
A21	109212668	16362019300	16323809266	12556465635	14651559870	93518118	54737996	0.585	0.992438	23038962	11198633	9410232	9037685	7834501	11.5795	22.4827	26.1242	26.995	29.9928
A22	112817769	16902088937	16855561821	12820082714	15253393546	94627549	60615200	0.641	0.99256	20438771	10916898	8475055	7874366	6216156	8.83398	15.3872	18.8513	19.9079	23.2442
A23	76860807	11516808543	11483746281	9767306870	10766296600	69332345	41907362	0.604	0.990996	20913609	10862796	8765991	8235512	6764789	10.7072	19.4208	23.2622	24.4385	28.1493
A24	95430512	14294449982	14239874013	11977225991	12966429347	87432350	58858682	0.673	0.995821	21877740	12209493	9537183	8891075	7438602	14.2971	24.569	30.5088	32.3625	37.2581
A25	92577272	13871024366	13819567123	11310242040	12677381454	82427672	49515127	0.601	0.99615	32407010	15415360	10332741	9290446	7280599	7.85674	15.017	20.755	22.5225	26.7351
A3	100125988	14996674719	20248997342	12847797095	18078106319	93161579	45727497	0.491	0.995287	22451373	11596317	9167323	8675815	7720696	13.7555	25.4075	31.2535	32.7408	35.8937
A31	91355892	13684583024	13635626305	10850638797	12271726643	80385040	52517951	0.653	0.996382	33790097	15945392	10440749	9276377	7040829	6.65354	12.5775	17.4384	18.9997	22.7288
A32	135703061	20331207961	14955573422	15949198830	13568785726	118810967	84211346	0.709	0.995855	22774608	12192785	9538130	8949328	7455136	9.86649	17.2818	21.1582	22.2212	25.1914
A33	107365005	16085886280	16037049257	14195415738	15035359778	100820415	75891259	0.753	0.995954	20697617	10618122	8648829	8186793	6801197	10.4804	19.2052	22.8162	23.8217	27.1598
A4	65357648	9787797924	12238613826	7909703006	10247272858	59564983	34099423	0.572	0.995217	20844220	12026051	9450964	8858318	7614324	13.1917	21.8855	26.9309	28.3981	31.8461
P11	122982029	18416071838	18355222759	11633494843	14479321146	94789209	58657647	0.619	0.991848	19723945	10643333	9022177	8703576	7958927	15.7989	28.1848	32.6505	33.6627	36.1253
P12	122481612	18350724117	18282063791	11634228880	14494327551	93844635	59347586	0.632	0.989489	23632525	11838253	9127763	8594451	7620550	12.9778	24.5992	30.9115	32.5194	35.7519
P13	81487164	12209305261	12178849569	10891271632	11123857336	78756240	51916477	0.659	0.994237	19897498	10731230	9005615	8563185	7285666	14.0007	24.8711	28.9932	30.2328	34.2394
P14	72084660	10797602124	10778405639	9592878232	9884579563	69310417	42698664	0.616	0.994411	21594990	10652368	8336251	7774487	6317568	9.75233	18.4418	22.6329	23.907	27.7255
P15	93209540	13928693744	13928338917	10252524605	11919450071	78655549	51200429	0.651	0.995184	29417409	12621210	9283205	8666623	7135561	7.50621	15.7571	20.2277	21.3111	24.2949
P16	114156811	17102860624	17061538969	14616022744	15303081918	106932311	65393825	0.612	0.995608	22966695	12323047	9890485	9383900	8161956	15.0318	26.8815	32.6705	34.1643	38.1769
P17	73642262	11026033699	10997506778	8711779863	9310876839	66134422	40668743	0.615	0.995482	26122750	12044742	8851444	8166624	6506841	7.42747	14.5802	18.6321	19.7753	22.9406
P18	71784065	10751695953	10729592656	9119962446	9557633357	67072253	41865640	0.624	0.995516	21336262	10873597	8654230	8103554	6547526	10.1524	18.6788	22.6077	23.8042	27.7038
P19	80780075	12098125659	12070319613	9700533432	10434085020	72884806	42380282	0.581	0.995254	22741497	10551192	8561660	8100025	6634820	9.18235	18.3282	21.8112	22.7693	26.152
P20	68654084	10284401246	10256485226	8194702311	8870122799	61611629	38175182	0.62	0.995714	20917250	10505757	8584092	8071569	6393879	9.02581	16.7095	19.6976	20.6309	24.0905
P21	70882893	10620188224	10590078767	8403999226	9726175734	60772147	36988102	0.609	0.992436	17968006	10436429	8743903	8234305	6605027	11.1978	18.349	21.2456	22.251	25.9098
P22	83151851	12457085934	12423780361	9563684292	11182592136	70770058	47521975	0.671	0.993596	19092178	11198003	9460186	9049324	7794857	13.6847	22.4127	25.9139	26.8635	29.9872
P23	83588400	12525256995	12486638705	9680110456	11477493411	70196424	43981003	0.627	0.993022	17630789	10702880	9116995	8675877	7269049	13.9942	22.2115	25.4885	26.5302	30.2265
P24	79335315	11860719078	11857910289	9100582910	10816605270	66543116	37379779	0.562	0.992821	18527235	10062744	8371524	7858184	6201417	10.4079	18.0948	21.0668	22.1164	26.0421
P25	93796148	14055965608	14026410439	10564235203	12804312669	77256419	43590867	0.564	0.994761	23484567	11776954	9029510	8360690	6579465	8.95463	16.5561	20.571	21.8166	25.7265
P31	127740419	19138243239	19077222189	16184312266	17466927407	117151292	86912306	0.742	0.995924	45321062	26641566	14828462	11313160	4928817	4.68315	6.93834	9.73951	11.2122	16.5278
P32	96471237	14453157753	14414223958	12402186192	13628786207	87418934	61577771	0.704	0.995083	35815648	17532865	10487871	8805175	5893163	5.92877	10.6646	15.5573	17.5748	22.7322
P33	73949530	11077661269	11048859392	9078342382	10459186519	63960137	43690024	0.683	0.995308	24326856	12025656	8624468	7827521	6165985	8.61102	16.0601	21.0659	22.7016	26.8639
P34	87821136	13158995152	13121212975	11467525618	12242180360	81492408	57947821	0.711	0.995742	32337434	16381287	10376348	8881677	6152132	6.74166	11.9667	16.9328	18.941	24.1703
P35	77229014	11569019602	11534085007	9814656999	10689347202	70408005	47056075	0.668	0.996214	25792183	12650283	8952982	8082897	6195688	7.79218	14.5024	19.1005	20.6184	24.6815
P36	83398286	12494286856	12456181942	10594796331	11455901538	76259741	54232464	0.711	0.995403	30543557	15176103	10108974	8899362	6561139	7.35454	13.4269	18.465	20.2952	24.9608
P37	133395366	19981399439	19917580311	16049096809	17776080124	118755054	87925371	0.74	0.994292	44280454	25023266	13996434	10926297	5439203	4.70502	7.20688	10.1978	11.6583	16.226
P38	93176991	13959725888	13910589574	11210234837	12552450200	82447465	57320354	0.695	0.993957	32219777	15427765	10064434	8836321	6352695	6.08179	11.2216	15.4068	16.8532	20.6059
P41	65513616	9811868079	9785518848	8808536255	9044258244	62663499	41061649	0.655	0.990136	22991905	11696006	8808999	8095028	6356936	9.45865	17.3221	21.8953	23.3855	27.7764
