# Supplementary material for: DNA methylation abnormalities induced by advanced maternal age in villi prime a high-risk state for spontaneous abortion
Source: Clin Epigenetics. 2023 Mar 21;15:44. doi: 10.1186/s13148-023-01432-w (PMC10029192; doi:10.1186/s13148-023-01432-w)
Supplement: Supplementary file 15 — Additional file 15. Table S3. List of AMA-related DMRs. DMRs:200bp bins with |differential DNA methylation value| > 15% and q value < 0.05. [file 13148_2023_1432_MOESM15_ESM.xlsx]

## Sheet: Sheet1
Supplementary Table S3. The list of AMA related DMRs. DMRs: 200bp bins with |differential DNA methylation value|>15% and q-value <0.05.
DMRs_genomic_region	seqnames	start	end	width	strand	annotation	distanceToTSS	geneStrand	transcriptId	geneId	ENSEMBL	SYMBOL	GENENAME	Young_mean	AMA_mean	pvalue	qvalue	meth.diff
chr1_102479801_102480000	chr1	102479801	102480000	199	*	Distal Intergenic	400018	2	ENST00000470170.1	1301	ENSG00000060718	COL11A1	52.7778	72.7008	58.348	6.97682e-06	8.02945e-05	-15.278
chr1_10560001_10560200	chr1	10560001	10560200	199	*	Intron (ENST00000356607.9/5195, intron 3 of 8)	24114	1	ENST00000492696.1	5195	ENSG00000142655	PEX14	60	72.7327	58.1989	4.29283e-13	2.81187e-11	-16.4298
chr1_10580201_10580400	chr1	10580201	10580400	199	*	Intron (ENST00000356607.9/5195, intron 3 of 8)	44314	1	ENST00000492696.1	5195	ENSG00000142655	PEX14	51.6129	48.0621	63.2954	1.71197e-16	1.93708e-14	19.124
chr1_109102601_109102800	chr1	109102601	109102800	199	*	Promoter (2-3kb)	2409	1	ENST00000602755.1	677766	ENSG00000278249	SCARNA2	76	51.7928	69.9765	1.92427e-22	4.60024e-20	23.2974
chr1_11379001_11379200	chr1	11379001	11379200	199	*	Distal Intergenic	-99955	1	ENST00000294484.7	57540	ENSG00000204624	DISP3	63.6364	35.0227	48.908	0.000251261	0.00159388	15.6173
chr1_12021201_12021400	chr1	12021201	12021400	199	*	Promoter (<=1kb)	-822	1	ENST00000466860.5	60672	ENSG00000116691	MIIP	NA	25.6241	40.0691	2.31893e-10	8.95481e-09	16.5633
chr1_144104201_144104400	chr1	144104201	144104400	199	*	Distal Intergenic	129115	1	ENST00000605551.2	100996712	NA	SRGAP2D	26.5306	31.7457	38.8829	9.4422e-28	3.74932e-25	15.0714
chr1_146049801_146050000	chr1	146049801	146050000	199	*	Promoter (2-3kb)	2244	2	ENST00000659152.1	101954276	ENSG00000201558	RNVU1-6	61.9608	49.1503	64.0184	1.64656e-33	9.96859e-31	15.1876
chr1_148159801_148160000	chr1	148159801	148160000	199	*	Promoter (2-3kb)	-2710	1	ENST00000432038.1	100505824	ENSG00000232265	LINC02805	17.3913	58.3473	35.7477	3.32484e-07	5.79119e-06	-18.5063
chr1_150538401_150538600	chr1	150538401	150538600	199	*	Distal Intergenic	-10769	1	ENST00000271643.8	54507	ENSG00000143382	ADAMTSL4	36.7347	23.5898	43.4926	8.64116e-13	5.38469e-11	21.8958
chr1_150616801_150617000	chr1	150616801	150617000	199	*	Intron (ENST00000369016.8/2029, intron 4 of 4)	12116	2	ENST00000513281.5	2029	ENSG00000143420	ENSA	91.7808	82.433	95.8489	1.37217e-14	1.15675e-12	15.0478
chr1_15064801_15065000	chr1	15064801	15065000	199	*	Intron (ENST00000636203.1/23254, intron 9 of 16)	87458	2	ENST00000404665.4	200197	ENSG00000175147	TMEM51-AS1	100	62.8775	84.1871	4.67595e-12	2.56206e-10	20.6462
chr1_165695601_165695800	chr1	165695601	165695800	199	*	Promoter (2-3kb)	2713	2	ENST00000471457.1	223	ENSG00000143149	ALDH9A1	NA	65.2792	76.4607	1.15402e-08	2.98525e-07	15.2033
chr1_1726001_1726200	chr1	1726001	1726200	199	*	Promoter (1-2kb)	-1645	2	ENST00000404249.8	728642	ENSG00000008128	CDK11A	57.1429	52.1714	62.0498	1.69095e-22	4.07168e-20	17.2321
chr1_1726201_1726400	chr1	1726201	1726400	199	*	Promoter (1-2kb)	-1845	2	ENST00000404249.8	728642	ENSG00000008128	CDK11A	73.1343	65.1803	77.726	1.75648e-16	1.98551e-14	18.1174
chr1_175003201_175003400	chr1	175003201	175003400	199	*	Promoter (2-3kb)	2989	1	ENST00000405362.1	27101	ENSG00000116161	CACYBP	53.5714	36.8023	50.1992	8.79195e-09	2.34768e-07	16.5718
chr1_176314001_176314200	chr1	176314001	176314200	199	*	Intron (ENST00000654248.1/ENST00000654248.1, intron 4 of 5)	-106716	2	ENST00000367669.8	64326	ENSG00000143207	COP1	68.3453	28.2007	47.4806	4.00103e-63	1.02482e-59	18.9831
chr1_176314201_176314400	chr1	176314201	176314400	199	*	Intron (ENST00000654248.1/ENST00000654248.1, intron 4 of 5)	-106916	2	ENST00000367669.8	64326	ENSG00000143207	COP1	58.8785	35.1183	51.3448	3.88041e-94	3.17359e-90	19.805
chr1_178037601_178037800	chr1	178037601	178037800	199	*	Promoter (<=1kb)	124	2	ENST00000481349.1	730102	ENSG00000242193	CRYZL2P	6.25	25.5186	12.1511	6.47062e-16	6.74365e-14	-15.178
chr1_188182601_188182800	chr1	188182601	188182800	199	*	Distal Intergenic	875111	1	ENST00000667298.1	106144535	NA	LINC01037	20.9677	48.6884	61.6433	9.54754e-11	4.00494e-09	15.28
chr1_190622601_190622800	chr1	190622601	190622800	199	*	Promoter (2-3kb)	-2090	1	ENST00000413356.1	440704	ENSG00000231175	LINC01720	84.3478	54.8073	70.2384	1.37221e-30	6.8749e-28	16.9269
chr1_19269601_19269800	chr1	19269601	19269800	199	*	Promoter (1-2kb)	1469	2	ENST00000493176.1	246181	ENSG00000211454	AKR7L	17.7778	39.0449	63.1452	1.86277e-18	2.71197e-16	25.718
chr1_1942201_1942400	chr1	1942201	1942400	199	*	Intron (ENST00000642590.1/85452, intron 7 of 24)	-14273	2	ENST00000464311.5	85452	ENSG00000142609	CFAP74	65.8537	51.9507	66.7334	5.78462e-08	1.24602e-06	15.0149
chr1_197911401_197911600	chr1	197911401	197911600	199	*	Promoter (<=1kb)	-302	1	ENST00000606127.2	56956	ENSG00000143355	LHX9	24.4898	36.7006	43.0573	1.41804e-22	3.45018e-20	15.6691
chr1_20185801_20186000	chr1	20185801	20186000	199	*	Promoter (<=1kb)	-96	1	ENST00000375099.4	127733	ENSG00000162543	UBXN10	21.9512	39.8129	54.9661	1.34115e-24	3.95202e-22	15.7556
chr1_203925001_203925200	chr1	203925001	203925200	199	*	Distal Intergenic	61377	1	ENST00000367208.1	6635	ENSG00000182004	SNRPE	86.6667	68.8584	80.0942	6.96829e-09	1.91062e-07	15.707
chr1_207669201_207669400	chr1	207669201	207669400	199	*	Promoter (<=1kb)	-39	1	ENST00000530905.1	1379	ENSG00000197721	CR1L	46.6667	62.0426	50.5631	2.03618e-30	1.00553e-27	-16.1937
chr1_207730601_207730800	chr1	207730601	207730800	199	*	Intron (ENST00000294997.10/1379, intron 12 of 12)	-21257	1	ENST00000322875.8	4179	ENSG00000117335	CD46	37.037	55.6393	40.7024	8.49069e-09	2.27833e-07	-18.7009
chr1_209231401_209231600	chr1	209231401	209231600	199	*	Intron (ENST00000666483.1/ENST00000666483.1, intron 1 of 3)	-93792	1	ENST00000658311.1	105372897	ENSG00000227940	LINC01696	81.5385	55.2627	67.5105	3.4613e-13	2.30378e-11	15.0322
chr1_212626601_212626800	chr1	212626601	212626800	199	*	Promoter (2-3kb)	2128	1	ENST00000294829.5	149647	ENSG00000162771	FAM71A	42.8571	36.8083	53.4367	3.16558e-22	7.38224e-20	19.5818
chr1_220047601_220047800	chr1	220047601	220047800	199	*	Promoter (1-2kb)	-1072	2	ENST00000477030.2	2058	ENSG00000136628	EPRS1	75	86.4087	61.3276	2.05958e-10	8.04798e-09	-22.6923
chr1_223479401_223479600	chr1	223479401	223479600	199	*	Distal Intergenic	63566	2	ENST00000484873.6	388743	ENSG00000203697	CAPN8	37.7358	29.0316	43.2133	3.90942e-11	1.78429e-09	16.8754
chr1_22565201_22565400	chr1	22565201	22565400	199	*	Promoter (1-2kb)	1638	1	ENST00000374644.8	2046	ENSG00000070886	EPHA8	41.6667	38.2219	55.6448	4.20725e-08	9.41534e-07	16.7011
chr1_231389801_231390000	chr1	231389801	231390000	199	*	Intron (ENST00000667629.1/54583, intron 1 of 3)	-15712	2	ENST00000663780.1	54583	ENSG00000135766	EGLN1	69.4915	43.91	58.5391	2.42991e-10	9.34081e-09	15.1913
chr1_241967001_241967200	chr1	241967001	241967200	199	*	Distal Intergenic	9235	1	ENST00000419583.2	441925	ENSG00000196289	BECN2	80.3468	51.6385	63.6269	6.93386e-31	3.57565e-28	19.2313
chr1_246696401_246696600	chr1	246696401	246696600	199	*	Distal Intergenic	-27809	1	ENST00000366510.4	51097	ENSG00000143653	SCCPDH	56.4815	34.319	55.1948	1.1542e-21	2.53323e-19	21.4504
chr1_2496401_2496600	chr1	2496401	2496600	199	*	Promoter (1-2kb)	-1182	1	ENST00000473964.5	9651	ENSG00000149527	PLCH2	74.0385	45.8911	59.4336	2.91162e-14	2.31941e-12	15.6553
chr1_30777401_30777600	chr1	30777401	30777600	199	*	Distal Intergenic	-19628	2	ENST00000294507.4	7805	ENSG00000162511	LAPTM5	41.1765	48.5356	62.8103	5.89674e-16	6.18149e-14	16.5954
chr1_3238401_3238600	chr1	3238401	3238600	199	*	Promoter (<=1kb)	471	1	ENST00000512462.5	63976	ENSG00000142611	PRDM16	42.4242	59.5421	47.9986	4.40763e-05	0.000379471	-15.0934
chr1_32802201_32802400	chr1	32802201	32802400	199	*	Intron (ENST00000373477.8/8565, intron 4 of 12)	-3988	2	ENST00000466052.1	8565	ENSG00000134684	YARS1	87.8788	88.3901	74.6115	9.74549e-14	7.12978e-12	-20.8563
chr1_34348201_34348400	chr1	34348201	34348400	199	*	Distal Intergenic	171295	1	ENST00000488417.2	84970	ENSG00000142698	C1orf94	37.963	35.0687	47.3078	1.53026e-13	1.07939e-11	15.1292
chr1_37316201_37316400	chr1	37316201	37316400	199	*	Intron (ENST00000655056.1/ENST00000655056.1, intron 1 of 3)	154639	1	ENST00000579351.1	100422898	ENSG00000264698	MIR4255	41.9355	47.9972	63.0842	2.1219e-08	5.13107e-07	16.1576
chr1_4460801_4461000	chr1	4460801	4461000	199	*	Distal Intergenic	44491	1	ENST00000635642.1	284661	ENSG00000235054	LINC01777	21.4286	20.6845	40.5293	2.46836e-19	4.06602e-17	19.3591
chr1_47206801_47207000	chr1	47206801	47207000	199	*	Distal Intergenic	-15758	2	ENST00000371885.1	10158	ENSG00000162366	PDZK1IP1	NA	45.3529	61.9419	2.66832e-08	6.282e-07	18.0847
chr1_5196401_5196600	chr1	5196401	5196600	199	*	Distal Intergenic	485247	1	ENST00000466761.1	55966	ENSG00000196581	AJAP1	55.5556	54.8754	71.3967	1.52467e-16	1.73823e-14	16.1065
chr1_5697401_5697600	chr1	5697401	5697600	199	*	Distal Intergenic	165141	2	ENST00000582517.1	100616421	ENSG00000264101	MIR4689	85.4167	68.6894	85.5586	3.41843e-10	1.27287e-08	16.9663
chr1_62684001_62684200	chr1	62684001	62684200	199	*	Intron (ENST00000251157.10/85440, intron 1 of 49)	4064	2	ENST00000251157.10	85440	ENSG00000116641	DOCK7	NA	49.2146	64.1445	1.10937e-31	6.0416e-29	21.993
chr1_7405001_7405200	chr1	7405001	7405200	199	*	Intron (ENST00000303635.12/23261, intron 5 of 22)	-15248	2	ENST00000618051.1	102725193	ENSG00000237728	CAMTA1-AS2	50	33.3631	49.3844	2.97303e-09	8.93469e-08	16.8089
chr1_77531801_77532000	chr1	77531801	77532000	199	*	Promoter (<=1kb)	-107	1	ENST00000478255.1	26289	ENSG00000154027	AK5	40	39.0267	17.0602	5.38832e-115	7.17684e-111	-50.1681
chr1_77532001_77532200	chr1	77532001	77532200	199	*	Promoter (<=1kb)	0	1	ENST00000478255.1	26289	ENSG00000154027	AK5	28.886	44.9363	21.338	4.46066e-189	2.07944e-184	-29.4352
chr1_88341801_88342000	chr1	88341801	88342000	199	*	Intron (ENST00000645056.1/ENST00000645056.1, intron 3 of 5)	228860	2	ENST00000425750.2	101927891	ENSG00000237505	PKN2-AS1	41.5094	36.9428	55.5878	1.74402e-69	5.68542e-66	17.3919
chr1_88342001_88342200	chr1	88342001	88342200	199	*	Intron (ENST00000645056.1/ENST00000645056.1, intron 3 of 5)	228660	2	ENST00000425750.2	101927891	ENSG00000237505	PKN2-AS1	36.7816	33.9205	52.5309	3.10827e-92	2.3754e-88	15.5327
chr1_8853801_8854000	chr1	8853801	8854000	199	*	Distal Intergenic	-4881	2	ENST00000656437.1	473	ENSG00000142599	RERE	38.4615	49.2456	65.1547	2.3591e-07	4.29355e-06	15.8717
chr1_88974801_88975000	chr1	88974801	88975000	199	*	Intron (ENST00000446900.6/56267, intron 1 of 13)	13355	2	ENST00000446900.6	56267	ENSG00000137944	KYAT3	60.8696	63.2159	76.3555	1.92884e-15	1.86474e-13	17.4093
chr1_90706401_90706600	chr1	90706401	90706600	199	*	Distal Intergenic	10702	2	ENST00000370445.5	343472	ENSG00000143032	BARHL2	13.6364	19.4533	32.0549	4.34586e-08	9.68602e-07	15.1936
chr1_91684401_91684600	chr1	91684401	91684600	199	*	Intron (ENST00000533089.5/7049, intron 19 of 19)	27763	2	ENST00000470600.1	7049	ENSG00000069702	TGFBR3	56.5217	75.7942	57.0196	3.17459e-11	1.47284e-09	-22.7165
chr1_9690401_9690600	chr1	9690401	9690600	199	*	Promoter (2-3kb)	2226	1	ENST00000484851.1	5293	ENSG00000171608	PIK3CD	25.7143	56.2946	38.6917	2.22305e-05	0.000213994	-18.2097
chr1_987801_988000	chr1	987801	988000	199	*	Distal Intergenic	-5709	2	ENST00000341290.6	84808	ENSG00000187642	PERM1	78.5714	50.9952	60.7967	1.19377e-06	1.76538e-05	15.1967
chr10_101236201_101236400	chr10	101236201	101236400	199	*	Promoter (<=1kb)	134	1	ENST00000430651.1	399806	NA	LBX1-AS1	30	41.645	55.2146	1.21269e-12	7.37538e-11	15.1938
chr10_104327801_104328000	chr10	104327801	104328000	199	*	Promoter (<=1kb)	924	2	ENST00000358187.2	85450	ENSG00000148841	ITPRIP	46.6667	46.9013	62.9603	8.95415e-08	1.83062e-06	15.8871
chr10_112062601_112062800	chr10	112062601	112062800	199	*	Distal Intergenic	120910	2	ENST00000369425.5	57678	ENSG00000119927	GPAM	67.5214	37.761	49.1453	3.99841e-29	1.77014e-26	18.0367
chr10_115492001_115492200	chr10	115492001	115492200	199	*	Intron (ENST00000355044.8/26033, intron 24 of 28)	24828	1	ENST00000424738.1	26033	ENSG00000107518	ATRNL1	93.9394	60.0797	75.3602	3.00908e-06	3.91765e-05	16.2771
chr10_116324401_116324600	chr10	116324401	116324600	199	*	Promoter (<=1kb)	0	1	ENST00000333254.4	374355	ENSG00000182645	CCDC172	49.1525	41.637	57.0318	4.71534e-08	1.04026e-06	15.3021
chr10_123891601_123891800	chr10	123891601	123891800	199	*	Promoter (<=1kb)	7	2	ENST00000241305.4	119587	ENSG00000121898	CPXM2	44.9511	55.1243	66.439	1.52791e-62	3.82942e-59	17.7634
chr10_123891801_123892000	chr10	123891801	123892000	199	*	Promoter (<=1kb)	0	2	ENST00000615851.4	119587	ENSG00000121898	CPXM2	50	52.0433	68.4067	3.873e-29	1.71625e-26	22.1003
chr10_124589201_124589400	chr10	124589201	124589400	199	*	Intron (ENST00000368842.10/64077, intron 6 of 6)	-15800	1	ENST00000486535.1	64077	ENSG00000107902	LHPP	29.3103	45.2797	57.3312	1.54567e-08	3.87581e-07	15.8511
chr10_125070601_125070800	chr10	125070601	125070800	199	*	Intron (ENST00000337195.9/1488, intron 2 of 10)	-37732	2	ENST00000581038.1	100423041	ENSG00000264572	MIR4296	41.5385	75.7683	61.0083	2.99303e-09	8.98841e-08	-17.714
chr10_130821001_130821200	chr10	130821001	130821200	199	*	Distal Intergenic	141468	2	ENST00000578683.1	100422867	ENSG00000264803	MIR378C	65.4762	42.7696	62.5154	1.25273e-23	3.39332e-21	15.3317
chr10_13243201_13243400	chr10	13243201	13243400	199	*	Distal Intergenic	-8828	2	ENST00000378681.8	221044	ENSG00000165623	UCMA	70.8333	51.4812	69.851	6.21385e-12	3.32805e-10	18.4467
chr10_14201201_14201400	chr10	14201201	14201400	199	*	Intron (ENST00000357447.7/55691, intron 2 of 24)	-26839	2	ENST00000649423.1	55691	ENSG00000151474	FRMD4A	NA	31.3135	49.5826	1.51678e-06	2.17116e-05	18.4062
chr10_1469201_1469400	chr10	1469201	1469400	199	*	Intron (ENST00000381312.6/105, intron 1 of 9)	-57237	1	ENST00000421697.2	642394	ENSG00000205696	ADARB2-AS1	81.4159	54.0414	75.7243	1.29443e-13	9.26219e-12	15.5272
chr10_1598401_1598600	chr10	1598401	1598600	199	*	Intron (ENST00000381312.6/105, intron 1 of 9)	71639	1	ENST00000381301.3	642394	ENSG00000205696	ADARB2-AS1	58.3333	47.5194	62.7105	2.01046e-09	6.27453e-08	17.0277
chr10_17609201_17609400	chr10	17609201	17609400	199	*	Intron (ENST00000361271.8/9200, intron 1 of 6)	-5374	2	ENST00000471481.1	9200	ENSG00000165996	HACD1	60	39.969	58.8564	1.6282e-09	5.19736e-08	15.7977
chr10_36375001_36375200	chr10	36375001	36375200	199	*	Distal Intergenic	596700	1	ENST00000626667.1	102578074	ENSG00000280719	PCAT5	NA	33.5682	19.9417	1.1337e-13	8.21166e-12	-17.0911
chr10_43573601_43573800	chr10	43573601	43573800	199	*	Promoter (<=1kb)	784	2	ENST00000374446.6	8187	ENSG00000196793	ZNF239	51.7857	42.6026	27.0962	4.55761e-20	8.28965e-18	-18.6116
chr10_46215201_46215400	chr10	46215201	46215400	199	*	Distal Intergenic	58157	2	ENST00000604933.2	100996567	NA	ANTXRLP1	45	49.067	41.672	1.44088e-08	3.64025e-07	-15.038
chr10_47042801_47043000	chr10	47042801	47043000	199	*	Distal Intergenic	102220	1	ENST00000437863.2	26095	ENSG00000204179	PTPN20	75	51.1951	69.387	7.08914e-11	3.05517e-09	18.6335
chr10_71883801_71884000	chr10	71883801	71884000	199	*	Distal Intergenic	-32477	2	ENST00000610929.3	5660	ENSG00000197746	PSAP	66	70.5526	55.8784	2.23732e-18	3.22206e-16	-15.8466
chr10_82007201_82007400	chr10	82007201	82007400	199	*	Intron (ENST00000372141.7/10718, intron 1 of 8)	129241	1	ENST00000556918.5	10718	ENSG00000185737	NRG3	26.6667	41.5446	25.6253	2.77141e-21	5.84332e-19	-18.1724
chr10_97135401_97135600	chr10	97135401	97135600	199	*	Intron (ENST00000266058.9/6585, intron 4 of 36)	32623	1	ENST00000661744.1	100505540	ENSG00000234855	SLIT1-AS1	NA	63.0618	46.5142	8.49585e-05	0.000653534	-15.4615
chr10_97348401_97348600	chr10	97348401	97348600	199	*	Distal Intergenic	-13673	2	ENST00000371019.4	23401	ENSG00000181274	FRAT2	33.3333	36.9844	24.9821	1.34708e-08	3.42538e-07	-16.9103
chr11_109422001_109422200	chr11	109422001	109422200	199	*	Promoter (<=1kb)	0	1	ENST00000327419.7	399947	ENSG00000185742	C11orf87	NA	35.0781	20.3436	8.07092e-220	4.1805e-215	-17.6516
chr11_112027001_112027200	chr11	112027001	112027200	199	*	Promoter (1-2kb)	1406	1	ENST00000531306.1	1737	ENSG00000150768	DLAT	NA	85.2505	74.3391	1.49724e-14	1.25242e-12	-15.1648
chr11_11220601_11220800	chr11	11220601	11220800	199	*	Distal Intergenic	132450	2	ENST00000528848.3	283106	ENSG00000254598	CSNK2A3	NA	48.188	62.4041	4.98384e-06	6.02681e-05	15.2122
chr11_11464801_11465000	chr11	11464801	11465000	199	*	Intron (ENST00000227756.5/374378, intron 1 of 10)	-111552	2	ENST00000528848.3	283106	ENSG00000254598	CSNK2A3	100	69.1068	82.8584	1.64334e-09	5.24248e-08	15.8336
chr11_115136001_115136200	chr11	115136001	115136200	199	*	Distal Intergenic	42911	2	ENST00000546000.1	23705	ENSG00000182985	CADM1	70	21.6272	40.7659	3.50913e-05	0.000313511	16.0874
chr11_12191401_12191600	chr11	12191401	12191600	199	*	Intron (ENST00000532179.5/9645, intron 2 of 2)	-4345	1	ENST00000527195.1	9645	ENSG00000133816	MICAL2	93.0556	78.3727	90.7124	2.14703e-16	2.38875e-14	16.1087
chr11_123502401_123502600	chr11	123502401	123502600	199	*	Intron (ENST00000638157.1/57476, intron 2 of 20)	-7318	1	ENST00000632815.1	57476	ENSG00000023171	GRAMD1B	18.75	39.7865	55.2448	3.26799e-16	3.55035e-14	19.9503
chr11_23731001_23731200	chr11	23731001	23731200	199	*	Intron (ENST00000534068.1/ENST00000534068.1, intron 1 of 3)	-311812	2	ENST00000620877.1	102465860	ENSG00000275868	MIR8054	70.4225	54.5907	70.1522	1.70003e-13	1.18996e-11	17.4649
chr11_33978401_33978600	chr11	33978401	33978600	199	*	Distal Intergenic	-73131	1	ENST00000341394.9	4076	ENSG00000135387	CAPRIN1	78.7879	50.6591	69.6232	4.31355e-06	5.32214e-05	15.7788
chr11_42635801_42636000	chr11	42635801	42636000	199	*	Distal Intergenic	-382081	2	ENST00000662615.1	100507205	NA	LINC02740	37.5	55.6878	64.9831	6.52218e-07	1.04372e-05	16.0164
chr11_47359401_47359600	chr11	47359401	47359600	199	*	Intron (ENST00000378538.7/6688, intron 3 of 4)	-6700	2	ENST00000544791.1	4607	ENSG00000134571	MYBPC3	NA	31.6606	45.4974	6.73639e-06	7.79529e-05	15.4141
chr11_47361401_47361600	chr11	47361401	47361600	199	*	Intron (ENST00000378538.7/6688, intron 2 of 4)	-8700	2	ENST00000544791.1	4607	ENSG00000134571	MYBPC3	72.5806	43.1379	58.5522	1.08705e-06	1.6264e-05	17.5649
chr11_574201_574400	chr11	574201	574400	199	*	Promoter (2-3kb)	-2070	1	ENST00000264555.10	57661	ENSG00000070047	PHRF1	55.8824	29.0307	47.5168	9.1856e-11	3.87035e-09	16.4963
chr11_5936401_5936600	chr11	5936401	5936600	199	*	Promoter (2-3kb)	2019	2	ENST00000412903.1	85363	ENSG00000132256	TRIM5	71.6049	66.4529	79.6346	8.02642e-14	5.95813e-12	15.0435
chr11_627201_627400	chr11	627201	627400	199	*	Promoter (<=1kb)	-21	2	ENST00000176195.4	6343	ENSG00000070031	SCT	19.0476	59.5324	67.2055	7.77083e-19	1.19675e-16	18.9765
chr11_64375601_64375800	chr11	64375601	64375800	199	*	Distal Intergenic	7000	1	ENST00000408346.1	100302280	ENSG00000221273	MIR1237	52.9412	32.495	59.1051	6.12193e-29	2.64493e-26	27.809
chr11_64401401_64401600	chr11	64401401	64401600	199	*	Distal Intergenic	32800	1	ENST00000408346.1	100302280	ENSG00000221273	MIR1237	57.8125	47.1479	59.6732	2.01254e-11	9.73635e-10	15.5124
chr11_64885001_64885200	chr11	64885001	64885200	199	*	Intron (ENST00000457202.1/10938, intron 1 of 2)	3096	2	ENST00000457202.1	10938	ENSG00000110047	EHD1	58.6207	32.3098	50.303	8.34383e-13	5.21265e-11	19.8595
chr11_64994801_64995000	chr11	64994801	64995000	199	*	Promoter (1-2kb)	1971	2	ENST00000301887.9	116071	ENSG00000168062	BATF2	55.814	50.351	64.0617	1.10494e-05	0.0001188	15.0218
chr11_65251601_65251800	chr11	65251601	65251800	199	*	Distal Intergenic	-10120	1	ENST00000527850.5	23649	ENSG00000014138	POLA2	NA	36.4652	52.7383	1.04647e-06	1.5739e-05	16.2281
chr11_65472201_65472400	chr11	65472201	65472400	199	*	Distal Intergenic	16889	1	ENST00000309775.8	101927789	NA	LOC101927789	11.1111	14.2998	26.8818	4.85727e-15	4.41047e-13	15.9274
chr11_68854601_68854800	chr11	68854601	68854800	199	*	Distal Intergenic	-10192	2	ENST00000561996.1	1374	ENSG00000110090	CPT1A	43.4343	34.9503	55.3103	4.01375e-49	5.7929e-46	25.0178
chr11_68854801_68855000	chr11	68854801	68855000	199	*	Distal Intergenic	-10392	2	ENST00000561996.1	1374	ENSG00000110090	CPT1A	25.9542	29.2401	51.1228	1.16412e-28	4.92005e-26	21.2809
chr11_69436801_69437000	chr11	69436801	69437000	199	*	Distal Intergenic	11112	1	ENST00000545202.1	102724265	ENSG00000255980	LOC102724265	58.6538	45.2093	59.8833	4.19855e-14	3.25883e-12	15.3085
chr11_69597201_69597400	chr11	69597201	69597400	199	*	Distal Intergenic	-43687	1	ENST00000227507.2	595	ENSG00000110092	CCND1	76.5766	49.9965	66.3563	9.42575e-21	1.85637e-18	17.3715
chr11_72073001_72073200	chr11	72073001	72073200	199	*	Promoter (<=1kb)	-700	2	ENST00000579874.1	100422953	ENSG00000263742	MIR3165	86.6142	57.9772	72.2933	4.97196e-18	6.82508e-16	16.3549
chr11_76238601_76238800	chr11	76238601	76238800	199	*	Distal Intergenic	-32100	2	ENST00000322563.8	7481	ENSG00000085741	WNT11	55.3398	35.4554	50.8774	1.02068e-23	2.7907e-21	16.4558
chr11_88593601_88593800	chr11	88593601	88593800	199	*	Intron (ENST00000455756.6/2915, intron 6 of 8)	81854	1	ENST00000531994.1	100873989	ENSG00000255082	GRM5-AS1	67.7419	58.2664	66.4828	2.90894e-14	2.31807e-12	15.4059
chr11_89491201_89491400	chr11	89491201	89491400	199	*	Promoter (<=1kb)	0	2	ENST00000263317.9	50507	ENSG00000086991	NOX4	28.0899	47.1933	61.9262	5.79667e-60	1.31817e-56	23.5396
chr11_94670401_94670600	chr11	94670401	94670600	199	*	Intron (ENST00000536540.5/105369438, intron 4 of 4)	-35831	1	ENST00000299004.13	154810	ENSG00000166025	AMOTL1	92	85.2705	63.5896	1.59553e-12	9.50537e-11	-20.1236
chr12_110169601_110169800	chr12	110169601	110169800	199	*	Promoter (2-3kb)	-2095	1	ENST00000551055.1	28981	ENSG00000122970	IFT81	66.6667	53.0483	66.4386	1.41349e-06	2.04282e-05	15.2487
chr12_112032401_112032600	chr12	112032401	112032600	199	*	Promoter (2-3kb)	2805	2	ENST00000548181.1	80018	ENSG00000111300	NAA25	NA	59.2851	73.3757	4.31764e-07	7.28983e-06	17.2214
chr12_117279001_117279200	chr12	117279001	117279200	199	*	Intron (ENST00000317775.11/4842, intron 8 of 28)	51874	2	ENST00000338101.8	4842	ENSG00000089250	NOS1	75.3521	57.7491	72.349	1.94018e-26	6.82802e-24	15.6487
chr12_120118201_120118400	chr12	120118201	120118400	199	*	Promoter (<=1kb)	-700	2	ENST00000544304.5	11021	ENSG00000111737	RAB35	48.1481	7.0923	22.7552	8.41047e-10	2.85852e-08	19.56
chr12_121757201_121757400	chr12	121757201	121757400	199	*	Intron (ENST00000342607.10/144404, intron 5 of 12)	5073	1	ENST00000540377.1	144404	ENSG00000188735	TMEM120B	27.451	60.7395	43.3365	4.25247e-09	1.23161e-07	-16.6081
chr12_126037001_126037200	chr12	126037001	126037200	199	*	Intron (ENST00000642407.1/ENST00000642407.1, intron 8 of 9)	-53337	2	ENST00000668374.1	400084	ENSG00000249267	LINC00939	75	57.1077	33.617	1.57616e-19	2.67576e-17	-25.3411
chr12_126723001_126723200	chr12	126723001	126723200	199	*	Promoter (<=1kb)	-212	1	ENST00000667256.1	100507206	ENSG00000189238	LINC00943	89.2857	63.4495	79.618	9.41583e-13	5.83388e-11	18.0492
chr12_128491401_128491600	chr12	128491401	128491600	199	*	Intron (ENST00000435159.2/92293, intron 2 of 8)	197310	1	ENST00000579753.1	100500817	ENSG00000265635	MIR3612	58.3333	27.0602	44.4054	1.06771e-05	0.000115372	15.0072
chr12_13197201_13197400	chr12	13197201	13197400	199	*	Promoter (<=1kb)	416	1	ENST00000396301.7	2012	ENSG00000134531	EMP1	77.7778	54.242	71.6215	8.95561e-11	3.78364e-09	17.5758
chr12_132393201_132393400	chr12	132393201	132393400	199	*	Distal Intergenic	63352	1	ENST00000537720.1	101928416	ENSG00000255916	LOC101928416	54.1667	51.0332	63.2949	3.60426e-07	6.21655e-06	15.6011
chr12_14512201_14512400	chr12	14512201	14512400	199	*	Intron (ENST00000240617.10/79887, intron 6 of 10)	23725	2	ENST00000541800.6	79887	ENSG00000121316	PLBD1	64.5161	57.5838	69.3383	3.31344e-09	9.84411e-08	17.128
chr12_17044601_17044800	chr12	17044601	17044800	199	*	Distal Intergenic	-434008	2	ENST00000541846.5	55885	ENSG00000048540	LMO3	30.7692	54.0004	36.8468	1.90593e-13	1.32374e-11	-15.8539
chr12_203801_204000	chr12	203801	204000	199	*	Promoter (<=1kb)	160	1	ENST00000539568.2	101929384	ENSG00000256577	SLC6A12-AS1	42.1875	25.8825	40.4908	1.24568e-58	2.70095e-55	16.1626
chr12_24956201_24956400	chr12	24956201	24956400	199	*	Intron (ENST00000546353.1/ENST00000546353.1, intron 1 of 3)	-7101	2	ENST00000261192.12	586	ENSG00000060982	BCAT1	58.8571	18.1438	35.6036	4.03342e-55	7.52111e-52	17.5408
chr12_2883801_2884000	chr12	2883801	2884000	199	*	Intron (ENST00000536063.1/83695, intron 1 of 1)	6579	1	ENST00000489288.7	83695	ENSG00000171792	RHNO1	58.3333	79.4252	58.5841	5.76711e-15	5.16717e-13	-17.7127
chr12_28842801_28843000	chr12	28842801	28843000	199	*	Distal Intergenic	-306103	1	ENST00000551451.5	55711	ENSG00000064763	FAR2	46.6667	51.7189	35.781	1.31577e-08	3.3538e-07	-16.6976
chr12_30925201_30925400	chr12	30925201	30925400	199	*	Promoter (1-2kb)	-1028	1	ENST00000545802.1	441631	ENSG00000110900	TSPAN11	86.1111	56.5425	73.045	6.37925e-07	1.02458e-05	15.3046
chr12_38799601_38799800	chr12	38799601	38799800	199	*	Intron (ENST00000331366.10/144402, intron 6 of 19)	-31885	2	ENST00000551855.1	144402	ENSG00000139117	CPNE8	72.7778	76.8142	60.1388	7.29552e-42	7.54098e-39	-17.3818
chr12_50425801_50426000	chr12	50425801	50426000	199	*	Intron (ENST00000550522.5/113251, intron 1 of 3)	-14439	1	ENST00000520064.2	113251	ENSG00000161813	LARP4	51.3514	30.4363	52.9296	7.30279e-11	3.13854e-09	23.5484
chr12_51821801_51822000	chr12	51821801	51822000	199	*	Exon (ENST00000618634.2/401720, exon 2 of 2)	9917	2	ENST00000564840.2	401720	ENSG00000261308	FIGNL2	9.52381	22.556	32.0167	9.24251e-42	9.42805e-39	16.3013
chr12_7608001_7608200	chr12	7608001	7608200	199	*	Distal Intergenic	57703	2	ENST00000467171.2	339	ENSG00000111701	APOBEC1	86.5385	49.9284	67.4435	2.68888e-10	1.02426e-08	16.1045
chr12_8223401_8223600	chr12	8223401	8223600	199	*	Exon (ENST00000307435.10/55138, exon 5 of 6)	3987	2	ENST00000442295.2	55138	ENSG00000171847	FAM90A1	89.1892	56.6164	74.3825	3.22908e-07	5.64465e-06	15.045
chr12_84300601_84300800	chr12	84300601	84300800	199	*	Distal Intergenic	567033	2	ENST00000548267.1	55117	ENSG00000072041	SLC6A15	NA	33.0437	47.8041	2.09234e-09	6.50438e-08	15.999
chr12_99717801_99718000	chr12	99717801	99718000	199	*	Intron (ENST00000547776.6/56899, intron 8 of 25)	-11178	2	ENST00000552232.1	56899	ENSG00000185046	ANKS1B	NA	61.5006	44.9384	2.0544e-08	4.98184e-07	-16.1356
chr13_102673201_102673400	chr13	102673201	102673400	199	*	Promoter (<=1kb)	-436	1	ENST00000651823.1	7174	ENSG00000134900	TPP2	94.5652	93.0945	78.6059	1.554e-45	1.92158e-42	-16.6688
chr13_103599801_103600000	chr13	103599801	103600000	199	*	Distal Intergenic	178552	1	ENST00000444795.2	104326190	NA	LINC01309	77.7778	68.5304	79.6165	1.37348e-08	3.48622e-07	16.4998
chr13_105793601_105793800	chr13	105793601	105793800	199	*	Intron (ENST00000669840.1/144920, intron 1 of 1)	64101	1	ENST00000414368.2	144920	ENSG00000226620	LINC00343	NA	54.0536	38.5503	1.19145e-06	1.76231e-05	-16.0162
chr13_111541401_111541600	chr13	111541401	111541600	199	*	Distal Intergenic	-54409	1	ENST00000401043.3	105370369	ENSG00000215881	LINC02337	63.6364	47.6884	66.7344	5.59639e-09	1.57191e-07	17.6464
chr13_112448201_112448400	chr13	112448201	112448400	199	*	Distal Intergenic	41423	2	ENST00000469302.1	10426	ENSG00000126216	TUBGCP3	52.3077	29.1758	44.0062	1.51031e-06	2.16256e-05	15.373
chr13_21652201_21652400	chr13	21652201	21652400	199	*	Distal Intergenic	-18673	1	ENST00000382353.6	2254	ENSG00000102678	FGF9	54.321	43.4586	59.5046	1.31486e-14	1.11345e-12	15.7172
chr13_22575001_22575200	chr13	22575001	22575200	199	*	Distal Intergenic	307182	1	ENST00000656522.1	100506622	ENSG00000276476	LINC00540	69.6078	46.3086	60.2013	4.99718e-22	1.1397e-19	15.6179
chr13_24050001_24050200	chr13	24050001	24050200	199	*	Intron (ENST00000382141.4/221178, intron 3 of 15)	70192	1	ENST00000439928.2	221178	ENSG00000182957	SPATA13	69.4444	51.9437	71.4992	7.72112e-10	2.6459e-08	19.3327
chr13_33803601_33803800	chr13	33803601	33803800	199	*	Distal Intergenic	-14269	1	ENST00000434425.5	5983	ENSG00000133119	RFC3	36.3636	34.1145	41.758	4.03691e-06	5.02578e-05	15.142
chr13_40446001_40446200	chr13	40446001	40446200	199	*	Intron (ENST00000637523.1/646982, intron 5 of 10)	-6196	2	ENST00000667316.1	646982	ENSG00000215483	LINC00598	47.3684	44.5619	63.2213	6.13618e-22	1.38793e-19	19.3885
chr13_83123001_83123200	chr13	83123001	83123200	199	*	Distal Intergenic	759193	2	ENST00000377084.3	114798	ENSG00000178235	SLITRK1	90.4762	60.2591	74.5244	2.37054e-17	2.98995e-15	15.4096
chr13_83613401_83613600	chr13	83613401	83613600	199	*	Distal Intergenic	268793	2	ENST00000377084.3	114798	ENSG00000178235	SLITRK1	73.8095	65.7891	83.6088	7.14228e-10	2.46542e-08	18.1637
chr13_89782001_89782200	chr13	89782001	89782200	199	*	Intron (ENST00000659314.1/ENST00000659314.1, intron 3 of 3)	-228198	2	ENST00000435401.1	100874139	NA	LINC00353	71.4286	44.3618	55.9724	3.12073e-07	5.4797e-06	16.8616
chr13_94596801_94597000	chr13	94596801	94597000	199	*	Promoter (<=1kb)	-560	2	ENST00000498294.5	23483	ENSG00000088451	TGDS	64.3836	43.9437	60.1353	1.34139e-69	4.46656e-66	17.1873
chr13_98064601_98064800	chr13	98064601	98064800	199	*	Distal Intergenic	45023	1	ENST00000493122.1	3843	ENSG00000065150	IPO5	82.5397	59.7999	74.7824	2.99626e-11	1.39636e-09	19.4986
chr14_103880601_103880800	chr14	103880601	103880800	199	*	Distal Intergenic	32881	1	ENST00000556586.1	145216	ENSG00000258735	LINC00637	56.962	42.4658	52.9896	1.53364e-08	3.84978e-07	17.9201
chr14_106539801_106540000	chr14	106539801	106540000	199	*	Distal Intergenic	57261	1	ENST00000659544.1	338005	ENSG00000270816	LINC00221	72.7273	49.4429	65.4003	3.39778e-06	4.34329e-05	17.0968
chr14_16053001_16053200	chr14	16053001	16053200	199	*	Distal Intergenic	-2547845	1	ENST00000550708.1	440153	ENSG00000257115	OR11H12	63.5294	53.9543	71.2755	2.10893e-24	6.14071e-22	15.6655
chr14_30755601_30755800	chr14	30755601	30755800	199	*	Intron (ENST00000554665.1/ENST00000554665.1, intron 2 of 2)	21108	1	ENST00000553280.1	23256	ENSG00000092108	SCFD1	88.0952	81.1327	65.4263	1.1309e-22	2.78939e-20	-21.7662
chr14_34602601_34602800	chr14	34602601	34602800	199	*	Intron (ENST00000362031.10/58533, intron 6 of 13)	-16286	2	ENST00000555541.1	58533	ENSG00000129515	SNX6	36.1111	52.169	36.3267	1.00787e-11	5.16547e-10	-19.3481
chr14_36870601_36870800	chr14	36870601	36870800	199	*	Exon (ENST00000557611.1/89874, exon 3 of 3)	81591	2	ENST00000582187.1	100616280	ENSG00000266327	MIR4503	24.5283	23.0738	44.9017	4.32088e-20	7.8806e-18	19.0743
chr14_49153201_49153400	chr14	49153201	49153400	199	*	Distal Intergenic	432925	2	ENST00000557519.1	6235	ENSG00000213741	RPS29	60.8696	48.8319	61.8013	8.72465e-07	1.34458e-05	16.6837
chr14_66257001_66257200	chr14	66257001	66257200	199	*	Intron (ENST00000655589.1/ENST00000655589.1, intron 1 of 1)	-154504	1	ENST00000641761.1	440184	ENSG00000196553	CCDC196	41.6667	36.212	47.6762	7.81819e-14	5.8221e-12	15.1801
chr14_73139201_73139400	chr14	73139201	73139400	199	*	Promoter (2-3kb)	2385	1	ENST00000394164.5	5663	ENSG00000080815	PSEN1	25.7143	57.8806	52.3047	9.69033e-06	0.000106291	-16.1104
chr14_76497001_76497200	chr14	76497001	76497200	199	*	Intron (ENST00000512784.6/2103, intron 6 of 6)	57360	1	ENST00000509323.1	2103	ENSG00000119715	ESRRB	28.125	32.8593	41.231	5.79788e-05	0.000475983	16.7718
chr14_78182001_78182200	chr14	78182001	78182200	199	*	Intron (ENST00000634499.1/9369, intron 1 of 19)	11629	1	ENST00000634499.1	9369	ENSG00000021645	NRXN3	87.8788	37.6316	53.6194	4.42132e-06	5.43913e-05	18.7651
chr14_85353201_85353400	chr14	85353201	85353400	199	*	Distal Intergenic	-32527	1	ENST00000554753.2	105370605	NA	LINC02329	69.7368	63.7567	79.2744	1.69767e-25	5.45048e-23	17.9222
chr14_91218401_91218600	chr14	91218401	91218600	199	*	Promoter (2-3kb)	2545	1	ENST00000523576.1	80017	ENSG00000133943	DGLUCY	66	53.9437	74.7838	1.16858e-07	2.31656e-06	15.5821
chr14_99734601_99734800	chr14	99734601	99734800	199	*	Promoter (2-3kb)	-2893	1	ENST00000554479.5	2009	ENSG00000066629	EML1	86.6667	38.7937	54.6784	9.8188e-13	6.06582e-11	19.9377
chr15_101773401_101773600	chr15	101773401	101773600	199	*	Exon (ENST00000561463.1/ENST00000561463.1, exon 4 of 4)	-26532	2	ENST00000635726.1	100128108	ENSG00000259658	LOC100128108	83.8235	53.5181	68.2593	8.51551e-09	2.28407e-07	18.7561
chr15_25542001_25542200	chr15	25542001	25542200	199	*	Intron (ENST00000665366.1/ENST00000665366.1, intron 1 of 4)	-102951	2	ENST00000625778.2	7337	ENSG00000114062	UBE3A	69.6429	59.3038	73.9538	1.0119e-09	3.38394e-08	15.3623
chr15_25989801_25990000	chr15	25989801	25990000	199	*	Intron (ENST00000659702.1/100128714, intron 1 of 3)	-25754	1	ENST00000669776.1	100128714	ENSG00000206187	LINC02346	42.3077	50.6736	34.9827	6.89957e-46	8.69297e-43	-18.5296
chr15_25990001_25990200	chr15	25990001	25990200	199	*	Intron (ENST00000659702.1/100128714, intron 1 of 3)	-25554	1	ENST00000669776.1	100128714	ENSG00000206187	LINC02346	50.5495	67.437	50.3043	2.67795e-18	3.81537e-16	-18.391
chr15_26892401_26892600	chr15	26892401	26892600	199	*	Intron (ENST00000355395.9/2558, intron 5 of 9)	11859	1	ENST00000554083.1	2558	ENSG00000186297	GABRA5	NA	39.5094	25.7287	7.4897e-23	1.87614e-20	-16.9196
chr15_32121201_32121400	chr15	32121201	32121400	199	*	Intron (ENST00000635978.1/1139, intron 3 of 6)	10022	1	ENST00000636292.1	1139	ENSG00000175344	CHRNA7	27.2727	43.0658	27.7561	7.18117e-16	7.41292e-14	-17.6974
chr15_39976801_39977000	chr15	39976801	39977000	199	*	Exon (ENST00000263791.10/440275, exon 12 of 39)	-14166	1	ENST00000558629.5	440275	ENSG00000128829	EIF2AK4	27.8146	50.5713	32.402	6.72391e-81	3.52192e-77	-15.2582
chr15_44508801_44509000	chr15	44508801	44509000	199	*	Intron (ENST00000260327.9/51496, intron 8 of 12)	-10224	1	ENST00000559738.1	51496	ENSG00000137770	CTDSPL2	61.5385	43.311	55.3125	4.74231e-18	6.52329e-16	20.3029
chr15_56405001_56405200	chr15	56405001	56405200	199	*	Intron (ENST00000352903.6/374618, intron 9 of 12)	10281	1	ENST00000560582.2	374618	ENSG00000151575	TEX9	41.1765	50.087	59.1346	2.33482e-07	4.25552e-06	15.3091
chr15_62631801_62632000	chr15	62631801	62632000	199	*	Intron (ENST00000561311.5/83660, intron 2 of 57)	13181	2	ENST00000560347.1	197003	ENSG00000259458	MGC15885	57.377	27.1317	44.8564	3.50999e-24	1.00261e-21	21.0983
chr15_79075201_79075400	chr15	79075201	79075400	199	*	Intron (ENST00000558480.6/5923, intron 1 of 26)	-10539	2	ENST00000560334.5	5923	ENSG00000058335	RASGRF1	16.6667	49.8857	35.3996	3.58963e-15	3.33544e-13	-15.4603
chr15_90072801_90073000	chr15	90072801	90073000	199	*	Intron (ENST00000268154.9/374655, intron 2 of 4)	4496	1	ENST00000559360.1	374655	ENSG00000140548	ZNF710	63.5417	75.2105	58.8345	4.39958e-21	9.04308e-19	-18.518
chr16_11804001_11804200	chr16	11804001	11804200	199	*	Distal Intergenic	-6744	2	ENST00000355758.9	29066	ENSG00000122299	ZC3H7A	54.5455	36.5648	57.5536	5.00179e-14	3.8363e-12	22.7079
chr16_1198201_1198400	chr16	1198201	1198400	199	*	Intron (ENST00000348261.11/8912, intron 5 of 34)	3173	1	ENST00000564954.1	8912	ENSG00000196557	CACNA1H	77.7778	41.0176	60.6791	3.05164e-09	9.14264e-08	19.466
chr16_1509201_1509400	chr16	1509201	1509400	199	*	Promoter (2-3kb)	2668	1	ENST00000568240.1	9894	ENSG00000100726	TELO2	69.5652	66.8333	79.2473	1.62675e-10	6.48495e-09	18.3622
chr16_16849601_16849800	chr16	16849601	16849800	199	*	Distal Intergenic	-284704	1	ENST00000567344.1	102723692	ENSG00000261448	LOC102723692	63.4615	51.4351	66.3073	2.88088e-10	1.09106e-08	16.4095
chr16_2331601_2331800	chr16	2331601	2331800	199	*	Promoter (1-2kb)	-1878	2	ENST00000567910.1	21	ENSG00000167972	ABCA3	NA	47.8454	62.6334	2.58352e-06	3.43536e-05	15.5178
chr16_29318201_29318400	chr16	29318201	29318400	199	*	Intron (ENST00000641956.1/440352, intron 4 of 7)	5852	1	ENST00000569730.1	440352	NA	SNX29P2	13.3333	41.0016	27.3126	6.37657e-07	1.02429e-05	-15.8331
chr16_30585201_30585400	chr16	30585201	30585400	199	*	Promoter (<=1kb)	97	2	ENST00000567773.1	146540	ENSG00000197162	ZNF785	30.7985	26.1623	40.0928	1.2642e-70	4.60418e-67	15.0741
chr16_31010401_31010600	chr16	31010401	31010600	199	*	Promoter (<=1kb)	-6	2	ENST00000565419.2	112755	ENSG00000099365	STX1B	NA	14.531	22.133	1.01893e-14	8.78812e-13	15.4834
chr16_54065401_54065600	chr16	54065401	54065600	199	*	Promoter (1-2kb)	1765	1	ENST00000472835.1	79068	ENSG00000140718	FTO	94.2857	71.6113	91.8388	3.64484e-31	1.91775e-28	22.03
chr16_57934801_57935000	chr16	57934801	57935000	199	*	Intron (ENST00000251102.13/1258, intron 16 of 32)	4549	2	ENST00000564450.1	1258	ENSG00000070729	CNGB1	NA	43.887	59.2411	2.05933e-06	2.82529e-05	15.8912
chr16_69501601_69501800	chr16	69501601	69501800	199	*	Distal Intergenic	-63294	1	ENST00000426654.6	10725	ENSG00000102908	NFAT5	35.7143	39.4182	18.2297	9.69795e-10	3.25498e-08	-22.2457
chr16_71347801_71348000	chr16	71347801	71348000	199	*	Distal Intergenic	-10713	1	ENST00000349553.9	794	ENSG00000172137	CALB2	53.3333	39.3918	56.9202	5.26542e-09	1.48971e-07	17.3522
chr16_73093601_73093800	chr16	73093601	73093800	199	*	Promoter (<=1kb)	912	1	ENST00000642127.1	283902	ENSG00000260880	HCCAT5	24.375	68.927	60.3902	2.48633e-10	9.53491e-09	-15.6829
chr16_73093801_73094000	chr16	73093801	73094000	199	*	Promoter (1-2kb)	1112	1	ENST00000642127.1	283902	ENSG00000260880	HCCAT5	30.2326	78.7608	65.321	2.24309e-09	6.91719e-08	-18.9599
chr16_733801_734000	chr16	733801	734000	199	*	Promoter (<=1kb)	238	2	ENST00000562862.5	64428	ENSG00000103245	CIAO3	69.9187	84.0282	75.949	5.72534e-23	1.45529e-20	-15.679
chr16_75264601_75264800	chr16	75264601	75264800	199	*	Promoter (<=1kb)	-186	2	ENST00000568864.1	9564	ENSG00000050820	BCAR1	30.5085	69.2116	53.2169	2.63913e-07	4.73827e-06	-15.4175
chr16_75954601_75954800	chr16	75954601	75954800	199	*	Distal Intergenic	-228112	2	ENST00000640559.2	105371346	ENSG00000283755	CPHXL	72.2222	59.3847	74.3988	2.10376e-07	3.88311e-06	16.208
chr16_76751401_76751600	chr16	76751401	76751600	199	*	Intron (ENST00000563764.2/85445, intron 3 of 3)	116404	1	ENST00000512279.1	101928203	ENSG00000250514	LINC02125	65.4762	54.8105	70.3659	2.99033e-10	1.12748e-08	15.5573
chr16_83532601_83532800	chr16	83532601	83532800	199	*	Intron (ENST00000268613.14/1012, intron 8 of 14)	24256	1	ENST00000580839.1	100422853	ENSG00000263785	MIR3182	60	57.888	71.2374	1.2262e-06	1.80642e-05	15.9739
chr16_8447401_8447600	chr16	8447401	8447600	199	*	Distal Intergenic	84413	2	ENST00000562516.1	283953	ENSG00000232258	TMEM114	NA	33.8431	49.5933	6.0915e-08	1.30381e-06	15.7678
chr16_85551801_85552000	chr16	85551801	85552000	199	*	Intron (ENST00000637419.1/23199, intron 2 of 2)	-3967	1	ENST00000635906.1	23199	ENSG00000131149	GSE1	61.5385	25.9022	44.609	1.07152e-07	2.14628e-06	16.5487
chr16_88177401_88177600	chr16	88177401	88177600	199	*	Exon (ENST00000563521.2/ENST00000563521.2, exon 1 of 2)	-9005	1	ENST00000665557.1	101928880	ENSG00000260420	LINC02182	75	45.7248	60.1518	0.000101302	0.000756038	15.3501
chr16_89529601_89529800	chr16	89529601	89529800	199	*	Promoter (<=1kb)	110	1	ENST00000645886.1	6687	ENSG00000197912	SPG7	51.0638	57.0438	43.3956	1.51318e-14	1.26371e-12	-16.2217
chr17_1006601_1006800	chr17	1006601	1006800	199	*	Intron (ENST00000302538.9/29, intron 22 of 22)	3413	2	ENST00000570688.1	29	ENSG00000159842	ABR	58.8235	84.6646	65.6729	3.70312e-09	1.0888e-07	-18.7092
chr17_15944601_15944800	chr17	15944601	15944800	199	*	Promoter (<=1kb)	-117	1	ENST00000304222.2	136	ENSG00000170425	ADORA2B	0	8.75282	0.987787	4.02081e-94	3.23172e-90	-15.4287
chr17_21131201_21131400	chr17	21131201	21131400	199	*	Intron (ENST00000582161.5/25979, intron 2 of 4)	4238	1	ENST00000579303.5	25979	ENSG00000109016	DHRS7B	74.6835	58.5094	39.0555	1.75833e-17	2.25312e-15	-18.7369
chr17_32057401_32057600	chr17	32057401	32057600	199	*	Distal Intergenic	8424	1	ENST00000579766.1	114659	ENSG00000185158	LRRC37B	87.8049	69.4355	86.9791	2.61772e-09	7.95457e-08	15.8738
chr17_36664201_36664400	chr17	36664201	36664400	199	*	Distal Intergenic	62240	1	ENST00000612760.1	79922	ENSG00000278619	MRM1	60	34.5553	55.3262	3.30155e-13	2.20375e-11	23.9155
chr17_37424601_37424800	chr17	37424601	37424800	199	*	Promoter (1-2kb)	1034	1	ENST00000618662.1	6871	ENSG00000276234	TADA2A	61.3333	46.8978	59.0958	4.36183e-11	1.96765e-09	15.1437
chr17_3886801_3887000	chr17	3886801	3887000	199	*	Intron (ENST00000381769.6/84254, intron 1 of 15)	3743	2	ENST00000381769.6	84254	ENSG00000004660	CAMKK1	51.0638	51.9079	67.3823	9.41969e-13	5.8355e-11	15.0926
chr17_45965001_45965200	chr17	45965001	45965200	199	*	Promoter (2-3kb)	2664	1	ENST00000574436.5	4137	ENSG00000186868	MAPT	45.8333	59.2022	68.9614	2.83193e-06	3.71942e-05	15.1671
chr17_46778401_46778600	chr17	46778401	46778600	199	*	Intron (ENST00000225512.6/7473, intron 1 of 4)	40092	2	ENST00000225512.6	7473	ENSG00000108379	WNT3	61.1111	64.3682	77.409	4.69709e-07	7.83814e-06	15.8728
chr17_503001_503200	chr17	503001	503200	199	*	Exon (ENST00000571282.1/ENST00000571282.1, exon 1 of 3)	19795	2	ENST00000541903.6	55275	ENSG00000141252	VPS53	51.6667	45.3097	47.546	3.96541e-13	2.61282e-11	15.1452
chr17_505001_505200	chr17	505001	505200	199	*	Intron (ENST00000571282.1/ENST00000571282.1, intron 1 of 2)	17795	2	ENST00000541903.6	55275	ENSG00000141252	VPS53	80.2632	77.3113	87.746	1.47317e-20	2.84136e-18	15.5311
chr17_5229601_5229800	chr17	5229601	5229800	199	*	Intron (ENST00000669386.1/100130950, intron 5 of 5)	5023	2	ENST00000571800.5	388325	ENSG00000161929	SCIMP	24.8756	56.4796	43.9234	5.84837e-37	4.44756e-34	-16.7478
chr17_58521001_58521200	chr17	58521001	58521200	199	*	Promoter (1-2kb)	1165	1	ENST00000580589.5	101927688	ENSG00000264672	SEPTIN4-AS1	31.5789	18.3083	35.5373	1.02279e-11	5.23323e-10	21.4678
chr17_64990601_64990800	chr17	64990601	64990800	199	*	Distal Intergenic	-15026	2	ENST00000397713.5	201283	ENSG00000214174	AMZ2P1	NA	58.2501	81.0974	1.78411e-08	4.40288e-07	20.2437
chr17_66422801_66423000	chr17	66422801	66423000	199	*	Intron (ENST00000413366.8/5578, intron 2 of 16)	-5948	2	ENST00000584715.5	101928001	NA	PRKCA-AS1	NA	72.6004	89.0971	1.71107e-09	5.43325e-08	15.2061
chr17_690001_690200	chr17	690001	690200	199	*	Intron (ENST00000437048.7/55275, intron 4 of 21)	-4807	2	ENST00000572334.6	55275	ENSG00000141252	VPS53	100	73.4747	90.2738	6.84108e-10	2.37075e-08	16.5722
chr17_70358001_70358200	chr17	70358001	70358200	199	*	Intron (ENST00000592809.1/ENST00000592809.1, intron 1 of 2)	188467	1	ENST00000243457.3	3759	ENSG00000123700	KCNJ2	54.7945	63.7783	39.3926	1.54456e-30	7.70913e-28	-26.6285
chr17_73726001_73726200	chr17	73726001	73726200	199	*	Distal Intergenic	-11654	1	ENST00000583854.1	100134391	ENSG00000263574	LOC100134391	71.6216	42.8445	56.4513	5.81698e-10	2.0517e-08	15.0094
chr17_75595201_75595400	chr17	75595201	75595400	199	*	Promoter (<=1kb)	740	1	ENST00000580701.1	80022	ENSG00000266714	MYO15B	62.963	23.1826	35.7818	4.74552e-09	1.35795e-07	16.3205
chr17_76838401_76838600	chr17	76838401	76838600	199	*	Intron (ENST00000666866.1/ENST00000666866.1, intron 1 of 2)	-11240	1	ENST00000664044.1	283994	ENSG00000267535	LINC00868	56.7568	73.7781	58.1775	1.10256e-07	2.19972e-06	-18.4257
chr17_78404401_78404600	chr17	78404401	78404600	199	*	Promoter (<=1kb)	438	1	ENST00000586355.1	9489	ENSG00000087157	PGS1	95.935	78.4957	93.9221	8.60591e-36	6.0602e-33	17.3465
chr17_79398601_79398800	chr17	79398601	79398800	199	*	Intron (ENST00000583458.5/146713, intron 1 of 13)	25320	2	ENST00000578887.1	146713	ENSG00000167281	RBFOX3	30.6122	36.1175	24.8289	1.55953e-09	4.99802e-08	-15.1284
chr17_79572201_79572400	chr17	79572201	79572400	199	*	Distal Intergenic	-56054	2	ENST00000580155.5	146713	ENSG00000167281	RBFOX3	51.4286	75.1928	57.7031	1.9341e-08	4.72476e-07	-19.0328
chr17_79752401_79752600	chr17	79752401	79752600	199	*	Distal Intergenic	16861	1	ENST00000576512.1	339221	ENSG00000182156	ENPP7	32.4324	30.4382	43.3508	2.16573e-05	0.000209363	15.8114
chr17_81067001_81067200	chr17	81067001	81067200	199	*	Intron (ENST00000321280.11/10458, intron 3 of 13)	3262	1	ENST00000576364.6	10458	ENSG00000175866	BAIAP2	45.3782	77.2911	56.1351	5.75923e-35	3.78674e-32	-16.6577
chr17_83032001_83032200	chr17	83032001	83032200	199	*	Intron (ENST00000570947.5/146712, intron 1 of 2)	16582	2	ENST00000570947.5	146712	ENSG00000175711	B3GNTL1	66.3755	54.9004	44.9189	2.12659e-47	2.8652e-44	-16.1197
chr17_83033601_83033800	chr17	83033601	83033800	199	*	Intron (ENST00000570947.5/146712, intron 1 of 2)	14982	2	ENST00000570947.5	146712	ENSG00000175711	B3GNTL1	63.9665	87.6183	72.3437	1.8521e-91	1.34906e-87	-17.693
chr17_83135001_83135200	chr17	83135001	83135200	199	*	Exon (ENST00000625083.1/ENST00000625083.1, exon 1 of 1)	42609	1	ENST00000571940.1	284207	ENSG00000176845	METRNL	53.2258	62.8587	48.5279	6.52221e-09	1.80166e-07	-16.4038
chr17_9547201_9547400	chr17	9547201	9547400	199	*	Exon (ENST00000574460.1/ENST00000574460.1, exon 1 of 2)	10110	2	ENST00000573881.1	9482	ENSG00000170310	STX8	16.6667	66.2445	52.2167	1.92942e-09	6.05402e-08	-16.1533
chr18_13576001_13576200	chr18	13576001	13576200	199	*	Intron (ENST00000587905.5/753, intron 4 of 4)	33710	1	ENST00000586207.5	753	ENSG00000168675	LDLRAD4	66.6667	45.47	63.3452	3.04209e-06	3.95345e-05	17.9966
chr18_13642601_13642800	chr18	13642601	13642800	199	*	Promoter (<=1kb)	844	1	ENST00000592991.1	753	ENSG00000168675	LDLRAD4	NA	76.885	63.5378	9.02744e-11	3.81261e-09	-15.1626
chr18_33148201_33148400	chr18	33148201	33148400	199	*	Intron (ENST00000403303.5/374864, intron 19 of 21)	-12125	2	ENST00000581852.5	374864	ENSG00000166960	CCDC178	48.1203	64.922	80.3831	4.34051e-38	3.54367e-35	16.6149
chr18_38392801_38393000	chr18	38392801	38393000	199	*	Distal Intergenic	735667	1	ENST00000580543.1	100422857	ENSG00000266530	MIR4318	NA	51.6725	35.204	4.33099e-07	7.30991e-06	-15.2841
chr18_39578801_39579000	chr18	39578801	39579000	199	*	Intron (ENST00000669399.1/647946, intron 1 of 3)	43175	2	ENST00000638017.1	100126323	ENSG00000283615	MIR924	58	49.4211	71.4011	3.45278e-31	1.81875e-28	22.3175
chr18_45666001_45666200	chr18	45666001	45666200	199	*	Exon (ENST00000586448.5/8170, exon 13 of 21)	-20825	1	ENST00000644925.1	6563	ENSG00000141469	SLC14A1	15.7895	39.042	52.7637	7.26937e-06	8.32484e-05	15.1362
chr18_46337401_46337600	chr18	46337401	46337600	199	*	3' UTR	3178	1	ENST00000586604.5	494470	ENSG00000141622	RNF165	66.1765	33.6625	48.9463	7.63775e-16	7.85293e-14	18.2106
chr18_49750201_49750400	chr18	49750201	49750400	199	*	Distal Intergenic	36219	2	ENST00000591171.1	10449	ENSG00000167315	ACAA2	91.9355	74.4736	59.2937	1.9877e-14	1.62792e-12	-20.8069
chr19_1132401_1132600	chr19	1132401	1132600	199	*	Promoter (<=1kb)	-181	2	ENST00000592222.5	22904	ENSG00000064932	SBNO2	26.6129	25.9903	41.4972	1.06989e-28	4.53414e-26	17.269
chr19_12597201_12597400	chr19	12597201	12597400	199	*	Promoter (<=1kb)	0	2	ENST00000440366.1	57474	ENSG00000188033	ZNF490	19.4118	34.5314	23.3696	3.11968e-31	1.64701e-28	-15.2218
chr19_15794401_15794600	chr19	15794401	15794600	199	*	Promoter (<=1kb)	451	1	ENST00000308940.8	284433	ENSG00000172519	OR10H5	31.5789	60.5577	43.1851	4.98299e-06	6.02609e-05	-15.7639
chr19_15794601_15794800	chr19	15794601	15794800	199	*	Promoter (<=1kb)	651	1	ENST00000308940.8	284433	ENSG00000172519	OR10H5	17.8571	56.6262	42.8633	5.00435e-07	8.28974e-06	-15.6702
chr19_16206001_16206200	chr19	16206001	16206200	199	*	Promoter (2-3kb)	2396	1	ENST00000589782.2	8907	ENSG00000072958	AP1M1	81.6327	89.7874	71.3231	2.30811e-12	1.34145e-10	-19.6469
chr19_16401401_16401600	chr19	16401401	16401600	199	*	Promoter (2-3kb)	2145	2	ENST00000599790.1	58513	ENSG00000127527	EPS15L1	NA	51.3957	37.9396	9.90627e-07	1.50034e-05	-17.6142
chr19_17323401_17323600	chr19	17323401	17323600	199	*	3' UTR	7630	1	ENST00000594501.1	79016	ENSG00000130311	DDA1	75.3623	61.7894	74.4363	6.77307e-10	2.34998e-08	16.959
chr19_1932601_1932800	chr19	1932601	1932800	199	*	Distal Intergenic	-8372	1	ENST00000255641.13	1455	ENSG00000133275	CSNK1G2	63.2353	52.975	66.119	2.89608e-09	8.72199e-08	15.4089
chr19_22616801_22617000	chr19	22616801	22617000	199	*	Intron (ENST00000659982.1/374890, intron 1 of 1)	5972	2	ENST00000652384.1	374890	ENSG00000268038	LINC01785	54.717	46.373	28.478	5.8625e-16	6.15113e-14	-19.1211
chr19_2407401_2407600	chr19	2407401	2407600	199	*	Intron (ENST00000649857.1/360200, intron 7 of 17)	-8643	1	ENST00000587863.1	360200	ENSG00000178297	TMPRSS9	60.6557	36.6693	51.3705	2.34626e-07	4.27268e-06	17.7741
chr19_30062801_30063000	chr19	30062801	30063000	199	*	Distal Intergenic	50379	1	ENST00000573052.1	8725	ENSG00000105176	URI1	91.0714	47.7193	63.2456	2.38846e-07	4.34021e-06	18.7896
chr19_30314201_30314400	chr19	30314201	30314400	199	*	Intron (ENST00000585628.5/9745, intron 2 of 5)	-57984	1	ENST00000355537.4	9745	ENSG00000198597	ZNF536	82.8571	62.895	85.2899	8.8062e-17	1.03354e-14	20.3725
chr19_30540401_30540600	chr19	30540401	30540600	199	*	Intron (ENST00000585628.5/9745, intron 5 of 5)	-8746	1	ENST00000592773.2	9745	ENSG00000198597	ZNF536	78.5714	12.6914	33.8253	1.10661e-10	4.58186e-09	17.4533
chr19_31516001_31516200	chr19	31516001	31516200	199	*	Distal Intergenic	-71959	1	ENST00000663546.1	100507527	ENSG00000267465	THEG5	29.1667	64.6754	50.2933	1.69949e-11	8.33867e-10	-16.1093
chr19_32549401_32549600	chr19	32549401	32549600	199	*	Distal Intergenic	-31590	1	ENST00000590247.7	9141	ENSG00000105185	PDCD5	71.4286	47.3922	60.906	2.58138e-06	3.43272e-05	15.9003
chr19_33538601_33538800	chr19	33538601	33538800	199	*	Distal Intergenic	-16811	2	ENST00000397032.8	5184	ENSG00000124299	PEPD	100	52.3502	71.2483	1.02633e-06	1.54707e-05	16.1177
chr19_3541801_3542000	chr19	3541801	3542000	199	*	Promoter (2-3kb)	2648	1	ENST00000329493.5	100128569	ENSG00000183397	C19orf71	58.5366	45.4744	62.0104	4.46769e-09	1.28776e-07	16.3457
chr19_40684001_40684200	chr19	40684001	40684200	199	*	Promoter (<=1kb)	755	2	ENST00000599786.1	9253	ENSG00000105245	NUMBL	67.5	42.1424	59.8694	1.70566e-07	3.23067e-06	17.807
chr19_48399201_48399400	chr19	48399201	48399400	199	*	Intron (ENST00000263269.3/2906, intron 2 of 12)	4327	1	ENST00000263269.3	2906	ENSG00000105464	GRIN2D	51.6129	19.5558	34.8717	7.8191e-18	1.04773e-15	16.5583
chr19_51742801_51743000	chr19	51742801	51743000	199	*	Downstream (2-3kb)	7811	2	ENST00000600815.1	2357	ENSG00000171051	FPR1	60.9375	38.4911	56.6954	1.54586e-06	2.20655e-05	15.9938
chr19_53198001_53198200	chr19	53198001	53198200	199	*	Intron (ENST00000597550.5/ENST00000597550.5, intron 1 of 4)	-4616	2	ENST00000597544.5	79788	ENSG00000197497	ZNF665	26.6667	47.6454	33.6467	3.36796e-07	5.85777e-06	-17.1236
chr19_56217801_56218000	chr19	56217801	56218000	199	*	Downstream (1-2kb)	10290	2	ENST00000391713.5	79149	ENSG00000131848	ZSCAN5A	43.75	31.9702	49.3093	2.64265e-33	1.57135e-30	18.693
chr19_5886001_5886200	chr19	5886001	5886200	199	*	Intron (ENST00000592091.5/2527, intron 3 of 4)	10481	2	ENST00000591341.1	126328	ENSG00000174886	NDUFA11	44.4444	34.7903	56.0016	1.6999e-07	3.2212e-06	19.2421
chr19_6020601_6020800	chr19	6020601	6020800	199	*	Promoter (2-3kb)	2405	2	ENST00000592337.1	5990	ENSG00000087903	RFX2	44.1176	49.1738	63.1647	1.16553e-11	5.89945e-10	15.9788
chr19_6023601_6023800	chr19	6023601	6023800	199	*	Promoter (<=1kb)	-397	2	ENST00000592337.1	5990	ENSG00000087903	RFX2	47.9592	35.1121	49.0936	3.41795e-19	5.50003e-17	17.4793
chr19_6214001_6214200	chr19	6214001	6214200	199	*	Promoter (2-3kb)	2768	2	ENST00000585588.1	4298	ENSG00000130382	MLLT1	74.4186	28.5537	51.1194	2.15524e-10	8.38311e-09	16.5301
chr19_667001_667200	chr19	667001	667200	199	*	Intron (ENST00000591866.2/ENST00000591866.2, intron 1 of 1)	-3769	2	ENST00000589762.5	55658	ENSG00000070423	RNF126	47.7912	44.8998	56.4607	3.89995e-53	6.73354e-50	16.4345
chr19_9933001_9933200	chr19	9933001	9933200	199	*	Intron (ENST00000264833.8/93145, intron 1 of 5)	3124	2	ENST00000590410.1	93145	ENSG00000105088	OLFM2	35.1852	28.6367	45.2392	6.06837e-07	9.8073e-06	16.8487
chr2_105569801_105570000	chr2	105569801	105570000	199	*	Distal Intergenic	40487	2	ENST00000658366.1	285000	NA	LOC285000	72.2222	42.3557	61.1934	3.34773e-06	4.28802e-05	17.8231
chr2_105673201_105673400	chr2	105673201	105673400	199	*	Distal Intergenic	-62715	2	ENST00000658366.1	285000	NA	LOC285000	45.7143	53.0533	37.5166	4.62817e-05	0.000395051	-15.5048
chr2_10707201_10707400	chr2	10707201	10707400	199	*	Distal Intergenic	-13700	1	ENST00000648362.1	245973	ENSG00000143882	ATP6V1C2	72.2222	61.8844	72.7966	2.88943e-11	1.3509e-09	15.5655
chr2_108988401_108988600	chr2	108988401	108988600	199	*	Promoter (<=1kb)	620	2	ENST00000258443.7	10913	ENSG00000135960	EDAR	0	50.3121	26.2248	1.57568e-06	2.24274e-05	-15.3374
chr2_109406401_109406600	chr2	109406401	109406600	199	*	Intron (ENST00000309415.8/344558, intron 4 of 9)	-92777	2	ENST00000583300.1	100423027	ENSG00000265965	MIR4266	77.7778	69.782	81.1255	6.92365e-10	2.39652e-08	15.116
chr2_11001801_11002000	chr2	11001801	11002000	199	*	Distal Intergenic	89868	1	ENST00000295082.3	3754	ENSG00000162975	KCNF1	NA	46.2042	64.9693	3.14716e-12	1.78266e-10	16.3586
chr2_110321401_110321600	chr2	110321401	110321600	199	*	Exon (ENST00000636301.2/ENST00000636301.2, exon 1 of 26)	36549	1	ENST00000581415.1	100847033	ENSG00000263881	MIR4436B2	22.2222	60.3928	46.2676	1.33302e-07	2.59878e-06	-17.0217
chr2_120801001_120801200	chr2	120801001	120801200	199	*	Intron (ENST00000482119.5/2736, intron 2 of 3)	3657	1	ENST00000433812.1	2736	ENSG00000074047	GLI2	83.3333	39.6756	58.8133	1.44062e-05	0.000148635	17.4208
chr2_124407801_124408000	chr2	124407801	124408000	199	*	Intron (ENST00000431078.1/129684, intron 3 of 23)	186097	1	ENST00000470921.1	129684	ENSG00000155052	CNTNAP5	12.5	53.4676	38.5598	1.59305e-06	2.26351e-05	-15.8815
chr2_127091401_127091600	chr2	127091401	127091600	199	*	Intron (ENST00000376113.6/274, intron 1 of 13)	15401	2	ENST00000376113.6	274	ENSG00000136717	BIN1	81.4815	50.0207	65.9849	2.16067e-10	8.40196e-09	15.6279
chr2_129648801_129649000	chr2	129648801	129649000	199	*	Distal Intergenic	228404	2	ENST00000641154.1	105373615	ENSG00000229536	LINC02572	79.1667	54.7082	72.6018	5.53181e-30	2.6341e-27	20.2701
chr2_131724001_131724200	chr2	131724001	131724200	199	*	Promoter (1-2kb)	1585	1	ENST00000623058.3	29798	ENSG00000287151	C2orf27A	6.52174	27.3291	13.2791	2.20735e-40	2.07044e-37	-16.4279
chr2_156319601_156319800	chr2	156319601	156319800	199	*	Intron (ENST00000634100.1/ENST00000634100.1, intron 1 of 2)	10321	2	ENST00000406048.2	4929	ENSG00000153234	NR4A2	NA	52.055	32.8728	1.43831e-13	1.01916e-11	-19.2394
chr2_156415801_156416000	chr2	156415801	156416000	199	*	Distal Intergenic	-19290	1	ENST00000415049.5	2820	ENSG00000115159	GPD2	56.9767	17.931	42.1275	1.65173e-30	8.20888e-28	15.9157
chr2_16089801_16090000	chr2	16089801	16090000	199	*	Intron (ENST00000412381.5/ENST00000412381.5, intron 3 of 3)	8970	1	ENST00000667080.1	104797537	ENSG00000236289	GACAT3	14.2857	51.3561	38.8237	1.62883e-06	2.30684e-05	-15.877
chr2_162121801_162122000	chr2	162121801	162122000	199	*	Distal Intergenic	22415	2	ENST00000483769.1	2641	ENSG00000115263	GCG	49.4505	35.9249	50.5306	7.05657e-22	1.58841e-19	17.4902
chr2_166738201_166738400	chr2	166738201	166738400	199	*	Distal Intergenic	-126720	2	ENST00000650747.1	6332	ENSG00000136546	SCN7A	71.8519	56.6578	68.6516	7.41038e-23	1.85727e-20	15.1776
chr2_169575401_169575600	chr2	169575401	169575600	199	*	Promoter (1-2kb)	-1527	2	ENST00000445210.1	79675	ENSG00000138399	FASTKD1	NA	62.0298	64.9153	2.07624e-08	5.02983e-07	15.5943
chr2_178228201_178228400	chr2	178228201	178228400	199	*	Intron (ENST00000392505.6/114880, intron 1 of 25)	33679	1	ENST00000409045.7	114880	ENSG00000079156	OSBPL6	NA	78.2527	59.3925	4.75646e-19	7.5266e-17	-23.0624
chr2_1813401_1813600	chr2	1813401	1813600	199	*	Intron (ENST00000647755.1/23040, intron 21 of 24)	-3283	2	ENST00000648486.1	23040	ENSG00000186487	MYT1L	37.9365	51.3801	34.9188	2.11653e-121	3.40232e-117	-19.514
chr2_1813601_1813800	chr2	1813601	1813800	199	*	Intron (ENST00000647755.1/23040, intron 21 of 24)	-3483	2	ENST00000648486.1	23040	ENSG00000186487	MYT1L	45.3431	53.391	35.6332	5.39501e-146	1.32369e-141	-24.7588
chr2_181365401_181365600	chr2	181365401	181365600	199	*	Intron (ENST00000435411.6/101927156, intron 4 of 4)	34002	1	ENST00000659181.1	101927156	NA	LINC01934	61.8421	38.1644	54.3235	1.22188e-07	2.4095e-06	15.2011
chr2_1814001_1814200	chr2	1814001	1814200	199	*	Intron (ENST00000647755.1/23040, intron 21 of 24)	-3883	2	ENST00000648486.1	23040	ENSG00000186487	MYT1L	64.7202	71.4796	50.4464	1.20717e-260	1.40688e-255	-26.8131
chr2_1814201_1814400	chr2	1814201	1814400	199	*	Intron (ENST00000647755.1/23040, intron 21 of 24)	-4083	2	ENST00000648486.1	23040	ENSG00000186487	MYT1L	65.3465	68.6208	54.2856	4.09374e-72	1.60369e-68	-17.4681
chr2_190606601_190606800	chr2	190606601	190606800	199	*	Distal Intergenic	-39946	1	ENST00000448811.1	4664	ENSG00000138386	NAB1	81.3333	52.7136	67.8255	1.61797e-10	6.45435e-09	17.4134
chr2_206908201_206908400	chr2	206908201	206908400	199	*	Intron (ENST00000658889.1/ENST00000658889.1, intron 3 of 4)	-31118	1	ENST00000272852.4	130749	ENSG00000144410	CPO	40	61.8159	45.0001	8.92983e-07	1.37175e-05	-16.2227
chr2_208110201_208110400	chr2	208110201	208110400	199	*	Intron (ENST00000412192.1/ENST00000412192.1, intron 1 of 1)	14124	2	ENST00000264376.5	1421	ENSG00000118231	CRYGD	63.0769	54.1819	71.1814	1.99621e-10	7.82103e-09	17.9266
chr2_211888801_211889000	chr2	211888801	211889000	199	*	Intron (ENST00000402597.6/2066, intron 2 of 25)	71762	2	ENST00000484474.1	2066	ENSG00000178568	ERBB4	35.1562	34.1808	51.5414	3.12711e-32	1.75424e-29	16.5027
chr2_218813801_218814000	chr2	218813801	218814000	199	*	Intron (ENST00000494263.5/1593, intron 5 of 6)	7888	1	ENST00000411688.1	1593	ENSG00000135929	CYP27A1	67.3913	47.187	63.8499	3.70271e-08	8.41266e-07	18.3834
chr2_219000801_219001000	chr2	219000801	219001000	199	*	Promoter (<=1kb)	708	2	ENST00000362103.4	494324	ENSG00000198973	MIR375	58.3333	44.7354	61.8105	9.1727e-08	1.86965e-06	15.3875
chr2_226291801_226292000	chr2	226291801	226292000	199	*	Distal Intergenic	366793	2	ENST00000582265.1	100847053	ENSG00000263363	MIR5702	20.5128	37.3318	21.1702	3.45194e-07	5.9873e-06	-15.4215
chr2_231556001_231556200	chr2	231556001	231556200	199	*	Distal Intergenic	-25557	2	ENST00000305141.5	10316	ENSG00000171596	NMUR1	34.0909	59.2477	44.282	2.53535e-18	3.6244e-16	-18.6817
chr2_23431801_23432000	chr2	23431801	23432000	199	*	Intron (ENST00000486442.6/114818, intron 1 of 13)	46623	1	ENST00000486442.6	114818	ENSG00000119771	KLHL29	75	46.9319	61.2546	5.36989e-15	4.8345e-13	16.6882
chr2_235765601_235765800	chr2	235765601	235765800	199	*	Intron (ENST00000304032.13/116987, intron 6 of 17)	56424	1	ENST00000428334.6	116987	ENSG00000157985	AGAP1	68.4211	45.2468	61.7539	2.69025e-10	1.02469e-08	15.0887
chr2_239801401_239801600	chr2	239801401	239801600	199	*	Exon (ENST00000407524.1/150935, exon 3 of 3)	10560	1	ENST00000650925.1	150935	NA	LOC150935	NA	54.8738	69.6724	1.13224e-05	0.000121257	17.1017
chr2_239864201_239864400	chr2	239864201	239864400	199	*	Distal Intergenic	73360	1	ENST00000650925.1	150935	NA	LOC150935	85.7143	52.3088	69.9828	7.175e-07	1.13398e-05	17.427
chr2_240446801_240447000	chr2	240446801	240447000	199	*	Intron (ENST00000264039.7/2817, intron 1 of 8)	4475	1	ENST00000469694.5	2817	ENSG00000063660	GPC1	NA	73.3169	87.0277	8.68354e-09	2.32326e-07	15.8458
chr2_240727201_240727400	chr2	240727201	240727400	199	*	Promoter (2-3kb)	-2353	2	ENST00000460788.5	547	ENSG00000130294	KIF1A	NA	44.5486	62.6626	4.37254e-07	7.37096e-06	16.4849
chr2_25133201_25133400	chr2	25133201	25133400	199	*	Exon (ENST00000403714.8/22979, exon 12 of 23)	11529	1	ENST00000264719.5	22979	ENSG00000084710	EFR3B	95.8333	43.8124	57.6006	0.000859	0.00429338	15.3227
chr2_26808801_26809000	chr2	26808801	26809000	199	*	Distal Intergenic	22659	1	ENST00000460030.1	1058	ENSG00000115163	CENPA	31.9444	58.4922	41.6149	5.07507e-11	2.25492e-09	-20.5677
chr2_28640601_28640800	chr2	28640601	28640800	199	*	Intron (ENST00000327757.10/151056, intron 56 of 57)	10016	1	ENST00000436775.1	151056	ENSG00000163803	PLB1	65.1163	57.5722	74.37	5.92246e-09	1.65301e-07	15.4648
chr2_38368201_38368400	chr2	38368201	38368400	199	*	Intron (ENST00000378954.9/64225, intron 1 of 12)	7824	2	ENST00000402054.5	64225	ENSG00000119787	ATL2	55.5556	45.9277	66.2679	3.53412e-44	4.0687e-41	23.3061
chr2_39244401_39244600	chr2	39244401	39244600	199	*	Distal Intergenic	-14814	2	ENST00000419111.1	344387	ENSG00000205111	CDKL4	39.2857	27.6703	14.3129	1.0103e-41	1.02609e-38	-19.3085
chr2_4706801_4707000	chr2	4706801	4707000	199	*	Distal Intergenic	-50304	2	ENST00000412134.6	727982	ENSG00000231532	LINC01249	73.3333	50.8136	67.8227	5.06053e-12	2.75401e-10	16.301
chr2_51355401_51355600	chr2	51355401	51355600	199	*	Intron (ENST00000440698.1/730100, intron 3 of 10)	-272538	2	ENST00000635310.1	9378	ENSG00000179915	NRXN1	76	65.5206	84.4266	9.172e-08	1.8696e-06	16.0228
chr2_66439601_66439800	chr2	66439601	66439800	199	*	Promoter (<=1kb)	281	1	ENST00000495021.6	4211	ENSG00000143995	MEIS1	29.5082	48.7302	63.5945	1.01433e-14	8.75332e-13	15.2541
chr2_67458001_67458200	chr2	67458001	67458200	199	*	Distal Intergenic	-60022	2	ENST00000652561.2	644838	ENSG00000236780	LINC01829	79.0323	43.2435	60.6829	6.15764e-10	2.16024e-08	17.2649
chr2_70245001_70245200	chr2	70245001	70245200	199	*	Intron (ENST00000470096.1/54980, intron 1 of 1)	3230	2	ENST00000651446.1	7072	ENSG00000116001	TIA1	75	58.6297	77.089	1.2649e-22	3.10185e-20	24.1407
chr2_7034801_7035000	chr2	7034801	7035000	199	*	Intron (ENST00000320892.11/9781, intron 8 of 8)	37862	1	ENST00000432850.1	9781	ENSG00000151692	RNF144A	83.6735	38.3058	59.6632	1.49671e-13	1.05716e-11	19.7855
chr2_71728801_71729000	chr2	71728801	71729000	199	*	Distal Intergenic	118023	1	ENST00000468173.1	8291	ENSG00000135636	DYSF	NA	52.1136	65.7457	2.45724e-11	1.16531e-09	19.2639
chr2_763601_763800	chr2	763601	763800	199	*	Distal Intergenic	-86196	2	ENST00000432667.5	129787	ENSG00000151353	TMEM18	68.0851	47.8669	68.3347	2.90273e-14	2.31392e-12	18.5595
chr2_77965801_77966000	chr2	77965801	77966000	199	*	Intron (ENST00000667782.1/101927967, intron 1 of 6)	49895	1	ENST00000443419.3	101927926	ENSG00000233605	LINC01851	35	56.7563	39.1341	5.51113e-06	6.56449e-05	-17.8823
chr2_79111201_79111400	chr2	79111201	79111400	199	*	Distal Intergenic	-8962	1	ENST00000488524.1	5967	ENSG00000115386	REG1A	29.0909	30.5855	41.6835	2.02719e-15	1.95172e-13	15.1744
chr2_79111401_79111600	chr2	79111401	79111600	199	*	Distal Intergenic	-8762	1	ENST00000488524.1	5967	ENSG00000115386	REG1A	77.7778	54.4588	72.2111	2.02611e-17	2.57222e-15	16.9855
chr2_79111601_79111800	chr2	79111601	79111800	199	*	Distal Intergenic	-8562	1	ENST00000488524.1	5967	ENSG00000115386	REG1A	52.5	45.8708	64.4127	2.07939e-11	1.00264e-09	19.2317
chr2_85437601_85437800	chr2	85437601	85437800	199	*	Promoter (2-3kb)	2807	1	ENST00000340326.2	284948	ENSG00000152292	SH2D6	40.2299	42.6272	53.2049	6.55147e-74	2.75146e-70	21.172
chr2_85438001_85438200	chr2	85438001	85438200	199	*	Distal Intergenic	3207	1	ENST00000340326.2	284948	ENSG00000152292	SH2D6	13.6778	32.1462	43.2573	1.02083e-35	7.09216e-33	15.5703
chr2_86913401_86913600	chr2	86913401	86913600	199	*	Promoter (<=1kb)	-183	1	ENST00000641339.1	729857	ENSG00000185304	RGPD2	7.72201	25.9396	9.75467	2.42855e-65	6.82005e-62	-15.8354
chr2_96084601_96084800	chr2	96084601	96084800	199	*	Distal Intergenic	31771	2	ENST00000620793.2	151	ENSG00000274286	ADRA2B	86.6667	58.1188	77.5237	1.82873e-06	2.5489e-05	17.1584
chr2_96839601_96839800	chr2	96839601	96839800	199	*	Promoter (1-2kb)	1442	2	ENST00000482175.5	200539	ENSG00000163126	ANKRD23	70.3448	60.1967	74.1358	2.41178e-33	1.43958e-30	16.283
chr20_130001_130200	chr20	130001	130200	199	*	Distal Intergenic	-12390	1	ENST00000382398.4	81623	ENSG00000125788	DEFB126	46.6488	57.5945	71.8555	5.56887e-70	1.93736e-66	16.5847
chr20_44755001_44755200	chr20	44755001	44755200	199	*	3' UTR	-8981	2	ENST00000427303.2	106144538	NA	KCNK15-AS1	32.1429	26.9378	39.9145	3.21881e-06	4.14658e-05	15.1515
chr20_46702401_46702600	chr20	46702401	46702600	199	*	Distal Intergenic	-7049	1	ENST00000359271.4	81031	ENSG00000197496	SLC2A10	75.5556	52.5299	70.1522	1.19002e-07	2.35416e-06	16.909
chr20_53181801_53182000	chr20	53181801	53182000	199	*	Intron (ENST00000371497.10/128553, intron 1 of 2)	-3283	1	ENST00000603338.2	128553	ENSG00000182463	TSHZ2	22.2222	51.1715	32.5567	1.68843e-17	2.17132e-15	-17.7413
chr20_55632201_55632400	chr20	55632201	55632400	199	*	Intron (ENST00000667361.1/102723578, intron 7 of 8)	-205005	2	ENST00000433766.1	101927796	ENSG00000224008	LINC01441	37.2093	39.1133	53.5214	2.01101e-09	6.2754e-08	15.6431
chr20_57681201_57681400	chr20	57681201	57681400	199	*	Intron (ENST00000395816.7/56937, intron 1 of 3)	9224	2	ENST00000414037.5	56937	ENSG00000124225	PMEPA1	45.9459	28.3682	45.8584	9.90237e-05	0.000741897	16.4253
chr20_58819801_58820000	chr20	58819801	58820000	199	*	Promoter (1-2kb)	-1489	2	ENST00000401212.1	100126296	ENSG00000216031	MIR298	17.4157	39.2436	55.2431	7.03422e-54	1.25639e-50	21.2213
chr20_62165201_62165400	chr20	62165201	62165400	199	*	Promoter (1-2kb)	1744	1	ENST00000492466.2	26039	ENSG00000184402	SS18L1	95.9184	68.5663	91.0691	2.58041e-17	3.23801e-15	20.9405
chr21_35499601_35499800	chr21	35499601	35499800	199	*	Intron (ENST00000475045.6/101928269, intron 8 of 12)	-34273	2	ENST00000494829.1	100506403	ENSG00000159216	LOC100506403	67.2619	59.3073	73.8164	1.69183e-41	1.69976e-38	16.5938
chr21_42542001_42542200	chr21	42542001	42542200	199	*	Promoter (1-2kb)	-1317	1	ENST00000487951.1	54020	ENSG00000160190	SLC37A1	55.3191	59.707	75.9279	2.91128e-11	1.35968e-09	15.2773
chr21_44697201_44697400	chr21	44697201	44697400	199	*	Promoter (<=1kb)	30	1	ENST00000400365.3	386685	ENSG00000189169	KRTAP10-12	36.1702	28.2887	42.4496	5.72526e-21	1.16244e-18	15.3373
chr21_44920401_44920600	chr21	44920401	44920600	199	*	Promoter (<=1kb)	255	2	ENST00000397854.7	3689	ENSG00000160255	ITGB2	36.5854	31.0894	52.7617	5.84519e-18	7.95816e-16	23.3213
chr22_20965401_20965600	chr22	20965401	20965600	199	*	Promoter (<=1kb)	225	1	ENST00000472575.5	150209	ENSG00000183773	AIFM3	16.6667	45.0462	51.8892	3.20847e-26	1.1104e-23	15.5908
chr22_22987001_22987200	chr22	22987001	22987200	199	*	Distal Intergenic	-83319	1	ENST00000615612.2	2781	ENSG00000128266	GNAZ	NA	49.6727	66.7425	3.20321e-08	7.39161e-07	17.9767
chr22_24245801_24246000	chr22	24245801	24246000	199	*	Promoter (<=1kb)	-660	2	ENST00000327365.8	2687	ENSG00000099998	GGT5	66.6667	36.695	58.8046	1.38241e-10	5.60191e-09	17.8029
chr22_26564001_26564200	chr22	26564001	26564200	199	*	Promoter (1-2kb)	1168	2	ENST00000398110.6	8459	ENSG00000128294	TPST2	71.8447	53.9579	37.0249	2.77557e-17	3.47169e-15	-17.6159
chr22_37149601_37149800	chr22	37149601	37149800	199	*	Promoter (<=1kb)	116	2	ENST00000216223.10	3560	ENSG00000100385	IL2RB	63.6364	43.0135	58.8622	9.72545e-06	0.000106616	16.0118
chr22_37342001_37342200	chr22	37342001	37342200	199	*	Intron (ENST00000430883.5/114794, intron 2 of 2)	12639	2	ENST00000445088.1	100506271	ENSG00000237862	LOC100506271	55.8824	34.8802	51.7146	3.97092e-06	4.95613e-05	18.5259
chr22_37375401_37375600	chr22	37375401	37375600	199	*	5' UTR	9683	2	ENST00000430883.5	114794	ENSG00000166897	ELFN2	53	53.4768	67.0724	3.82102e-16	4.10618e-14	16.2408
chr22_44354001_44354200	chr22	44354001	44354200	199	*	Distal Intergenic	-41051	2	ENST00000381176.5	85352	ENSG00000138944	SHISAL1	43.1373	55.0436	69.6508	2.84965e-12	1.62818e-10	18.1866
chr22_44406001_44406200	chr22	44406001	44406200	199	*	Distal Intergenic	-37127	1	ENST00000415702.1	101927526	ENSG00000232655	LINC01656	93.9394	38.1662	56.6529	9.91293e-07	1.50106e-05	17.0082
chr22_44428401_44428600	chr22	44428401	44428600	199	*	Distal Intergenic	-14727	1	ENST00000415702.1	101927526	ENSG00000232655	LINC01656	58.9041	82.8325	66.8979	4.28662e-22	9.83421e-20	-19.1176
chr22_44452401_44452600	chr22	44452401	44452600	199	*	Distal Intergenic	9075	1	ENST00000415702.1	101927526	ENSG00000232655	LINC01656	77.9412	53.5176	72.6194	3.08774e-19	5.00322e-17	19.415
chr22_44455801_44456000	chr22	44455801	44456000	199	*	Distal Intergenic	12475	1	ENST00000415702.1	101927526	ENSG00000232655	LINC01656	56.9231	25.1295	40.1755	6.92979e-65	1.92291e-61	16.0293
chr22_45341601_45341800	chr22	45341601	45341800	199	*	3' UTR	5207	1	ENST00000479180.1	55007	ENSG00000100376	FAM118A	53.8462	61.5684	74.8711	3.42105e-13	2.27862e-11	17.6702
chr22_45954201_45954400	chr22	45954201	45954400	199	*	Intron (ENST00000339464.9/7477, intron 1 of 3)	18315	2	ENST00000409496.7	7477	ENSG00000188064	WNT7B	77.2727	65.923	81.5425	2.627e-09	7.98122e-08	15.076
chr22_46044801_46045000	chr22	46044801	46045000	199	*	Promoter (<=1kb)	0	2	ENST00000444890.1	100271722	NA	LINC00899	25	36.563	42.9956	4.06142e-49	5.8436e-46	15.1047
chr22_48412801_48413000	chr22	48412801	48413000	199	*	Intron (ENST00000648629.1/ENST00000648629.1, intron 2 of 4)	-76460	1	ENST00000402357.5	25817	ENSG00000219438	TAFA5	63.1579	34.4072	53.9234	3.78075e-09	1.10904e-07	19.4409
chr22_48617401_48617600	chr22	48617401	48617600	199	*	Intron (ENST00000402357.5/25817, intron 1 of 3)	40949	1	ENST00000473898.1	25817	ENSG00000219438	TAFA5	31.3725	39.3222	52.2288	5.96895e-10	2.09989e-08	15.0228
chr22_48901401_48901600	chr22	48901401	48901600	199	*	Distal Intergenic	8689	1	ENST00000660776.1	100128946	ENSG00000205632	LINC01310	42.5	54.1315	36.8583	3.65261e-06	4.61939e-05	-17.7169
chr22_49169601_49169800	chr22	49169601	49169800	199	*	Intron (ENST00000647629.1/ENST00000647629.1, intron 1 of 2)	255637	2	ENST00000498829.1	348645	ENSG00000188511	C22orf34	80	40.1559	55.353	1.11672e-08	2.90114e-07	17.5991
chr22_49670401_49670600	chr22	49670401	49670600	199	*	Distal Intergenic	-12860	2	ENST00000400023.5	348645	ENSG00000188511	C22orf34	34.0426	54.8048	57.0591	2.26508e-20	4.26289e-18	16.0692
chr3_105492201_105492400	chr3	105492201	105492400	199	*	Intron (ENST00000306107.9/214, intron 1 of 15)	-20925	1	ENST00000486979.6	214	ENSG00000170017	ALCAM	84	60.1037	75.6518	1.20592e-07	2.38207e-06	17.1886
chr3_109393601_109393800	chr3	109393601	109393800	199	*	Distal Intergenic	-16190	1	ENST00000497996.1	401082	ENSG00000228980	LINC01205	43.3333	62.9997	48.1003	2.49858e-07	4.51673e-06	-15.8183
chr3_116455401_116455600	chr3	116455401	116455600	199	*	Intron (ENST00000474851.1/4045, intron 2 of 4)	-9915	2	ENST00000490035.7	4045	ENSG00000185565	LSAMP	40.625	32.9754	50.6156	5.34217e-09	1.50813e-07	18.021
chr3_123968001_123968200	chr3	123968001	123968200	199	*	Downstream (<1kb)	-6594	2	ENST00000488653.6	64770	ENSG00000175455	CCDC14	78.3333	39.2449	58.7949	1.36086e-17	1.76663e-15	25.0204
chr3_129587001_129587200	chr3	129587001	129587200	199	*	Promoter (<=1kb)	-317	2	ENST00000505665.5	23129	ENSG00000004399	PLXND1	35.1351	63.42	45.7816	3.41442e-14	2.68372e-12	-16.3888
chr3_129587201_129587400	chr3	129587201	129587400	199	*	Promoter (<=1kb)	-517	2	ENST00000505665.5	23129	ENSG00000004399	PLXND1	31.0502	53.9842	33.0521	2.17374e-58	4.62713e-55	-21.6479
chr3_12986601_12986800	chr3	12986601	12986800	199	*	Promoter (<=1kb)	236	2	ENST00000618604.4	9922	ENSG00000144711	IQSEC1	NA	25.9385	42.1615	1.1479e-07	2.27886e-06	16.6443
chr3_13245201_13245400	chr3	13245201	13245400	199	*	Intron (ENST00000648114.1/9922, intron 1 of 15)	37881	2	ENST00000648114.1	9922	ENSG00000144711	IQSEC1	29.8701	45.239	26.5735	8.41495e-11	3.57433e-09	-20.0062
chr3_133968801_133969000	chr3	133968801	133969000	199	*	Intron (ENST00000310926.10/6578, intron 3 of 13)	-19586	2	ENST00000477061.1	6578	ENSG00000174640	SLCO2A1	32.3529	63.8505	50.2253	4.8394e-08	1.0642e-06	-15.7035
chr3_13494401_13494600	chr3	13494401	13494600	199	*	Promoter (1-2kb)	-1988	1	ENST00000498532.5	79885	ENSG00000163517	HDAC11	82.1429	55.6763	79.3776	3.92696e-14	3.05719e-12	20.2296
chr3_135258001_135258200	chr3	135258001	135258200	199	*	Exon (ENST00000649588.1/ENST00000649588.1, exon 3 of 7)	125210	1	ENST00000488992.1	2047	ENSG00000154928	EPHB1	53.9326	39.0354	56.3547	5.9323e-29	2.57494e-26	18.3296
chr3_14648401_14648600	chr3	14648401	14648600	199	*	Exon (ENST00000424242.1/ENST00000424242.1, exon 2 of 2)	-3146	1	ENST00000611584.4	51244	ENSG00000154781	CCDC174	73.8095	37.7074	52.0876	1.44136e-07	2.78459e-06	15.0681
chr3_158634801_158635000	chr3	158634801	158635000	199	*	Distal Intergenic	-9278	1	ENST00000486715.5	85476	ENSG00000168827	GFM1	55.5556	23.1561	45.239	4.4666e-58	9.33727e-55	25.919
chr3_163552601_163552800	chr3	163552601	163552800	199	*	Distal Intergenic	-191039	2	ENST00000489012.5	647107	ENSG00000241369	LINC01192	34.9315	51.882	36.9013	8.67507e-24	2.39154e-21	-16.6873
chr3_172874601_172874800	chr3	172874601	172874800	199	*	Distal Intergenic	56271	1	ENST00000487073.1	1894	ENSG00000114346	ECT2	18.1818	18.9096	39.3696	2.14097e-18	3.09477e-16	21.9239
chr3_182814201_182814400	chr3	182814201	182814400	199	*	Intron (ENST00000493826.1/23200, intron 1 of 5)	-19273	1	ENST00000482794.1	23200	ENSG00000058063	ATP11B	51.7241	65.6033	46.1522	4.59867e-09	1.32022e-07	-19.0111
chr3_194334001_194334200	chr3	194334001	194334200	199	*	Distal Intergenic	-11131	2	ENST00000660996.1	100131551	ENSG00000214145	LINC00887	NA	42.9821	52.3945	1.53365e-06	2.19109e-05	17.9941
chr3_194909001_194909200	chr3	194909001	194909200	199	*	Distal Intergenic	139579	1	ENST00000662703.1	100507391	ENSG00000237222	LINC01968	89.5833	63.4321	78.2055	8.45309e-08	1.73994e-06	16.4183
chr3_195087801_195088000	chr3	195087801	195088000	199	*	Promoter (<=1kb)	-430	2	ENST00000460582.1	152002	ENSG00000173950	XXYLT1	35.9477	40.7108	60.0783	4.64909e-69	1.50506e-65	23.4699
chr3_31935801_31936000	chr3	31935801	31936000	199	*	Intron (ENST00000396556.6/114884, intron 1 of 11)	-16302	2	ENST00000467955.5	114884	ENSG00000144645	OSBPL10	63.7931	61.5149	73.7722	2.07746e-12	1.21712e-10	16.3158
chr3_34419001_34419200	chr3	34419001	34419200	199	*	Intron (ENST00000660133.1/ENST00000660133.1, intron 4 of 4)	555106	1	ENST00000473593.1	10015	ENSG00000170248	PDCD6IP	86.755	54.9447	71.8858	3.22669e-44	3.7325e-41	16.7752
chr3_49491201_49491400	chr3	49491201	49491400	199	*	Promoter (1-2kb)	-1316	1	ENST00000475424.1	1605	ENSG00000173402	DAG1	NA	79.6957	63.4816	9.45451e-06	0.00010411	-16.1782
chr3_53219201_53219400	chr3	53219201	53219400	199	*	Distal Intergenic	10037	2	ENST00000460243.1	7086	ENSG00000163931	TKT	55.5556	59.2819	44.6084	7.70562e-32	4.23105e-29	-15.6652
chr3_66900001_66900200	chr3	66900001	66900200	199	*	Distal Intergenic	-98107	1	ENST00000484414.5	84541	ENSG00000163376	KBTBD8	46.4286	40.4651	54.1872	6.46655e-07	1.03607e-05	15.2062
chr3_66970401_66970600	chr3	66970401	66970600	199	*	Distal Intergenic	-27707	1	ENST00000484414.5	84541	ENSG00000163376	KBTBD8	88.6364	54.2	67.8699	1.54732e-10	6.19533e-09	16.6915
chr3_8630601_8630800	chr3	8630601	8630800	199	*	Promoter (2-3kb)	2915	2	ENST00000492435.1	51066	ENSG00000125046	SSUH2	35	29.1648	46.8483	1.69038e-07	3.20552e-06	15.9411
chr3_8679401_8679600	chr3	8679401	8679600	199	*	Promoter (1-2kb)	-1994	2	ENST00000455157.6	51066	ENSG00000125046	SSUH2	52.4138	43.0749	56.5327	5.8733e-12	3.16383e-10	15.8714
chr3_8679801_8680000	chr3	8679801	8680000	199	*	Promoter (2-3kb)	2071	2	ENST00000317371.8	51066	ENSG00000125046	SSUH2	56.0976	45.9008	61.3193	2.62715e-12	1.51273e-10	17.5182
chr4_11427401_11427600	chr4	11427401	11427600	199	*	Promoter (<=1kb)	997	2	ENST00000514690.5	9957	ENSG00000002587	HS3ST1	44.4444	17.9942	34.7232	1.01141e-11	5.18296e-10	18.0489
chr4_119453601_119453800	chr4	119453601	119453800	199	*	Promoter (<=1kb)	828	2	ENST00000635323.1	101926918	ENSG00000283050	GTF2IP12	39.8374	75.4038	58.8684	1.14355e-26	4.11653e-24	-19.8011
chr4_11951401_11951600	chr4	11951401	11951600	199	*	Distal Intergenic	-181934	2	ENST00000506195.1	105374484	ENSG00000248300	LINC02360	NA	51.7555	66.5682	3.2452e-10	1.21317e-08	16.7716
chr4_1230201_1230400	chr4	1230201	1230400	199	*	Promoter (<=1kb)	744	2	ENST00000505826.5	1487	ENSG00000159692	CTBP1	100	84.4717	95.2035	2.24112e-13	1.53595e-11	18.8046
chr4_123540801_123541000	chr4	123540801	123541000	199	*	Promoter (1-2kb)	1351	1	ENST00000664622.1	285419	ENSG00000249464	LINC01091	74.2574	86.9139	72.5621	4.44037e-30	2.12742e-27	-16.8335
chr4_131727801_131728000	chr4	131727801	131728000	199	*	Promoter (<=1kb)	215	1	ENST00000657220.1	101927305	ENSG00000251676	SNHG27	25.1553	53.9552	30.0409	3.12392e-61	7.39234e-58	-19.1733
chr4_131728001_131728200	chr4	131728001	131728200	199	*	Promoter (<=1kb)	415	1	ENST00000657220.1	101927305	ENSG00000251676	SNHG27	53.2051	73.8349	46.8921	1.56545e-85	9.12213e-82	-28.9301
chr4_1355201_1355400	chr4	1355201	1355400	199	*	Promoter (<=1kb)	695	1	ENST00000505716.1	57654	ENSG00000163945	UVSSA	98.3051	73.8648	87.7251	4.18951e-19	6.66567e-17	15.7178
chr4_161437401_161437600	chr4	161437401	161437600	199	*	Intron (ENST00000306100.10/56884, intron 15 of 15)	62474	2	ENST00000511999.1	56884	ENSG00000168843	FSTL5	46.2963	32.3948	43.525	1.86586e-11	9.08328e-10	16.3751
chr4_163550201_163550400	chr4	163550201	163550400	199	*	Intron (ENST00000274056.11/55016, intron 4 of 5)	33130	1	ENST00000503148.1	55319	ENSG00000198498	TMA16	4.5045	14.0995	30.0116	1.5357e-17	1.98257e-15	15.9872
chr4_172712201_172712400	chr4	172712201	172712400	199	*	Intron (ENST00000506823.6/442117, intron 5 of 12)	-96960	1	ENST00000616459.1	442117	ENSG00000174473	GALNTL6	36.6667	60.5094	43.2171	1.40381e-05	0.000145373	-16.5471
chr4_173808201_173808400	chr4	173808201	173808400	199	*	Intron (ENST00000665435.1/101928478, intron 1 of 3)	-88813	1	ENST00000667922.1	101928478	ENSG00000250708	LINC02269	82.3529	73.6633	88.9415	1.10857e-23	3.01686e-21	15.4833
chr4_175427601_175427800	chr4	175427601	175427800	199	*	Distal Intergenic	213945	2	ENST00000507080.5	2823	ENSG00000150625	GPM6A	NA	74.8828	61.0991	1.38634e-06	2.00968e-05	-15.9204
chr4_175427801_175428000	chr4	175427801	175428000	199	*	Distal Intergenic	213745	2	ENST00000507080.5	2823	ENSG00000150625	GPM6A	NA	72.7193	57.0911	1.75031e-16	1.97902e-14	-17.2206
chr4_179197801_179198000	chr4	179197801	179198000	199	*	Distal Intergenic	1221980	1	ENST00000667514.1	285501	ENSG00000231171	LINC01098	43.0769	35.3816	63.1295	1.32112e-25	4.30078e-23	27.2401
chr4_187505601_187505800	chr4	187505601	187505800	199	*	Distal Intergenic	134954	1	ENST00000509058.1	105377602	ENSG00000250042	LINC02514	40.6593	35.2837	23.9105	2.80918e-67	8.55925e-64	-16.2963
chr4_18839201_18839400	chr4	18839201	18839400	199	*	Intron (ENST00000652661.1/ENST00000652661.1, intron 7 of 8)	-817326	2	ENST00000635767.1	254251	ENSG00000178177	LCORL	68.1159	68.3201	41.7674	4.72154e-12	2.58522e-10	-18.2104
chr4_18839401_18839600	chr4	18839401	18839600	199	*	Intron (ENST00000652661.1/ENST00000652661.1, intron 7 of 8)	-817526	2	ENST00000635767.1	254251	ENSG00000178177	LCORL	66.9725	60.4619	39.8708	9.37246e-11	3.94032e-09	-16.8288
chr4_18842601_18842800	chr4	18842601	18842800	199	*	Intron (ENST00000652661.1/ENST00000652661.1, intron 7 of 8)	-820726	2	ENST00000635767.1	254251	ENSG00000178177	LCORL	37.5	60.8021	69.9378	5.80096e-19	9.0686e-17	16.0995
chr4_188626801_188627000	chr4	188626801	188627000	199	*	Intron (ENST00000664177.1/401164, intron 3 of 3)	141023	1	ENST00000503580.1	401164	ENSG00000249378	LINC01060	16.6667	48.2872	32.2647	3.41472e-09	1.01154e-07	-16.6568
chr4_32319001_32319200	chr4	32319001	32319200	199	*	Distal Intergenic	-31838	1	ENST00000515181.1	101927363	ENSG00000251329	LINC02353	72.2222	41.0499	54.9731	4.14626e-15	3.81389e-13	15.5648
chr4_3895801_3896000	chr4	3895801	3896000	199	*	Distal Intergenic	57165	2	ENST00000506770.5	348926	ENSG00000251669	FAM86EP	36.3985	19.188	38.7816	1.87611e-60	4.35121e-57	18.6423
chr4_3896001_3896200	chr4	3896001	3896200	199	*	Distal Intergenic	56965	2	ENST00000506770.5	348926	ENSG00000251669	FAM86EP	47.6096	30.6706	56.1633	5.01569e-183	1.94849e-178	26.7973
chr4_3896201_3896400	chr4	3896201	3896400	199	*	Distal Intergenic	56765	2	ENST00000506770.5	348926	ENSG00000251669	FAM86EP	48.8688	48.6193	64.2333	2.96079e-40	2.75498e-37	17.633
chr4_39808001_39808200	chr4	39808001	39808200	199	*	Distal Intergenic	40361	2	ENST00000507766.1	23244	ENSG00000121892	PDS5A	87.1795	45.8219	70.6212	4.31821e-08	9.63407e-07	20.709
chr4_40431201_40431400	chr4	40431201	40431400	199	*	Intron (ENST00000381793.6/54502, intron 5 of 5)	35245	2	ENST00000515809.1	54502	ENSG00000163694	RBM47	90.4762	39.1815	69.1273	1.89657e-18	2.75687e-16	29.6255
chr4_53610401_53610600	chr4	53610401	53610600	199	*	Intron (ENST00000507166.5/5156, intron 12 of 23)	6901	2	ENST00000504299.5	84708	ENSG00000072201	LNX1	66.6667	35.6544	53.6167	6.36083e-08	1.35474e-06	17.7101
chr4_56609001_56609200	chr4	56609001	56609200	199	*	Distal Intergenic	47104	2	ENST00000503639.7	84525	ENSG00000171476	HOPX	71.6981	37.7155	58.7485	2.94792e-07	5.21851e-06	19.8869
chr4_6351401_6351600	chr4	6351401	6351600	199	*	Intron (ENST00000335585.9/5522, intron 5 of 8)	30267	2	ENST00000509917.1	5522	ENSG00000074211	PPP2R2C	73.5294	51.3302	67.8921	4.8002e-07	7.99074e-06	17.6686
chr4_69114601_69114800	chr4	69114601	69114800	199	*	Distal Intergenic	18083	1	ENST00000622664.1	7364	ENSG00000171234	UGT2B7	35.7143	56.4459	71.9996	6.42977e-29	2.76767e-26	20.4684
chr4_7039601_7039800	chr4	7039601	7039800	199	*	Promoter (2-3kb)	-2099	1	ENST00000506692.1	93624	ENSG00000173011	TADA2B	53.4091	36.1103	48.6351	1.27819e-13	9.1558e-12	15.1341
chr4_75859401_75859600	chr4	75859401	75859600	199	*	Downstream (<1kb)	13595	2	ENST00000652700.1	5470	ENSG00000156194	PPEF2	42.5926	33.7365	17.8511	2.76027e-31	1.46057e-28	-17.1232
chr4_81179801_81180000	chr4	81179801	81180000	199	*	Intron (ENST00000663090.1/101928942, intron 4 of 5)	5927	1	ENST00000505175.1	101928942	ENSG00000251059	PRKG2-AS1	78.9474	62.6596	51.1548	3.13914e-21	6.57562e-19	-17.4997
chr4_84492801_84493000	chr4	84492801	84493000	199	*	3' UTR	3950	2	ENST00000515820.6	4825	ENSG00000163623	NKX6-1	32.2917	13.1403	34.0684	3.18925e-29	1.42272e-26	17.7579
chr4_89077201_89077400	chr4	89077201	89077400	199	*	Intron (ENST00000502459.5/10144, intron 1 of 12)	-19857	2	ENST00000515600.1	10144	ENSG00000138640	FAM13A	95	67.7602	91.9223	1.203e-40	1.14685e-37	20.881
chr4_89106801_89107000	chr4	89106801	89107000	199	*	Intron (ENST00000502459.5/10144, intron 1 of 12)	4398	2	ENST00000502459.5	10144	ENSG00000138640	FAM13A	33.3333	58.5136	41.4245	1.01746e-21	2.25006e-19	-18.6058
chr4_923801_924000	chr4	923801	924000	199	*	Intron (ENST00000314167.9/2580, intron 1 of 27)	-8046	2	ENST00000510022.5	2580	ENSG00000178950	GAK	80.3922	68.4871	87.3943	4.20744e-12	2.32779e-10	21.939
chr5_102154801_102155000	chr5	102154801	102155000	199	*	Distal Intergenic	141284	2	ENST00000310954.7	353189	ENSG00000173930	SLCO4C1	40	54.1581	32.9655	2.77708e-19	4.53292e-17	-15.2586
chr5_107494201_107494400	chr5	107494201	107494400	199	*	Intron (ENST00000333274.11/1946, intron 1 of 4)	11791	2	ENST00000505499.1	1946	ENSG00000184349	EFNA5	93.3333	79.1859	63.1863	1.51892e-77	6.87457e-74	-19.7566
chr5_109447401_109447600	chr5	109447401	109447600	199	*	Distal Intergenic	-37428	2	ENST00000361189.7	9867	ENSG00000198961	PJA2	57.5	64.4532	55.8464	4.96029e-12	2.70451e-10	-17.4024
chr5_111302401_111302600	chr5	111302401	111302600	199	*	Exon (ENST00000504081.1/ENST00000504081.1, exon 1 of 3)	-55361	1	ENST00000502916.5	814	ENSG00000152495	CAMK4	57.5	44.1713	61.8907	1.53092e-51	2.46095e-48	16.9666
chr5_117533401_117533600	chr5	117533401	117533600	199	*	Intron (ENST00000514186.5/728342, intron 3 of 3)	78139	1	ENST00000504107.1	728342	NA	LINC00992	65.2778	62.7925	80.4612	8.71433e-39	7.31963e-36	24.8746
chr5_12354401_12354600	chr5	12354401	12354600	199	*	Distal Intergenic	-220230	1	ENST00000513051.6	404663	NA	LINC01194	90.9091	78.1406	93.074	2.556e-22	6.02923e-20	17.6351
chr5_12354601_12354800	chr5	12354601	12354800	199	*	Distal Intergenic	-220030	1	ENST00000513051.6	404663	NA	LINC01194	84.7059	64.8034	77.1972	6.05278e-48	8.39776e-45	18.6603
chr5_13578401_13578600	chr5	13578401	13578600	199	*	Distal Intergenic	192682	2	ENST00000504001.3	1767	ENSG00000039139	DNAH5	14.955	34.0882	49.3405	1.02623e-110	1.29298e-106	18.404
chr5_139742601_139742800	chr5	139742601	139742800	199	*	Intron (ENST00000515296.1/ENST00000515296.1, intron 4 of 5)	3452	2	ENST00000515306.2	101929696	NA	PSD2-AS1	68.1818	43.7187	62.1724	1.23306e-05	0.000130363	17.3789
chr5_14354601_14354800	chr5	14354601	14354800	199	*	Intron (ENST00000344204.9/7204, intron 11 of 56)	-32543	1	ENST00000510757.1	7204	ENSG00000038382	TRIO	76.8293	55.2393	69.454	2.93131e-12	1.66911e-10	17.0982
chr5_158843401_158843600	chr5	158843401	158843600	199	*	Intron (ENST00000519890.5/1879, intron 2 of 11)	-3279	2	ENST00000622875.4	1879	ENSG00000164330	EBF1	50	40.5507	55.8791	4.01699e-08	9.03335e-07	15.2931
chr5_176674001_176674200	chr5	176674001	176674200	199	*	Distal Intergenic	26382	1	ENST00000507471.1	26262	ENSG00000048140	TSPAN17	70.9677	52.0818	64.4337	0.000391801	0.00228738	15.1652
chr5_177132601_177132800	chr5	177132601	177132800	199	*	Promoter (<=1kb)	-225	1	ENST00000512992.1	64324	ENSG00000165671	NSD1	44.0367	54.5308	60.3458	1.86903e-18	2.72024e-16	17.0573
chr5_18754601_18754800	chr5	18754601	18754800	199	*	Distal Intergenic	723836	2	ENST00000510297.1	1016	ENSG00000145526	CDH18	79.661	53.1776	69.6305	3.78823e-09	1.11096e-07	18.0866
chr5_19270601_19270800	chr5	19270601	19270800	199	*	Distal Intergenic	207836	2	ENST00000510297.1	1016	ENSG00000145526	CDH18	70.7317	60.5995	72.7191	8.59006e-27	3.12848e-24	16.2203
chr5_197401_197600	chr5	197401	197600	199	*	3' UTR	5907	1	ENST00000328278.4	389257	ENSG00000185028	LRRC14B	52.8736	35.2212	50.8782	4.68825e-21	9.60254e-19	16.4201
chr5_20252801_20253000	chr5	20252801	20253000	199	*	Intron (ENST00000507958.5/1016, intron 2 of 14)	-52565	1	ENST00000513573.1	102725105	ENSG00000249854	CDH18-AS1	55	54.2386	37.4811	2.1616e-06	2.94721e-05	-18.1003
chr5_23728001_23728200	chr5	23728001	23728200	199	*	Distal Intergenic	220387	1	ENST00000296682.3	56979	ENSG00000164256	PRDM9	75	36.2021	49.7465	6.60477e-11	2.8623e-09	16.1918
chr5_26231201_26231400	chr5	26231201	26231400	199	*	Distal Intergenic	659433	2	ENST00000505020.1	1007	ENSG00000113100	CDH9	90.4762	38.1748	56.1153	4.32575e-08	9.64794e-07	18.303
chr5_45658601_45658800	chr5	45658601	45658800	199	*	Intron (ENST00000303230.6/348980, intron 1 of 7)	-13341	2	ENST00000637256.1	348980	ENSG00000164588	HCN1	54.9296	59.9311	72.8058	1.47516e-21	3.21796e-19	15.8703
chr5_56498601_56498800	chr5	56498601	56498800	199	*	Distal Intergenic	-16656	2	ENST00000511661.3	102467147	ENSG00000248727	LINC01948	92.8571	67.5914	85.455	1.57326e-21	3.41281e-19	15.8793
chr5_6353601_6353800	chr5	6353601	6353800	199	*	Distal Intergenic	-16310	2	ENST00000507444.1	401172	ENSG00000250490	LINC02145	71.875	28.1881	46.6265	8.16528e-07	1.269e-05	15.9069
chr5_6746801_6747000	chr5	6746801	6747000	199	*	Promoter (<=1kb)	814	1	ENST00000514697.1	11044	ENSG00000112941	TENT4A	74.6269	73.5813	58.0408	1.60174e-13	1.12589e-11	-17.381
chr5_68020601_68020800	chr5	68020601	68020800	199	*	Distal Intergenic	-169076	1	ENST00000520762.1	102467655	ENSG00000253787	LINC02219	46.6667	63.3738	66.8982	9.99473e-22	2.21449e-19	16.8234
chr5_7136601_7136800	chr5	7136601	7136800	199	*	Intron (ENST00000648809.1/ENST00000648809.1, intron 3 of 5)	169792	2	ENST00000512854.1	442132	NA	LOC442132	65.7143	54.8385	40.2912	3.74434e-08	8.49274e-07	-18.4731
chr5_72157401_72157600	chr5	72157401	72157600	199	*	Intron (ENST00000512974.5/4131, intron 3 of 3)	-11867	1	ENST00000583015.1	100616377	ENSG00000264099	MIR4803	45.4545	35.9393	54.0259	1.28693e-05	0.000135129	16.0965
chr5_74901001_74901200	chr5	74901001	74901200	199	*	Intron (ENST00000657368.1/ENST00000657368.1, intron 1 of 1)	-34036	2	ENST00000389156.9	26049	ENSG00000198780	FAM169A	20.8333	44.2958	26.7201	1.38847e-18	2.06663e-16	-17.5206
chr5_76602001_76602200	chr5	76602001	76602200	199	*	Intron (ENST00000274364.11/10788, intron 11 of 35)	4928	1	ENST00000504815.1	10788	ENSG00000145703	IQGAP2	78.5714	83.6602	71.9156	1.40542e-16	1.60856e-14	-16.0295
chr5_77423801_77424000	chr5	77423801	77424000	199	*	Intron (ENST00000646262.1/8622, intron 22 of 23)	12279	2	ENST00000512033.1	55255	ENSG00000164253	WDR41	59.2593	60.8934	68.8614	4.27389e-12	2.36147e-10	17.1169
chr5_78376201_78376400	chr5	78376201	78376400	199	*	Intron (ENST00000614488.4/9522, intron 1 of 7)	15397	1	ENST00000510030.2	9522	ENSG00000085365	SCAMP1	92.4051	64.2864	80.1132	1.21662e-15	1.21265e-13	15.6319
chr5_85924601_85924800	chr5	85924601	85924800	199	*	Distal Intergenic	-357660	1	ENST00000590707.5	285622	NA	NBPF22P	58.1633	40.3305	54.9986	3.23141e-18	4.54967e-16	15.3607
chr5_92685401_92685600	chr5	92685401	92685600	199	*	Intron (ENST00000503489.1/ENST00000503489.1, intron 1 of 1)	736735	2	ENST00000606188.2	441094	ENSG00000237187	NR2F1-AS1	77.0833	53.4052	67.7265	6.16098e-10	2.16109e-08	15.5397
chr6_106572001_106572200	chr6	106572001	106572200	199	*	Promoter (<=1kb)	211	2	ENST00000493619.1	84816	ENSG00000130347	RTN4IP1	77.0115	66.5238	54.7934	2.19776e-12	1.28244e-10	-15.8207
chr6_1168801_1169000	chr6	1168801	1169000	199	*	Distal Intergenic	-67402	2	ENST00000664781.1	285768	ENSG00000286785	LINC01622	59.5238	66.0432	81.2007	1.18445e-09	3.90162e-08	17.1999
chr6_118946201_118946400	chr6	118946201	118946400	199	*	Intron (ENST00000518570.2/ENST00000518570.2, intron 1 of 4)	-11040	2	ENST00000316316.10	254394	ENSG00000111877	MCM9	16.4384	49.9665	26.5479	5.60094e-65	1.56348e-61	-35.8428
chr6_121546001_121546200	chr6	121546001	121546200	199	*	Distal Intergenic	108503	1	ENST00000647564.1	2697	ENSG00000152661	GJA1	93.3333	68.4677	78.435	3.22415e-07	5.63687e-06	15.0488
chr6_148224401_148224600	chr6	148224401	148224600	199	*	Distal Intergenic	-47704	1	ENST00000367469.5	23328	ENSG00000111961	SASH1	63.6364	68.8074	57.9654	2.21897e-09	6.85006e-08	-15.6864
chr6_148224601_148224800	chr6	148224601	148224800	199	*	Distal Intergenic	-47504	1	ENST00000367469.5	23328	ENSG00000111961	SASH1	86.6667	77.0069	62.002	1.45929e-14	1.22331e-12	-18.2761
chr6_14949801_14950000	chr6	14949801	14950000	199	*	Intron (ENST00000629853.2/ENST00000629853.2, intron 2 of 3)	-296069	1	ENST00000341776.7	3720	ENSG00000008083	JARID2	86.9565	58.1806	75.9256	2.72476e-10	1.03682e-08	17.7241
chr6_15207601_15207800	chr6	15207601	15207800	199	*	Distal Intergenic	-38269	1	ENST00000341776.7	3720	ENSG00000008083	JARID2	89.4737	66.4597	81.8041	9.7389e-13	6.01965e-11	18.0376
chr6_1554601_1554800	chr6	1554601	1554800	199	*	Distal Intergenic	-46854	1	ENST00000652712.1	101927703	NA	FOXCUT	NA	34.2901	49.0294	6.10446e-09	1.69763e-07	15.5869
chr6_163671601_163671800	chr6	163671601	163671800	199	*	Exon (ENST00000665613.1/ENST00000665613.1, exon 1 of 3)	105144	1	ENST00000541696.1	9444	ENSG00000112531	QKI	75	69.971	59.517	1.75714e-10	6.96305e-09	-19.0269
chr6_163671801_163672000	chr6	163671801	163672000	199	*	Exon (ENST00000667749.1/ENST00000667749.1, exon 1 of 3)	105344	1	ENST00000541696.1	9444	ENSG00000112531	QKI	84.4444	79.9696	65.6506	2.88801e-30	1.40975e-27	-17.9983
chr6_168539001_168539200	chr6	168539001	168539200	199	*	Intron (ENST00000354536.9/64094, intron 4 of 12)	97851	1	ENST00000356284.6	64094	ENSG00000112562	SMOC2	87.5	69.8089	85.5021	1.28453e-16	1.48075e-14	15.298
chr6_168911601_168911800	chr6	168911601	168911800	199	*	Distal Intergenic	52515	2	ENST00000669060.1	105378146	NA	LOC105378146	28.5714	34.5532	46.7344	6.65474e-08	1.41038e-06	16.1591
chr6_169811601_169811800	chr6	169811601	169811800	199	*	Distal Intergenic	-12053	2	ENST00000648769.1	401288	ENSG00000229214	LINC00242	73.913	53.4536	68.8969	6.3754e-45	7.65991e-42	17.4654
chr6_169962001_169962200	chr6	169962001	169962200	199	*	Distal Intergenic	-162453	2	ENST00000648769.1	401288	ENSG00000229214	LINC00242	39.6396	37.1667	44.4742	1.54964e-35	1.06549e-32	16.3868
chr6_170051401_170051600	chr6	170051401	170051600	199	*	Distal Intergenic	-109006	1	ENST00000664187.1	102724511	ENSG00000232197	LOC102724511	94.4444	66.0995	87.7992	3.27474e-13	2.18679e-11	21.21
chr6_1712001_1712200	chr6	1712001	1712200	199	*	Intron (ENST00000530927.5/2762, intron 9 of 10)	14277	2	ENST00000533279.1	2762	ENSG00000112699	GMDS	64.2857	35.9701	46.764	9.77657e-14	7.14914e-12	15.5209
chr6_21679401_21679600	chr6	21679401	21679600	199	*	Intron (ENST00000671160.1/401237, intron 1 of 7)	10583	1	ENST00000607048.5	401237	NA	CASC15	70.3704	55.1621	72.045	3.04576e-07	5.36597e-06	16.0807
chr6_21679601_21679800	chr6	21679601	21679800	199	*	Intron (ENST00000671160.1/401237, intron 1 of 7)	10783	1	ENST00000607048.5	401237	NA	CASC15	83.7838	50.438	74.6603	1.19564e-06	1.76769e-05	17.6891
chr6_26111201_26111400	chr6	26111201	26111400	199	*	Distal Intergenic	-3066	2	ENST00000338379.5	3010	ENSG00000187475	H1-6	84.8739	86.8933	72.2881	1.23497e-26	4.42853e-24	-16.4127
chr6_27440801_27441000	chr6	27440801	27441000	199	*	Distal Intergenic	31681	2	ENST00000377419.1	7738	ENSG00000096654	ZNF184	51.145	49.059	31.8291	4.24103e-24	1.20479e-21	-15.7963
chr6_29173801_29174000	chr6	29173801	29174000	199	*	Promoter (<=1kb)	499	1	ENST00000377167.3	26707	ENSG00000204700	OR2J2	52.381	56.6451	42.4557	4.3558e-06	5.36816e-05	-15.2189
chr6_3438001_3438200	chr6	3438001	3438200	199	*	Promoter (1-2kb)	1218	2	ENST00000467177.5	63027	ENSG00000137266	SLC22A23	NA	44.3123	64.8138	2.59517e-15	2.46445e-13	21.5869
chr6_34790801_34791000	chr6	34790801	34791000	199	*	Promoter (1-2kb)	-1015	1	ENST00000452449.6	54887	ENSG00000065060	UHRF1BP1	40	70.6033	47.6975	7.29427e-12	3.85227e-10	-22.0226
chr6_50820201_50820400	chr6	50820201	50820400	199	*	Promoter (1-2kb)	1331	1	ENST00000393655.4	7021	ENSG00000008196	TFAP2B	28.169	38.8293	45.7603	9.70483e-25	2.89267e-22	17.708
chr6_6733401_6733600	chr6	6733401	6733600	199	*	Intron (ENST00000656346.1/ENST00000656346.1, intron 1 of 3)	-110631	2	ENST00000669477.1	285780	ENSG00000216863	LY86-AS1	85.7143	65.2783	77.6229	1.80081e-07	3.39092e-06	15.0851
chr6_736201_736400	chr6	736201	736400	199	*	Intron (ENST00000658207.1/ENST00000658207.1, intron 2 of 4)	-43063	2	ENST00000230449.9	55770	ENSG00000112685	EXOC2	39.0244	37.662	24.2581	6.90374e-48	9.54998e-45	-17.2903
chr6_73841201_73841400	chr6	73841201	73841400	199	*	Distal Intergenic	48547	1	ENST00000474094.1	135228	ENSG00000156535	CD109	62.9139	33.6286	54.0049	2.35502e-27	9.0507e-25	15.8211
chr6_8955401_8955600	chr6	8955401	8955600	199	*	Intron (ENST00000643788.1/100506207, intron 3 of 6)	172127	1	ENST00000645808.1	100506207	ENSG00000285219	LOC100506207	87.5	70.073	84.1057	1.91956e-10	7.54575e-09	16.0344
chr7_106013201_106013400	chr7	106013201	106013400	199	*	Promoter (1-2kb)	-1724	1	ENST00000468477.1	222256	ENSG00000128536	CDHR3	11.1111	41.4837	56.2432	1.28069e-07	2.50798e-06	16.9175
chr7_108859601_108859800	chr7	108859601	108859800	199	*	Distal Intergenic	24787	2	ENST00000624695.1	154907	ENSG00000205174	C7orf66	33.3333	34.9682	49.2952	2.50928e-08	5.95115e-07	15.4587
chr7_115651401_115651600	chr7	115651401	115651600	199	*	Intron (ENST00000471672.1/ENST00000471672.1, intron 1 of 1)	-69960	2	ENST00000365507.1	109623459	ENSG00000202377	SNORA25B	42.5	73.7519	48.9979	6.77647e-49	9.69023e-46	-23.0016
chr7_118151201_118151400	chr7	118151201	118151400	199	*	Distal Intergenic	-32744	1	ENST00000424702.1	51691	ENSG00000128534	LSM8	85.7143	66.0972	84.0644	2.32797e-08	5.56703e-07	17.4728
chr7_122284601_122284800	chr7	122284601	122284800	199	*	Distal Intergenic	-18858	1	ENST00000428449.5	154860	ENSG00000230316	FEZF1-AS1	37.8378	15.266	35.8161	5.32803e-161	1.55237e-156	22.2512
chr7_1287401_1287600	chr7	1287401	1287600	199	*	Distal Intergenic	54530	1	ENST00000316333.9	340260	ENSG00000164853	UNCX	33.3333	51.5727	30.1008	8.8876e-08	1.81893e-06	-17.2362
chr7_129147601_129147800	chr7	129147601	129147800	199	*	Promoter (2-3kb)	2895	1	ENST00000486685.3	340348	ENSG00000158457	TSPAN33	61.5385	44.4258	63.5521	4.98297e-12	2.71561e-10	22.0314
chr7_131827001_131827200	chr7	131827001	131827200	199	*	Distal Intergenic	-70441	1	ENST00000452219.5	101928782	ENSG00000224865	LOC101928782	66.25	34.9471	45.2615	2.90618e-08	6.77866e-07	15.2225
chr7_139066801_139067000	chr7	139066801	139067000	199	*	Intron (ENST00000242351.10/56829, intron 7 of 12)	12267	2	ENST00000460845.5	56829	ENSG00000105939	ZC3HAV1	95.082	56.8169	81.7745	1.94346e-20	3.68739e-18	21.8344
chr7_140075801_140076000	chr7	140075801	140076000	199	*	Distal Intergenic	-12081	2	ENST00000263549.7	64761	ENSG00000059378	PARP12	64.8649	58.8999	69.6853	2.90344e-07	5.14779e-06	15.0871
chr7_140523601_140523800	chr7	140523601	140523800	199	*	Intron (ENST00000275884.10/27147, intron 15 of 18)	31913	2	ENST00000469373.5	27147	ENSG00000146966	DENND2A	62	59.9117	84.8862	8.25264e-18	1.10239e-15	26.0291
chr7_149019401_149019600	chr7	149019401	149019600	199	*	Intron (ENST00000652332.1/9601, intron 2 of 9)	8868	2	ENST00000413966.1	9601	ENSG00000155660	PDIA4	54.2373	30.6143	51.8681	4.91762e-13	3.19107e-11	21.104
chr7_150036401_150036600	chr7	150036401	150036600	199	*	Promoter (<=1kb)	464	1	ENST00000668562.1	100134040	NA	LOC100134040	83.0508	62.1314	81.2086	1.83497e-21	3.942e-19	19.3553
chr7_1545601_1545800	chr7	1545601	1545800	199	*	3' UTR	5130	2	ENST00000468535.5	202915	ENSG00000164855	TMEM184A	56.8182	33.2761	46.0115	2.8997e-05	0.000267148	15.4459
chr7_155236601_155236800	chr7	155236601	155236800	199	*	Distal Intergenic	-60976	1	ENST00000344756.8	3638	ENSG00000186480	INSIG1	41.0256	70.8358	51.9574	2.66904e-05	0.000249334	-15.7814
chr7_155486801_155487000	chr7	155486801	155487000	199	*	Intron (ENST00000406197.5/285888, intron 4 of 4)	28673	1	ENST00000297375.4	2020	ENSG00000164778	EN2	80.9524	59.9628	80.225	8.90275e-09	2.37441e-07	19.8387
chr7_158022001_158022200	chr7	158022001	158022200	199	*	Intron (ENST00000389413.7/5799, intron 10 of 21)	167202	1	ENST00000443338.1	100506585	NA	PTPRN2-AS1	95.6522	51.6846	70.0253	1.31944e-05	0.000137971	16.9404
chr7_19195001_19195200	chr7	19195001	19195200	199	*	Distal Intergenic	-49581	2	ENST00000275461.3	222894	ENSG00000146618	FERD3L	NA	53.9552	68.1122	8.26004e-08	1.70464e-06	17.6176
chr7_2522801_2523000	chr7	2522801	2523000	199	*	Promoter (<=1kb)	-593	1	ENST00000493850.1	3955	ENSG00000106003	LFNG	12.1212	40.3398	21.2327	7.73197e-11	3.30592e-09	-15.6073
chr7_2565201_2565400	chr7	2565201	2565400	199	*	Promoter (1-2kb)	-1159	1	ENST00000422276.3	23288	ENSG00000106012	IQCE	63.1579	52.6581	67.3018	1.21752e-09	4.00096e-08	15.4425
chr7_25743801_25744000	chr7	25743801	25744000	199	*	Intron (ENST00000456777.6/646588, intron 1 of 3)	6909	2	ENST00000671106.1	646588	ENSG00000223561	LOC646588	60	21.0191	41.5402	5.04696e-23	1.28848e-20	17.7893
chr7_2900401_2900600	chr7	2900401	2900600	199	*	Distal Intergenic	22440	2	ENST00000480332.1	84433	ENSG00000198286	CARD11	79.4872	51.7255	72.0086	6.32051e-06	7.38257e-05	18.2025
chr7_351601_351800	chr7	351601	351800	199	*	Distal Intergenic	-27559	1	ENST00000515213.1	442497	ENSG00000249574	LOC442497	NA	59.7386	71.3299	7.78287e-15	6.84819e-13	15.7801
chr7_42029801_42030000	chr7	42029801	42030000	199	*	Intron (ENST00000395925.8/2737, intron 7 of 14)	-51880	2	ENST00000464291.1	2737	ENSG00000106571	GLI3	NA	43.7373	70.1141	1.39523e-69	4.6129e-66	28.8781
chr7_50668801_50669000	chr7	50668801	50669000	199	*	Intron (ENST00000398810.6/2887, intron 4 of 15)	36301	2	ENST00000398810.6	2887	ENSG00000106070	GRB10	77.2727	54.3641	65.8624	1.59471e-13	1.12112e-11	16.3955
chr7_50767201_50767400	chr7	50767201	50767400	199	*	Intron (ENST00000335866.7/2887, intron 1 of 16)	-11138	2	ENST00000406641.5	2887	ENSG00000106070	GRB10	NA	80.0266	61.5998	1.87802e-08	4.60588e-07	-18.1092
chr7_54074401_54074600	chr7	54074401	54074600	199	*	Distal Intergenic	-256070	1	ENST00000669718.1	102723605	ENSG00000231427	LINC01445	16.6667	33.4112	18.9118	2.13617e-08	5.1616e-07	-17.4984
chr7_55533401_55533600	chr7	55533401	55533600	199	*	Intron (ENST00000462326.5/81552, intron 1 of 4)	4094	2	ENST00000433959.5	81552	ENSG00000154978	VOPP1	54.5455	39.4051	56.7742	4.49566e-13	2.9377e-11	17.464
chr7_56679201_56679400	chr7	56679201	56679400	199	*	Distal Intergenic	133046	2	ENST00000623439.1	401357	NA	LOC401357	54.5455	37.9996	55.2737	1.78537e-14	1.46893e-12	18.3324
chr7_63581001_63581200	chr7	63581001	63581200	199	*	Intron (ENST00000417666.1/ENST00000417666.1, intron 2 of 10)	-39890	1	ENST00000578980.1	100422917	ENSG00000264426	MIR4283-1	69.2308	61.9941	76.8983	4.21223e-07	7.13011e-06	17.1827
chr7_63989801_63990000	chr7	63989801	63990000	199	*	Distal Intergenic	-8874	1	ENST00000330020.4	100419780	NA	ZNF722P	73.8095	51.8714	67.5313	1.26833e-14	1.07738e-12	19.2546
chr7_64408001_64408200	chr7	64408001	64408200	199	*	Distal Intergenic	-25630	1	ENST00000453697.1	649395	NA	YWHAEP1	65	55.0139	69.7059	1.08237e-08	2.8228e-07	15.9949
chr7_65080201_65080400	chr7	65080201	65080400	199	*	Distal Intergenic	9664	1	ENST00000384334.1	109617022	ENSG00000206785	SNORA15B-2	33.7349	32.9235	20.2327	1.43209e-18	2.12816e-16	-16.9059
chr7_65080401_65080600	chr7	65080401	65080600	199	*	Distal Intergenic	9864	1	ENST00000384334.1	109617022	ENSG00000206785	SNORA15B-2	43.3511	30.4723	13.7253	9.80348e-89	6.61893e-85	-16.6593
chr7_65081201_65081400	chr7	65081201	65081400	199	*	Distal Intergenic	10664	1	ENST00000384334.1	109617022	ENSG00000206785	SNORA15B-2	9.01857	21.29	3.15971	3.04576e-110	3.73645e-106	-15.9167
chr7_65081401_65081600	chr7	65081401	65081600	199	*	Distal Intergenic	10864	1	ENST00000384334.1	109617022	ENSG00000206785	SNORA15B-2	33.1754	29.4404	14.1673	3.45117e-46	4.44432e-43	-16.3336
chr7_72058001_72058200	chr7	72058001	72058200	199	*	Intron (ENST00000329008.9/83698, intron 3 of 5)	-247507	2	ENST00000405452.3	83698	ENSG00000183166	CALN1	52.5	61.1095	74.4094	2.05245e-10	8.02278e-09	16.243
chr7_87039801_87040000	chr7	87039801	87040000	199	*	Intron (ENST00000450689.7/222223, intron 1 of 21)	19515	2	ENST00000423294.5	222223	ENSG00000164659	ELAPOR2	50.9615	51.0332	66.7317	2.58945e-45	3.16713e-42	21.8436
chr7_87040001_87040200	chr7	87040001	87040200	199	*	Intron (ENST00000450689.7/222223, intron 1 of 21)	19315	2	ENST00000423294.5	222223	ENSG00000164659	ELAPOR2	32.7731	36.1172	54.6643	1.03478e-48	1.46178e-45	22.244
chr7_93591601_93591800	chr7	93591601	93591800	199	*	Promoter (<=1kb)	29	1	ENST00000455502.5	2792	ENSG00000127928	GNGT1	43.6709	19.6295	33.7683	2.57121e-60	5.90458e-57	16.46
chr7_99619801_99620000	chr7	99619801	99620000	199	*	Promoter (<=1kb)	137	1	ENST00000466948.1	221785	ENSG00000197037	ZSCAN25	92.8571	82.5724	94.8053	5.87627e-13	3.75564e-11	17.6612
chr7_99979001_99979200	chr7	99979001	99979200	199	*	Promoter (1-2kb)	-1562	1	ENST00000425474.5	646282	ENSG00000214313	AZGP1P1	NA	35.5369	53.3644	6.82366e-05	0.000544489	15.7618
chr8_100351401_100351600	chr8	100351401	100351600	199	*	Distal Intergenic	-15184	2	ENST00000522182.1	25897	ENSG00000034677	RNF19A	82.3529	69.7607	76.6776	2.15625e-20	4.07453e-18	16.6666
chr8_100904601_100904800	chr8	100904601	100904800	199	*	Distal Intergenic	20188	2	ENST00000523848.5	7534	ENSG00000164924	YWHAZ	73.7705	55.7912	72.307	1.60954e-20	3.08523e-18	18.6804
chr8_115370401_115370600	chr8	115370401	115370600	199	*	Distal Intergenic	121621	2	ENST00000518018.1	7227	ENSG00000104447	TRPS1	61.039	55.5234	64.4889	4.09507e-12	2.27128e-10	16.2902
chr8_116644601_116644800	chr8	116644601	116644800	199	*	3' UTR	12975	2	ENST00000520289.1	8667	ENSG00000147677	EIF3H	56.25	74.4031	56.3547	4.04046e-15	3.72392e-13	-15.175
chr8_121667601_121667800	chr8	121667601	121667800	199	*	Intron (ENST00000648171.1/594842, intron 5 of 8)	-26162	2	ENST00000303924.5	3037	ENSG00000170961	HAS2	50	59.9409	49.7741	8.38243e-36	5.92969e-33	-17.9877
chr8_124779001_124779200	chr8	124779001	124779200	199	*	Distal Intergenic	-42785	1	ENST00000637499.1	100616221	ENSG00000283609	MIR4662A	73.3333	51.2023	65.1436	1.40518e-07	2.72305e-06	16.1068
chr8_127514601_127514800	chr8	127514601	127514800	199	*	Distal Intergenic	-32463	2	ENST00000502056.1	727677	ENSG00000246228	CASC8	60.3448	38.2142	51.6267	3.40806e-06	4.35381e-05	16.0465
chr8_127927001_127927200	chr8	127927001	127927200	199	*	Intron (ENST00000667305.1/5820, intron 2 of 8)	10443	1	ENST00000669407.1	5820	ENSG00000249859	PVT1	47.7273	77.4946	62.2179	1.50233e-06	2.15253e-05	-16.5629
chr8_134481801_134482000	chr8	134481801	134482000	199	*	Intron (ENST00000520356.5/57623, intron 13 of 13)	28182	2	ENST00000521673.5	57623	ENSG00000066827	ZFAT	NA	57.7654	72.4346	1.05951e-07	2.12482e-06	18.7456
chr8_141605801_141606000	chr8	141605801	141606000	199	*	Distal Intergenic	-98572	2	ENST00000430863.5	389690	ENSG00000226807	MROH5	NA	48.9996	61.6361	6.29932e-06	7.36114e-05	15.8143
chr8_143211201_143211400	chr8	143211201	143211400	199	*	Promoter (1-2kb)	-1818	1	ENST00000622500.2	338328	ENSG00000277494	GPIHBP1	63.4146	34.7401	50.0871	5.78056e-07	9.40083e-06	15.1447
chr8_17915801_17916000	chr8	17915801	17916000	199	*	Distal Intergenic	-5437	2	ENST00000398056.6	2267	ENSG00000104760	FGL1	94.4444	73.3341	90.7376	9.80059e-07	1.48646e-05	17.0155
chr8_21121801_21122000	chr8	21121801	21122000	199	*	Intron (ENST00000662185.1/ENST00000662185.1, intron 1 of 3)	147816	1	ENST00000522604.1	286114	ENSG00000253199	LINC02153	58.1818	28.5523	49.0172	1.70488e-06	2.40032e-05	16.8296
chr8_23704801_23705000	chr8	23704801	23705000	199	*	Promoter (1-2kb)	1598	2	ENST00000325017.3	137814	ENSG00000180053	NKX2-6	NA	31.1101	43.8731	7.9149e-10	2.70587e-08	16.8344
chr8_33508401_33508600	chr8	33508401	33508600	199	*	Promoter (1-2kb)	1185	2	ENST00000519356.1	80185	ENSG00000129696	TTI2	89.0173	62.6362	78.1875	1.17615e-33	7.16721e-31	16.2631
chr8_34214801_34215000	chr8	34214801	34215000	199	*	Distal Intergenic	-569028	1	ENST00000519189.2	103689844	NA	LINC01288	57.6923	74.0539	59.933	2.69887e-06	3.56575e-05	-16.0051
chr8_4329601_4329800	chr8	4329601	4329800	199	*	Intron (ENST00000635120.2/64478, intron 3 of 69)	-297502	2	ENST00000537824.2	64478	ENSG00000183117	CSMD1	31.6456	36.7277	46.8402	2.47149e-17	3.11138e-15	17.1649
chr8_46254201_46254400	chr8	46254201	46254400	199	*	Distal Intergenic	360123	2	ENST00000518311.3	389652	ENSG00000248498	ASNSP1	NA	66.2098	81.2102	2.33851e-07	4.26073e-06	16.9711
chr8_59881801_59882000	chr8	59881801	59882000	199	*	Distal Intergenic	350673	2	ENST00000528666.1	767	ENSG00000178538	CA8	81.5385	74.1647	86.2263	1.98093e-05	0.000194167	15.0491
chr8_71058001_71058200	chr8	71058001	71058200	199	*	Intron (ENST00000647843.1/389668, intron 3 of 8)	212038	2	ENST00000644424.1	2138	ENSG00000104313	EYA1	95.8333	81.8129	92.576	3.03064e-14	2.406e-12	15.5254
chr8_89698601_89698800	chr8	89698601	89698800	199	*	Intron (ENST00000661105.1/101929709, intron 1 of 2)	23550	2	ENST00000523995.1	101929709	ENSG00000251136	LOC101929709	84.3478	74.6052	85.7668	3.75983e-19	6.03141e-17	15.5356
chr8_89698801_89699000	chr8	89698801	89699000	199	*	Intron (ENST00000661105.1/101929709, intron 1 of 2)	23350	2	ENST00000523995.1	101929709	ENSG00000251136	LOC101929709	88.0952	73.8614	84.621	2.66517e-15	2.5263e-13	18.6096
chr8_90399201_90399400	chr8	90399201	90399400	199	*	Intron (ENST00000655523.1/100874052, intron 2 of 2)	177607	1	ENST00000654946.1	100874052	ENSG00000253394	LINC00534	38.2932	54.1935	43.1031	5.80624e-51	9.11352e-48	-16.3683
chr8_90399401_90399600	chr8	90399401	90399600	199	*	Intron (ENST00000655523.1/100874052, intron 2 of 2)	177807	1	ENST00000654946.1	100874052	ENSG00000253394	LINC00534	57.8125	67.6779	53.249	4.84867e-09	1.38458e-07	-17.039
chr9_10449601_10449800	chr9	10449601	10449800	199	*	Intron (ENST00000463477.5/5789, intron 2 of 16)	162923	2	ENST00000463477.5	5789	ENSG00000153707	PTPRD	75.3623	71.5796	84.1268	5.4519e-23	1.38806e-20	18.1991
chr9_121847001_121847200	chr9	121847001	121847200	199	*	Intron (ENST00000321582.9/158135, intron 8 of 8)	86662	1	ENST00000459906.1	153090	ENSG00000136848	DAB2IP	45.3125	54.4429	43.5778	8.23587e-15	7.21953e-13	-17.4154
chr9_121858601_121858800	chr9	121858601	121858800	199	*	Intron (ENST00000321582.9/158135, intron 8 of 8)	98262	1	ENST00000459906.1	153090	ENSG00000136848	DAB2IP	50	31.8523	45.5202	1.80901e-07	3.40493e-06	15.0155
chr9_124291801_124292000	chr9	124291801	124292000	199	*	Promoter (<=1kb)	0	1	ENST00000546191.5	10783	ENSG00000119408	NEK6	57.4627	48.2816	67.3399	1.33584e-09	4.35386e-08	15.3376
chr9_124700201_124700400	chr9	124700201	124700400	199	*	Intron (ENST00000487099.7/2649, intron 2 of 9)	6492	1	ENST00000385004.1	406956	ENSG00000207737	MIR181B2	NA	65.3554	79.4988	4.11844e-07	6.99165e-06	15.9886
chr9_129271001_129271200	chr9	129271001	129271200	199	*	Distal Intergenic	-11258	1	ENST00000455981.1	101929331	ENSG00000224307	LOC101929331	59.7015	46.2648	63.624	3.30757e-22	7.69412e-20	15.6534
chr9_134440801_134441000	chr9	134440801	134441000	199	*	Distal Intergenic	54680	1	ENST00000649020.1	6256	ENSG00000186350	RXRA	48.1481	53.122	36.0119	8.61491e-08	1.76973e-06	-19.1462
chr9_134544201_134544400	chr9	134544201	134544400	199	*	Intron (ENST00000435284.2/ENST00000435284.2, intron 1 of 1)	-97374	1	ENST00000371817.7	1289	ENSG00000130635	COL5A1	NA	56.5983	40.7196	5.99716e-07	9.70635e-06	-16.1568
chr9_136522001_136522200	chr9	136522001	136522200	199	*	Promoter (1-2kb)	1698	2	ENST00000491649.1	4851	ENSG00000148400	NOTCH1	88.8889	65.3046	83.6225	9.56973e-17	1.11889e-14	24.6989
chr9_17891601_17891800	chr9	17891601	17891800	199	*	Distal Intergenic	-14763	1	ENST00000636209.1	92949	ENSG00000178031	ADAMTSL1	43.75	46.9608	58.6555	3.97384e-14	3.09266e-12	15.08
chr9_2224401_2224600	chr9	2224401	2224600	199	*	Distal Intergenic	42831	1	ENST00000635392.1	6595	ENSG00000080503	SMARCA2	56.1404	78.6628	58.5142	5.27567e-17	6.36486e-15	-18.4663
chr9_34221201_34221400	chr9	34221201	34221400	199	*	Promoter (<=1kb)	763	1	ENST00000359544.2	51271	ENSG00000165006	UBAP1	51.8519	61.3953	72.3928	2.2031e-06	2.9952e-05	16.372
chr9_34550201_34550400	chr9	34550201	34550400	199	*	Downstream (1-2kb)	-17612	1	ENST00000656721.1	415056	ENSG00000237159	CNTFR-AS1	NA	28.0781	43.5341	5.92711e-08	1.27248e-06	16.1806
chr9_36307001_36307200	chr9	36307001	36307200	199	*	Distal Intergenic	-29946	2	ENST00000396594.7	10020	ENSG00000159921	GNE	48.7179	71.219	51.1356	4.55476e-18	6.28943e-16	-18.4764
chr9_66030401_66030600	chr9	66030401	66030600	199	*	Distal Intergenic	-3727	2	ENST00000615415.1	100132541	NA	GXYLT1P3	84.6154	55.6005	71.1622	0.000103142	0.000767432	15.4135
chr9_80003201_80003400	chr9	80003201	80003400	199	*	Distal Intergenic	-27179	1	ENST00000417801.1	101927477	NA	LINC01507	76.3889	56.1001	70.463	8.54938e-15	7.46907e-13	17.1144
chr9_82061801_82062000	chr9	82061801	82062000	199	*	Intron (ENST00000637606.1/ENST00000637606.1, intron 1 of 9)	73014	1	ENST00000603921.1	389763	ENSG00000214929	SPATA31D1	83.3333	61.6715	80.1811	2.85391e-12	1.63021e-10	18.7762
chr9_84893801_84894000	chr9	84893801	84894000	199	*	Intron (ENST00000376213.5/4915, intron 15 of 19)	223079	1	ENST00000323115.9	4915	ENSG00000148053	NTRK2	44.898	39.3203	54.5793	2.08138e-05	0.000202404	15.1444
chr9_93871801_93872000	chr9	93871801	93872000	199	*	Distal Intergenic	52445	1	ENST00000584984.1	100422927	ENSG00000265347	MIR4291	23.3333	62.7973	44.7056	3.96107e-11	1.80539e-09	-21.158
