# Supplementary material for: DNA methylation abnormalities induced by advanced maternal age in villi prime a high-risk state for spontaneous abortion
Source: Clin Epigenetics. 2023 Mar 21;15:44. doi: 10.1186/s13148-023-01432-w (PMC10029192; doi:10.1186/s13148-023-01432-w)
Supplement: Supplementary file 16 — Additional file 16. Table S4. Gene Ontology (biological process) enrichment terms and KEGG pathways for the nearest genes to AMA-related DMRs. [file 13148_2023_1432_MOESM16_ESM.xlsx]

## Sheet: GO_terms
Supplementary Table S4. The enrichment gene ontology (biological process) terms for the nearest gene of AMA-related DMRs.
Description	ID	GeneRatio	BgRatio	pvalue	p.adjust	qvalue	geneID	Count	group	freq
activation of transmembrane receptor protein tyrosine kinase activity	GO:0007171	2/100	13/18866	0.00208858	0.121452	0.111207	NRG3/EFNA5	2	hypo	1
alditol phosphate metabolic process	GO:0052646	2/247	10/18866	0.00716814	0.2001	0.183456	GPAM/GPD2	2	hyper	1
amyloid fibril formation	GO:1990000	2/100	18/18866	0.00402674	0.132116	0.120971	PSEN1/CHRNA7	2	hypo	1
branching involved in salivary gland morphogenesis	GO:0060445	2/100	23/18866	0.00654491	0.166738	0.152672	PLXND1/DAG1	2	hypo	1
cardioblast proliferation	GO:0003263	2/247	11/18866	0.00868585	0.205584	0.188483	EYA1/NOTCH1	2	hyper	1
cartilage condensation	GO:0001502	2/100	21/18866	0.00547006	0.147476	0.135035	COL11A1/UNCX	2	hypo	1
cell aggregation	GO:0098743	2/100	24/18866	0.00711538	0.16713	0.153032	COL11A1/UNCX	2	hypo	1
cellular response to follicle-stimulating hormone stimulus	GO:0071372	2/247	11/18866	0.00868585	0.205584	0.188483	EPHA8/NOTCH1	2	hyper	1
cellular response to sterol	GO:0036315	2/100	26/18866	0.0083212	0.172997	0.158404	DAG1/INSIG1	2	hypo	1
epithelial cell differentiation involved in prostate gland development	GO:0060742	2/100	12/18866	0.00177338	0.121452	0.111207	PSAP/RXRA	2	hypo	1
gas homeostasis	GO:0033483	2/247	11/18866	0.00868585	0.205584	0.188483	EGLN1/WNT7B	2	hyper	1
keratinocyte migration	GO:0051546	2/100	19/18866	0.00448499	0.142623	0.130591	IQSEC1/HAS2	2	hypo	1
maintenance of apical/basal cell polarity	GO:0035090	2/247	11/18866	0.00868585	0.205584	0.188483	WNT11/PDCD6IP	2	hyper	1
maintenance of epithelial cell apical/basal polarity	GO:0045199	2/247	11/18866	0.00868585	0.205584	0.188483	WNT11/PDCD6IP	2	hyper	1
microtubule anchoring	GO:0034453	2/100	26/18866	0.0083212	0.172997	0.158404	PEX14/DAG1	2	hypo	1
negative regulation of embryonic development	GO:0045992	2/100	25/18866	0.00770755	0.169484	0.155187	LFNG/COL5A1	2	hypo	1
negative regulation of epidermal growth factor-activated receptor activity	GO:0007175	2/100	14/18866	0.00242828	0.121452	0.111207	SNX6/PSEN1	2	hypo	1
notochord morphogenesis	GO:0048570	2/247	10/18866	0.00716814	0.2001	0.183456	WNT11/GLI2	2	hyper	1
peroxisome proliferator activated receptor signaling pathway	GO:0035357	2/100	21/18866	0.00547006	0.147476	0.135035	LMO3/RXRA	2	hypo	1
phosphatidylglycerol biosynthetic process	GO:0006655	2/247	10/18866	0.00716814	0.2001	0.183456	GPAM/PGS1	2	hyper	1
positive regulation of brown fat cell differentiation	GO:0090336	2/100	17/18866	0.00359169	0.124357	0.113866	PRDM16/METRNL	2	hypo	1
positive regulation of excitatory postsynaptic potential	GO:2000463	2/100	28/18866	0.00961192	0.181996	0.166643	CHRNA7/BAIAP2	2	hypo	1
positive regulation of keratinocyte migration	GO:0051549	2/100	12/18866	0.00177338	0.121452	0.111207	IQSEC1/HAS2	2	hypo	1
positive regulation of long-term synaptic potentiation	GO:1900273	2/100	23/18866	0.00654491	0.166738	0.152672	CHRNA7/EIF2AK4	2	hypo	1
regulation of brown fat cell differentiation	GO:0090335	2/100	24/18866	0.00711538	0.16713	0.153032	PRDM16/METRNL	2	hypo	1
regulation of cardioblast proliferation	GO:0003264	2/247	11/18866	0.00868585	0.205584	0.188483	EYA1/NOTCH1	2	hyper	1
regulation of ER to Golgi vesicle-mediated transport	GO:0060628	2/100	16/18866	0.00318009	0.121452	0.111207	SCFD1/INSIG1	2	hypo	1
regulation of extracellular matrix assembly	GO:1901201	2/100	16/18866	0.00318009	0.121452	0.111207	DAG1/HAS2	2	hypo	1
regulation of keratinocyte migration	GO:0051547	2/100	14/18866	0.00242828	0.121452	0.111207	IQSEC1/HAS2	2	hypo	1
regulation of lipopolysaccharide-mediated signaling pathway	GO:0031664	2/100	26/18866	0.0083212	0.172997	0.158404	SCIMP/SASH1	2	hypo	1
response to follicle-stimulating hormone	GO:0032354	2/100	16/18866	0.00318009	0.121452	0.111207	TGFBR3/EFNA5	2	hypo	1
response to gonadotropin	GO:0034698	2/100	27/18866	0.00895606	0.17973	0.164568	TGFBR3/EFNA5	2	hypo	1
sodium-independent organic anion transport	GO:0043252	2/100	16/18866	0.00318009	0.121452	0.111207	SLCO2A1/SLCO4C1	2	hypo	1
cardiac muscle tissue morphogenesis	GO:0055008	3/100	63/18866	0.00455792	0.142746	0.130704	COL11A1/TGFBR3/RXRA	3	hypo	1
cardiac ventricle morphogenesis	GO:0003208	3/100	73/18866	0.00687195	0.16713	0.153032	COL11A1/TGFBR3/RXRA	3	hypo	1
cell fate commitment involved in pattern specification	GO:0060581	3/247	15/18866	0.000897853	0.0722081	0.0662017	GLI2/NKX6-1/GLI3	3	hyper	1
cell fate specification involved in pattern specification	GO:0060573	3/247	11/18866	0.000338465	0.0619391	0.0567869	GLI2/NKX6-1/GLI3	3	hyper	1
cellular response to brain-derived neurotrophic factor stimulus	GO:1990416	3/247	10/18866	0.000248557	0.0619391	0.0567869	UBE3A/MAPT/NTRK2	3	hyper	1
collecting duct development	GO:0072044	3/247	15/18866	0.000897853	0.0722081	0.0662017	WNT7B/TFAP2B/NOTCH1	3	hyper	1
excretion	GO:0007588	3/100	65/18866	0.0049754	0.146916	0.134523	PSAP/NFAT5/ADORA2B	3	hypo	1
exocrine system development	GO:0035272	3/100	51/18866	0.0025023	0.121452	0.111207	EDAR/PLXND1/DAG1	3	hypo	1
forebrain cell migration	GO:0021885	3/100	58/18866	0.00360977	0.124357	0.113866	NRG3/PSEN1/DAB2IP	3	hypo	1
heart formation	GO:0060914	3/247	31/18866	0.00760348	0.203625	0.186687	WNT11/EYA1/NOTCH1	3	hyper	1
liver regeneration	GO:0097421	3/247	32/18866	0.00831009	0.205584	0.188483	CCND1/REG1A/GLI3	3	hyper	1
long-term memory	GO:0007616	3/100	34/18866	0.000767412	0.121452	0.111207	EIF2AK4/RASGRF1/PJA2	3	hypo	1
modification by symbiont of host morphology or physiology	GO:0044003	3/100	38/18866	0.00106539	0.121452	0.111207	EIF2AK4/DAG1/RXRA	3	hypo	1
modulation by virus of host morphology or physiology	GO:0019048	3/100	29/18866	0.000477689	0.121452	0.111207	EIF2AK4/DAG1/RXRA	3	hypo	1
muscle organ morphogenesis	GO:0048644	3/100	83/18866	0.00977337	0.181996	0.166643	COL11A1/TGFBR3/RXRA	3	hypo	1
muscle tissue morphogenesis	GO:0060415	3/100	76/18866	0.00767926	0.169484	0.155187	COL11A1/TGFBR3/RXRA	3	hypo	1
negative regulation of cardiac muscle cell proliferation	GO:0060044	3/247	23/18866	0.00323497	0.121015	0.110949	MEIS1/GJA1/JARID2	3	hyper	1
negative regulation of cardiac muscle tissue growth	GO:0055022	3/247	34/18866	0.00983573	0.205584	0.188483	MEIS1/GJA1/JARID2	3	hyper	1
negative regulation of glial cell differentiation	GO:0045686	3/247	28/18866	0.00570321	0.172352	0.158015	NKX6-1/MIR181B2/NOTCH1	3	hyper	1
negative regulation of heart growth	GO:0061117	3/247	34/18866	0.00983573	0.205584	0.188483	MEIS1/GJA1/JARID2	3	hyper	1
nucleus localization	GO:0051647	3/247	28/18866	0.00570321	0.172352	0.158015	DOCK7/BIN1/KIF1A	3	hyper	1
p38MAPK cascade	GO:0038066	3/100	52/18866	0.00264537	0.121452	0.111207	PJA2/SASH1/DAB2IP	3	hypo	1
positive regulation of dendrite development	GO:1900006	3/100	75/18866	0.00740422	0.167836	0.153677	PSEN1/BAIAP2/DAB2IP	3	hypo	1
positive regulation of fat cell differentiation	GO:0045600	3/100	72/18866	0.00661466	0.166738	0.152672	PRDM16/LMO3/METRNL	3	hypo	1
positive regulation of fertilization	GO:1905516	3/247	16/18866	0.00109441	0.0722081	0.0662017	CACNA1H/PLB1/PRDM9	3	hyper	1
positive regulation of histone acetylation	GO:0035066	3/247	30/18866	0.00693378	0.198608	0.182087	NOS1/TADA2A/TADA2B	3	hyper	1
positive regulation of lipid catabolic process	GO:0050996	3/247	27/18866	0.00514127	0.164421	0.150744	SCT/CPT1A/ENPP7	3	hyper	1
positive regulation of neurological system process	GO:0031646	3/100	65/18866	0.0049754	0.146916	0.134523	CHRNA7/BAIAP2/DAG1	3	hypo	1
positive regulation of NIK/NF-kappaB signaling	GO:1901224	3/100	80/18866	0.00883944	0.179129	0.164018	NFAT5/EDAR/SASH1	3	hypo	1
positive regulation of peptidyl-lysine acetylation	GO:2000758	3/247	33/18866	0.00905404	0.205584	0.188483	NOS1/TADA2A/TADA2B	3	hyper	1
regulation of astrocyte differentiation	GO:0048710	3/247	31/18866	0.00760348	0.203625	0.186687	BIN1/MIR181B2/NOTCH1	3	hyper	1
regulation of fertilization	GO:0080154	3/247	29/18866	0.00630053	0.183663	0.168386	CACNA1H/PLB1/PRDM9	3	hyper	1
regulation of p38MAPK cascade	GO:1900744	3/100	46/18866	0.00185923	0.121452	0.111207	PJA2/SASH1/DAB2IP	3	hypo	1
regulation of synapse maturation	GO:0090128	3/247	14/18866	0.000725271	0.0722081	0.0662017	NRXN1/YWHAZ/DAB2IP	3	hyper	1
regulation of translational initiation	GO:0006446	3/100	79/18866	0.00854033	0.174781	0.160037	EIF2AK4/EIF3H/RXRA	3	hypo	1
response to amyloid-beta	GO:1904645	3/100	56/18866	0.00326776	0.121452	0.111207	SNX6/PSEN1/CHRNA7	3	hypo	1
salivary gland development	GO:0007431	3/100	39/18866	0.00114976	0.121452	0.111207	EDAR/PLXND1/DAG1	3	hypo	1
salivary gland morphogenesis	GO:0007435	3/100	35/18866	0.000836142	0.121452	0.111207	EDAR/PLXND1/DAG1	3	hypo	1
spinal cord dorsal/ventral patterning	GO:0021513	3/247	22/18866	0.00284024	0.113077	0.103671	GLI2/NKX6-1/GLI3	3	hyper	1
spinal cord motor neuron cell fate specification	GO:0021520	3/247	13/18866	0.000575404	0.0722081	0.0662017	GLI2/NKX6-1/GLI3	3	hyper	1
spinal cord patterning	GO:0021511	3/247	24/18866	0.00366169	0.131104	0.120199	GLI2/NKX6-1/GLI3	3	hyper	1
startle response	GO:0001964	3/247	28/18866	0.00570321	0.172352	0.158015	GRIN2D/NRXN1/CSMD1	3	hyper	1
synapse maturation	GO:0060074	3/247	26/18866	0.00461414	0.15199	0.139347	NRXN1/YWHAZ/DAB2IP	3	hyper	1
telencephalon cell migration	GO:0022029	3/100	55/18866	0.00310453	0.121452	0.111207	NRG3/PSEN1/DAB2IP	3	hypo	1
vasculogenesis	GO:0001570	3/100	83/18866	0.00977337	0.181996	0.166643	TGFBR3/QKI/HAS2	3	hypo	1
ventral spinal cord interneuron differentiation	GO:0021514	3/247	17/18866	0.00131614	0.0802843	0.0736062	GLI2/NKX6-1/GLI3	3	hyper	1
ventral spinal cord interneuron fate commitment	GO:0060579	3/247	15/18866	0.000897853	0.0722081	0.0662017	GLI2/NKX6-1/GLI3	3	hyper	1
ventral spinal cord interneuron specification	GO:0021521	3/247	11/18866	0.000338465	0.0619391	0.0567869	GLI2/NKX6-1/GLI3	3	hyper	1
ventricular cardiac muscle tissue development	GO:0003229	3/100	55/18866	0.00310453	0.121452	0.111207	COL11A1/TGFBR3/RXRA	3	hypo	1
ventricular cardiac muscle tissue morphogenesis	GO:0055010	3/100	48/18866	0.00210224	0.121452	0.111207	COL11A1/TGFBR3/RXRA	3	hypo	1
vocalization behavior	GO:0071625	3/247	19/18866	0.00183961	0.0949391	0.0870419	NRXN3/NRXN1/GLI3	3	hyper	1
cell differentiation in spinal cord	GO:0021515	4/247	57/18866	0.0065811	0.190159	0.174341	GLI2/NKX6-1/GLI3/NOTCH1	4	hyper	1
cell proliferation in forebrain	GO:0021846	4/247	28/18866	0.000458506	0.0686508	0.0629404	DOCK7/NUMBL/KIF1A/GLI3	4	hyper	1
dendritic spine morphogenesis	GO:0060997	4/247	62/18866	0.00883545	0.205584	0.188483	CAPRIN1/UBE3A/KIF1A/EPHB1	4	hyper	1
digestive tract morphogenesis	GO:0048546	4/247	50/18866	0.0041194	0.13989	0.128253	WNT11/GLI2/GLI3/NOTCH1	4	hyper	1
embryonic digestive tract development	GO:0048566	4/247	34/18866	0.000976583	0.0722081	0.0662017	SCT/FGF9/GLI2/GLI3	4	hyper	1
negative regulation of cellular response to transforming growth factor beta stimulus	GO:1903845	4/100	89/18866	0.00128514	0.121452	0.111207	PRDM16/TGFBR3/SNX6/LDLRAD4	4	hypo	1
negative regulation of epidermal growth factor receptor signaling pathway	GO:0042059	4/100	49/18866	0.000131106	0.121452	0.111207	SNX6/PSEN1/EPS15L1/DAB2IP	4	hypo	1
negative regulation of ERBB signaling pathway	GO:1901185	4/100	54/18866	0.000191765	0.121452	0.111207	SNX6/PSEN1/EPS15L1/DAB2IP	4	hypo	1
negative regulation of muscle organ development	GO:0048635	4/247	62/18866	0.00883545	0.205584	0.188483	MEIS1/EPHB1/GJA1/JARID2	4	hyper	1
negative regulation of muscle tissue development	GO:1901862	4/247	64/18866	0.00986212	0.205584	0.188483	MEIS1/EPHB1/GJA1/JARID2	4	hyper	1
negative regulation of neuron apoptotic process	GO:0043524	4/100	149/18866	0.00815712	0.172997	0.158404	SNX6/PSEN1/GABRA5/NR4A2	4	hypo	1
negative regulation of striated muscle tissue development	GO:0045843	4/247	61/18866	0.00834941	0.205584	0.188483	MEIS1/EPHB1/GJA1/JARID2	4	hyper	1
negative regulation of transforming growth factor beta receptor signaling pathway	GO:0030512	4/100	87/18866	0.00118108	0.121452	0.111207	PRDM16/TGFBR3/SNX6/LDLRAD4	4	hypo	1
negative regulation of transmembrane receptor protein serine/threonine kinase signaling pathway	GO:0090101	4/100	133/18866	0.00549377	0.147476	0.135035	PRDM16/TGFBR3/SNX6/LDLRAD4	4	hypo	2
neuron fate specification	GO:0048665	4/247	34/18866	0.000976583	0.0722081	0.0662017	GLI2/NKX6-1/GLI3/EYA1	4	hyper	1
photoreceptor cell development	GO:0042461	4/247	48/18866	0.00355198	0.130002	0.119189	CNGB1/HCN1/GNGT1/NTRK2	4	hyper	1
positive regulation of cell morphogenesis involved in differentiation	GO:0010770	4/100	157/18866	0.00975924	0.181996	0.166643	BAIAP2/PLXND1/EFNA5/HAS2	4	hypo	2
positive regulation of JNK cascade	GO:0046330	4/100	138/18866	0.00625178	0.163575	0.149776	EDAR/PJA2/SASH1/DAB2IP	4	hypo	1
positive regulation of neural precursor cell proliferation	GO:2000179	4/247	54/18866	0.00543164	0.170398	0.156224	DISP3/GLI2/GLI3/NOTCH1	4	hyper	1
positive regulation of protein import	GO:1904591	4/247	42/18866	0.00217201	0.10369	0.0950648	IPO5/PDCD5/ECT2/GLI3	4	hyper	1
prostate gland development	GO:0030850	4/247	49/18866	0.00382857	0.135605	0.124326	UBE3A/GLI2/GLI3/NOTCH1	4	hyper	1
regulation of cellular response to transforming growth factor beta stimulus	GO:1903844	4/100	129/18866	0.00493364	0.146916	0.134523	PRDM16/TGFBR3/SNX6/LDLRAD4	4	hypo	1
regulation of dendrite development	GO:0050773	4/100	155/18866	0.00934104	0.181996	0.166643	PSEN1/BAIAP2/RTN4IP1/DAB2IP	4	hypo	1
regulation of epidermal growth factor receptor signaling pathway	GO:0042058	4/100	90/18866	0.0013395	0.121452	0.111207	SNX6/PSEN1/EPS15L1/DAB2IP	4	hypo	1
regulation of ERBB signaling pathway	GO:1901184	4/100	97/18866	0.00176583	0.121452	0.111207	SNX6/PSEN1/EPS15L1/DAB2IP	4	hypo	1
regulation of fat cell differentiation	GO:0045598	4/100	143/18866	0.00707639	0.16713	0.153032	PRDM16/LMO3/METRNL/INSIG1	4	hypo	1
regulation of histone acetylation	GO:0035065	4/247	55/18866	0.00579854	0.17364	0.159196	NOS1/TADA2A/CTBP1/TADA2B	4	hyper	1
regulation of peptidyl-lysine acetylation	GO:2000756	4/247	61/18866	0.00834941	0.205584	0.188483	NOS1/TADA2A/CTBP1/TADA2B	4	hyper	1
regulation of protein import	GO:1904589	4/247	62/18866	0.00883545	0.205584	0.188483	IPO5/PDCD5/ECT2/GLI3	4	hyper	1
regulation of transforming growth factor beta receptor signaling pathway	GO:0017015	4/100	127/18866	0.00466856	0.144029	0.131879	PRDM16/TGFBR3/SNX6/LDLRAD4	4	hypo	1
stem cell division	GO:0017145	4/247	44/18866	0.00258109	0.113077	0.103671	DOCK7/ESRRB/NUMBL/NOTCH1	4	hyper	1
synaptic membrane adhesion	GO:0099560	4/247	28/18866	0.000458506	0.0686508	0.0629404	SLITRK1/NRXN1/CDH9/PTPRD	4	hyper	1
vascular endothelial growth factor receptor signaling pathway	GO:0048010	4/100	98/18866	0.00183357	0.121452	0.111207	BCAR1/BAIAP2/GRB10/DAB2IP	4	hypo	1
adherens junction organization	GO:0034332	5/247	67/18866	0.00184296	0.0949391	0.0870419	CADM1/NUMBL/CDH18/CDH9/CDHR3	5	hyper	1
animal organ formation	GO:0048645	5/247	65/18866	0.00160988	0.0898805	0.0824041	WNT11/GLI2/GLI3/EYA1/NOTCH1	5	hyper	1
cell-cell fusion	GO:0140253	5/247	58/18866	0.000961707	0.0722081	0.0662017	EHD1/NOS1/CACNA1H/SBNO2/CD109	5	hyper	1
cellular response to insulin stimulus	GO:0032869	5/100	226/18866	0.0070764	0.16713	0.153032	EPRS1/BCAR1/BAIAP2/INSIG1/GRB10	5	hypo	1
cellular response to leukemia inhibitory factor	GO:1990830	5/247	97/18866	0.00897304	0.205584	0.188483	CACYBP/LAPTM5/SBNO2/RFX2/JARID2	5	hyper	1
cellular response to nerve growth factor stimulus	GO:1990090	5/247	49/18866	0.000440299	0.0686508	0.0629404	EHD1/RAB35/UBE3A/MAPT/NTRK2	5	hyper	1
ear development	GO:0043583	5/100	224/18866	0.00682209	0.16713	0.153032	COL11A1/PSAP/GABRA5/ABR/INSIG1	5	hypo	1
epidermal growth factor receptor signaling pathway	GO:0007173	5/100	123/18866	0.000498643	0.121452	0.111207	SNX6/PSEN1/BCAR1/EPS15L1/DAB2IP	5	hypo	1
epithelial to mesenchymal transition	GO:0001837	5/100	152/18866	0.00129414	0.121452	0.111207	TGFBR3/LDLRAD4/DAG1/HAS2/DAB2IP	5	hypo	1
ERBB signaling pathway	GO:0038127	5/100	145/18866	0.00104913	0.121452	0.111207	SNX6/PSEN1/BCAR1/EPS15L1/DAB2IP	5	hypo	1
gland morphogenesis	GO:0022612	5/100	124/18866	0.000517434	0.121452	0.111207	NRG3/EDAR/PLXND1/DAG1/RXRA	5	hypo	1
inner ear development	GO:0048839	5/100	197/18866	0.00398782	0.132116	0.120971	COL11A1/PSAP/GABRA5/ABR/INSIG1	5	hypo	1
interaction with host	GO:0051701	5/100	212/18866	0.00542935	0.147476	0.135035	CD46/EIF2AK4/DAG1/EXOC2/RXRA	5	hypo	1
mammary gland epithelium development	GO:0061180	5/247	71/18866	0.00238189	0.108971	0.099907	CCND1/WNT3/GLI2/ERBB4/WNT7B	5	hyper	1
memory	GO:0007613	5/100	121/18866	0.000462605	0.121452	0.111207	PSEN1/CHRNA7/EIF2AK4/RASGRF1/PJA2	5	hypo	1
mesenchymal cell differentiation	GO:0048762	5/100	229/18866	0.0074702	0.167836	0.153677	TGFBR3/LDLRAD4/DAG1/HAS2/DAB2IP	5	hypo	1
negative regulation of cellular response to growth factor stimulus	GO:0090288	5/100	182/18866	0.00284364	0.121452	0.111207	PRDM16/TGFBR3/SNX6/LDLRAD4/DAB2IP	5	hypo	2
neuroblast proliferation	GO:0007405	5/247	62/18866	0.00130186	0.0802843	0.0736062	DOCK7/EML1/NUMBL/GLI3/NOTCH1	5	hyper	1
neuron fate commitment	GO:0048663	5/247	67/18866	0.00184296	0.0949391	0.0870419	GLI2/NKX6-1/GLI3/EYA1/NOTCH1	5	hyper	1
neuron migration	GO:0001764	5/100	164/18866	0.00180917	0.121452	0.111207	NRG3/PSEN1/NR4A2/GPM6A/DAB2IP	5	hypo	1
photoreceptor cell differentiation	GO:0046530	5/247	63/18866	0.00139921	0.0823038	0.0754577	CNGB1/HCN1/GNGT1/NOTCH1/NTRK2	5	hyper	1
positive regulation of epithelial cell migration	GO:0010634	5/100	176/18866	0.00246065	0.121452	0.111207	AMOTL1/BCAR1/IQSEC1/SASH1/HAS2	5	hypo	1
positive regulation of stress-activated MAPK cascade	GO:0032874	5/100	170/18866	0.00211664	0.121452	0.111207	SCIMP/EDAR/PJA2/SASH1/DAB2IP	5	hypo	1
positive regulation of stress-activated protein kinase signaling cascade	GO:0070304	5/100	172/18866	0.00222713	0.121452	0.111207	SCIMP/EDAR/PJA2/SASH1/DAB2IP	5	hypo	1
positive regulation of synapse assembly	GO:0051965	5/247	67/18866	0.00184296	0.0949391	0.0870419	SLITRK1/NRXN1/EPHB1/PTPRD/NTRK2	5	hyper	1
regulation of BMP signaling pathway	GO:0030510	5/247	93/18866	0.00754537	0.203625	0.186687	CTDSPL2/RNF165/TFAP2B/ELAPOR2/NOTCH1	5	hyper	1
regulation of dendrite morphogenesis	GO:0048814	5/247	95/18866	0.00823777	0.205584	0.188483	CAPRIN1/UBE3A/KIF1A/SS18L1/PTPRD	5	hyper	1
regulation of JNK cascade	GO:0046328	5/100	184/18866	0.0029804	0.121452	0.111207	EDAR/PPEF2/PJA2/SASH1/DAB2IP	5	hypo	1
regulation of protein binding	GO:0043393	5/100	211/18866	0.00532324	0.147476	0.135035	PEX14/TGFBR3/PSEN1/PLXND1/LFNG	5	hypo	1
regulation of synapse organization	GO:0050807	5/100	229/18866	0.0074702	0.167836	0.153677	BAIAP2/DAG1/GPM6A/EFNA5/DAB2IP	5	hypo	2
regulation of synapse structure or activity	GO:0050803	5/100	240/18866	0.00904512	0.179772	0.164606	BAIAP2/DAG1/GPM6A/EFNA5/DAB2IP	5	hypo	2
regulation of synaptic plasticity	GO:0048167	5/100	191/18866	0.00349661	0.124357	0.113866	PSEN1/CHRNA7/EIF2AK4/RASGRF1/BAIAP2	5	hypo	1
response to leukemia inhibitory factor	GO:1990823	5/247	97/18866	0.00897304	0.205584	0.188483	CACYBP/LAPTM5/SBNO2/RFX2/JARID2	5	hyper	1
response to nerve growth factor	GO:1990089	5/247	52/18866	0.000581293	0.0722081	0.0662017	EHD1/RAB35/UBE3A/MAPT/NTRK2	5	hyper	1
skeletal system morphogenesis	GO:0048705	5/100	228/18866	0.00733727	0.167836	0.153677	COL11A1/PSEN1/UNCX/INSIG1/HAS2	5	hypo	1
syncytium formation	GO:0006949	5/247	60/18866	0.00112226	0.0722081	0.0662017	EHD1/NOS1/CACNA1H/SBNO2/CD109	5	hyper	1
syncytium formation by plasma membrane fusion	GO:0000768	5/247	58/18866	0.000961707	0.0722081	0.0662017	EHD1/NOS1/CACNA1H/SBNO2/CD109	5	hyper	1
activation of protein kinase activity	GO:0032147	6/100	331/18866	0.0083695	0.172997	0.158404	NRG3/PSEN1/CHRNA7/ADORA2B/EFNA5/DAB2IP	6	hypo	1
artery development	GO:0060840	6/247	102/18866	0.00224053	0.103948	0.0953016	WNT11/SLC2A10/TFAP2B/GLI3/EYA1/NOTCH1	6	hyper	1
camera-type eye morphogenesis	GO:0048593	6/247	125/18866	0.00609383	0.180838	0.165796	MEIS1/EPHB1/HCN1/TFAP2B/GLI3/NTRK2	6	hyper	1
cardiac muscle cell proliferation	GO:0060038	6/247	69/18866	0.00028518	0.0619391	0.0567869	FGF9/ERBB4/MEIS1/GJA1/JARID2/NOTCH1	6	hyper	1
cardiac muscle tissue growth	GO:0055017	6/247	107/18866	0.00284925	0.113077	0.103671	FGF9/ERBB4/MEIS1/GJA1/JARID2/NOTCH1	6	hyper	1
cell fate specification	GO:0001708	6/247	101/18866	0.00213162	0.103258	0.0946689	WNT11/GLI2/NKX6-1/GLI3/EYA1/NOTCH1	6	hyper	1
cellular response to peptide hormone stimulus	GO:0071375	6/100	330/18866	0.00825236	0.172997	0.158404	EPRS1/BCAR1/BAIAP2/NR4A2/INSIG1/GRB10	6	hypo	1
cognition	GO:0050890	6/100	302/18866	0.00543007	0.147476	0.135035	PSEN1/GABRA5/CHRNA7/EIF2AK4/RASGRF1/PJA2	6	hypo	1
dendrite development	GO:0016358	6/100	247/18866	0.00202675	0.121452	0.111207	PSEN1/CHRNA7/BAIAP2/IQSEC1/RTN4IP1/DAB2IP	6	hypo	2
embryonic skeletal system development	GO:0048706	6/247	130/18866	0.00734303	0.20326	0.186353	UCMA/WNT11/FGF9/SLC2A10/GLI3/EYA1	6	hyper	1
fat cell differentiation	GO:0045444	6/100	235/18866	0.00157647	0.121452	0.111207	PRDM16/TMEM120B/LMO3/METRNL/NR4A2/INSIG1	6	hypo	1
heart growth	GO:0060419	6/247	115/18866	0.00406996	0.139651	0.128034	FGF9/ERBB4/MEIS1/GJA1/JARID2/NOTCH1	6	hyper	1
JNK cascade	GO:0007254	6/100	213/18866	0.000952957	0.121452	0.111207	ADORA2B/EDAR/PPEF2/PJA2/SASH1/DAB2IP	6	hypo	1
learning or memory	GO:0007611	6/100	260/18866	0.0026179	0.121452	0.111207	PSEN1/GABRA5/CHRNA7/EIF2AK4/RASGRF1/PJA2	6	hypo	1
negative regulation of transmembrane receptor protein serine/threonine kinase signaling pathway	GO:0090101	6/247	133/18866	0.0081759	0.205584	0.188483	CTDSPL2/LDLRAD4/SLC2A10/PMEPA1/CD109/NOTCH1	6	hyper	2
nephron epithelium development	GO:0072009	6/247	110/18866	0.00326939	0.121015	0.110949	WNT11/WNT7B/TFAP2B/GLI3/EYA1/NOTCH1	6	hyper	1
nephron tubule development	GO:0072080	6/247	93/18866	0.0013978	0.0823038	0.0754577	WNT11/WNT7B/TFAP2B/GLI3/EYA1/NOTCH1	6	hyper	1
regulation of cardiac muscle cell proliferation	GO:0060043	6/247	59/18866	0.000119516	0.0492107	0.0451172	FGF9/ERBB4/MEIS1/GJA1/JARID2/NOTCH1	6	hyper	1
regulation of cardiac muscle tissue development	GO:0055024	6/247	102/18866	0.00224053	0.103948	0.0953016	FGF9/ERBB4/MEIS1/GJA1/JARID2/NOTCH1	6	hyper	1
regulation of cardiac muscle tissue growth	GO:0055021	6/247	80/18866	0.00063437	0.0722081	0.0662017	FGF9/ERBB4/MEIS1/GJA1/JARID2/NOTCH1	6	hyper	1
regulation of cellular response to growth factor stimulus	GO:0090287	6/100	310/18866	0.00615007	0.162977	0.149228	PRDM16/TGFBR3/SNX6/LDLRAD4/GRB10/DAB2IP	6	hypo	2
regulation of epithelial cell migration	GO:0010632	6/100	301/18866	0.00534463	0.147476	0.135035	AMOTL1/BCAR1/IQSEC1/SASH1/HAS2/DAB2IP	6	hypo	1
regulation of heart growth	GO:0060420	6/247	87/18866	0.000988155	0.0722081	0.0662017	FGF9/ERBB4/MEIS1/GJA1/JARID2/NOTCH1	6	hyper	1
regulation of MAP kinase activity	GO:0043405	6/100	342/18866	0.00973816	0.181996	0.166643	PSEN1/CHRNA7/ADORA2B/PPEF2/SASH1/DAB2IP	6	hypo	1
regulation of organ growth	GO:0046620	6/247	116/18866	0.00424605	0.142719	0.130848	FGF9/ERBB4/MEIS1/GJA1/JARID2/NOTCH1	6	hyper	1
regulation of postsynapse organization	GO:0099175	6/247	107/18866	0.00284925	0.113077	0.103671	EGLN1/CAPRIN1/UBE3A/KIF1A/NRXN1/PTPRD	6	hyper	1
regulation of stress-activated MAPK cascade	GO:0032872	6/100	237/18866	0.00164563	0.121452	0.111207	SCIMP/EDAR/PPEF2/PJA2/SASH1/DAB2IP	6	hypo	1
regulation of stress-activated protein kinase signaling cascade	GO:0070302	6/100	240/18866	0.00175368	0.121452	0.111207	SCIMP/EDAR/PPEF2/PJA2/SASH1/DAB2IP	6	hypo	1
renal tubule development	GO:0061326	6/247	95/18866	0.00155968	0.0893443	0.0819125	WNT11/WNT7B/TFAP2B/GLI3/EYA1/NOTCH1	6	hyper	1
cell-cell junction assembly	GO:0007043	7/247	147/18866	0.00326969	0.121015	0.110949	WNT11/ECT2/PDCD6IP/CDH18/CDH9/GJA1/CDHR3	7	hyper	1
dendrite morphogenesis	GO:0048813	7/247	146/18866	0.00314826	0.120586	0.110555	RERE/CAPRIN1/UBE3A/KIF1A/SS18L1/EPHB1/PTPRD	7	hyper	1
epithelial cell migration	GO:0010631	7/100	365/18866	0.00329043	0.121452	0.111207	AMOTL1/BCAR1/PLXND1/IQSEC1/SASH1/HAS2/DAB2IP	7	hypo	1
epithelium migration	GO:0090132	7/100	368/18866	0.00344176	0.124357	0.113866	AMOTL1/BCAR1/PLXND1/IQSEC1/SASH1/HAS2/DAB2IP	7	hypo	1
eye morphogenesis	GO:0048592	7/247	156/18866	0.00453006	0.150727	0.13819	MEIS1/EPHB1/HCN1/TFAP2B/GLI3/GNGT1/NTRK2	7	hyper	1
heart morphogenesis	GO:0003007	7/100	258/18866	0.000447688	0.121452	0.111207	COL11A1/TGFBR3/PSEN1/PLXND1/HAS2/RXRA/COL5A1	7	hypo	1
lung development	GO:0030324	7/247	177/18866	0.00886651	0.205584	0.188483	WNT11/FGF9/GLI2/WNT7B/GLI3/YWHAZ/NOTCH1	7	hyper	1
negative regulation of protein phosphorylation	GO:0001933	7/100	444/18866	0.00935753	0.181996	0.166643	LMO3/SNX6/PSEN1/LDLRAD4/DAG1/PPEF2/DAB2IP	7	hypo	1
positive regulation of cell morphogenesis involved in differentiation	GO:0010770	7/247	157/18866	0.00468995	0.152957	0.140234	CAPRIN1/SLITRK1/MAPT/WNT3/SS18L1/PTPRD/NTRK2	7	hyper	2
positive regulation of chromatin organization	GO:1905269	7/247	106/18866	0.00049113	0.0703383	0.0644875	NOS1/TADA2A/GCG/CTBP1/TADA2B/PRDM9/JARID2	7	hyper	1
positive regulation of histone modification	GO:0031058	7/247	92/18866	0.000206069	0.0619391	0.0567869	NOS1/TADA2A/GCG/CTBP1/TADA2B/PRDM9/JARID2	7	hyper	1
postsynapse organization	GO:0099173	7/247	173/18866	0.00786942	0.205584	0.188483	EGLN1/CAPRIN1/UBE3A/KIF1A/NRXN1/EPHB1/PTPRD	7	hyper	1
protein homooligomerization	GO:0051260	7/247	178/18866	0.00912964	0.205584	0.188483	ALDH9A1/EHD1/KCNF1/ATL2/ECT2/PDCD6IP/HCN1	7	hyper	1
respiratory tube development	GO:0030323	7/247	181/18866	0.0099534	0.205584	0.188483	WNT11/FGF9/GLI2/WNT7B/GLI3/YWHAZ/NOTCH1	7	hyper	1
stress-activated MAPK cascade	GO:0051403	7/100	286/18866	0.000823312	0.121452	0.111207	ADORA2B/SCIMP/EDAR/PPEF2/PJA2/SASH1/DAB2IP	7	hypo	1
stress-activated protein kinase signaling cascade	GO:0031098	7/100	300/18866	0.0010872	0.121452	0.111207	ADORA2B/SCIMP/EDAR/PPEF2/PJA2/SASH1/DAB2IP	7	hypo	1
striated muscle cell proliferation	GO:0014855	7/247	83/18866	0.000107889	0.0492107	0.0451172	FGF9/ERBB4/MEIS1/EPHB1/GJA1/JARID2/NOTCH1	7	hyper	1
tissue migration	GO:0090130	7/100	374/18866	0.00376031	0.127419	0.11667	AMOTL1/BCAR1/PLXND1/IQSEC1/SASH1/HAS2/DAB2IP	7	hypo	1
appendage development	GO:0048736	8/247	181/18866	0.0027035	0.113077	0.103671	FGF9/WNT3/RNF165/GLI2/TFAP2B/IQCE/GLI3/NOTCH1	8	hyper	1
appendage morphogenesis	GO:0035107	8/247	150/18866	0.000821367	0.0722081	0.0662017	FGF9/WNT3/RNF165/GLI2/TFAP2B/IQCE/GLI3/NOTCH1	8	hyper	1
axonogenesis	GO:0007409	8/100	482/18866	0.00409758	0.132339	0.121175	PIK3CD/PSEN1/BAIAP2/NR4A2/PLXND1/DAG1/EFNA5/GRB10	8	hypo	2
cellular response to peptide	GO:1901653	8/100	398/18866	0.0012563	0.121452	0.111207	EPRS1/SNX6/PSEN1/BCAR1/BAIAP2/NR4A2/INSIG1/GRB10	8	hypo	1
central nervous system neuron differentiation	GO:0021953	8/247	192/18866	0.00387207	0.135687	0.124401	MAPT/WNT3/GLI2/ERBB4/EPHB1/NKX6-1/GLI3/NTRK2	8	hyper	1
digestive system development	GO:0055123	8/247	147/18866	0.000719699	0.0722081	0.0662017	SCT/WNT11/FGF9/GLI2/REG1A/GLI3/NKX2-6/NOTCH1	8	hyper	1
digestive tract development	GO:0048565	8/247	135/18866	0.000409062	0.0686508	0.0629404	SCT/WNT11/FGF9/GLI2/REG1A/GLI3/NKX2-6/NOTCH1	8	hyper	1
gland development	GO:0048732	8/100	443/18866	0.00245525	0.121452	0.111207	TGFBR3/PSAP/NRG3/PSEN1/EDAR/PLXND1/DAG1/RXRA	8	hypo	1
limb development	GO:0060173	8/247	181/18866	0.0027035	0.113077	0.103671	FGF9/WNT3/RNF165/GLI2/TFAP2B/IQCE/GLI3/NOTCH1	8	hyper	1
limb morphogenesis	GO:0035108	8/247	150/18866	0.000821367	0.0722081	0.0662017	FGF9/WNT3/RNF165/GLI2/TFAP2B/IQCE/GLI3/NOTCH1	8	hyper	1
modulation of chemical synaptic transmission	GO:0050804	8/100	454/18866	0.00285363	0.121452	0.111207	NRG3/PSEN1/CHRNA7/EIF2AK4/RASGRF1/ABR/ADORA2B/BAIAP2	8	hypo	1
negative regulation of cellular response to growth factor stimulus	GO:0090288	8/247	182/18866	0.00279663	0.113077	0.103671	CTDSPL2/LDLRAD4/GPC1/SLC2A10/PMEPA1/CD109/DAB2IP/NOTCH1	8	hyper	2
positive regulation of intracellular transport	GO:0032388	8/247	222/18866	0.0090635	0.205584	0.188483	EHD1/IPO5/CTDSPL2/PDCD5/ITGB2/ECT2/GLI3/YWHAZ	8	hyper	1
regulation of histone modification	GO:0031056	8/247	149/18866	0.000786271	0.0722081	0.0662017	NOS1/TADA2A/GCG/CTBP1/TADA2B/NSD1/PRDM9/JARID2	8	hyper	1
regulation of muscle organ development	GO:0048634	8/247	157/18866	0.0011038	0.0722081	0.0662017	FGF9/ERBB4/GPC1/MEIS1/EPHB1/GJA1/JARID2/NOTCH1	8	hyper	1
regulation of muscle tissue development	GO:1901861	8/247	156/18866	0.00105928	0.0722081	0.0662017	FGF9/ERBB4/GPC1/MEIS1/EPHB1/GJA1/JARID2/NOTCH1	8	hyper	1
regulation of striated muscle tissue development	GO:0016202	8/247	153/18866	0.000934268	0.0722081	0.0662017	FGF9/ERBB4/GPC1/MEIS1/EPHB1/GJA1/JARID2/NOTCH1	8	hyper	1
regulation of trans-synaptic signaling	GO:0099177	8/100	455/18866	0.00289221	0.121452	0.111207	NRG3/PSEN1/CHRNA7/EIF2AK4/RASGRF1/ABR/ADORA2B/BAIAP2	8	hypo	1
response to peptide hormone	GO:0043434	8/100	447/18866	0.0025947	0.121452	0.111207	EPRS1/TGFBR3/BCAR1/BAIAP2/NR4A2/DAG1/INSIG1/GRB10	8	hypo	1
stem cell proliferation	GO:0072089	8/247	128/18866	0.000285517	0.0619391	0.0567869	DOCK7/EML1/WNT3/NUMBL/WNT7B/GJA1/GLI3/NOTCH1	8	hyper	1
synapse organization	GO:0050808	8/100	433/18866	0.00213232	0.121452	0.111207	PSEN1/CHRNA7/BAIAP2/PLXND1/DAG1/GPM6A/EFNA5/DAB2IP	8	hypo	2
cell-cell junction organization	GO:0045216	9/247	210/18866	0.0018446	0.0949391	0.0870419	CADM1/WNT11/NUMBL/ECT2/PDCD6IP/CDH18/CDH9/GJA1/CDHR3	9	hyper	1
dendrite development	GO:0016358	9/247	247/18866	0.0053948	0.170398	0.156224	RERE/CAPRIN1/UBE3A/KIF1A/SS18L1/IQSEC1/EPHB1/PTPRD/DAB2IP	9	hyper	2
developmental growth involved in morphogenesis	GO:0060560	9/247	236/18866	0.00401984	0.139383	0.127789	BARHL2/WNT11/MAPT/WNT3/REG1A/WNT7B/ALCAM/NKX6-1/NOTCH1	9	hyper	1
negative regulation of neuron differentiation	GO:0045665	9/247	225/18866	0.00293578	0.115125	0.105548	DISP3/UBE3A/STX1B/WNT3/ZNF536/MEIS1/GAK/GLI3/NOTCH1	9	hyper	1
regulation of chromatin organization	GO:1902275	9/247	195/18866	0.00110517	0.0722081	0.0662017	NOS1/APOBEC1/TADA2A/GCG/CTBP1/TADA2B/NSD1/PRDM9/JARID2	9	hyper	1
regulation of GTPase activity	GO:0043087	9/100	481/18866	0.00103229	0.121452	0.111207	RASGRF1/ABR/RGPD2/PLXND1/IQSEC1/FAM13A/EFNA5/IQGAP2/DAB2IP	9	hypo	1
glial cell differentiation	GO:0010001	10/247	230/18866	0.000937355	0.0722081	0.0662017	MAPT/BIN1/NAB1/GPC1/HDAC11/NKX6-1/GLI3/MIR181B2/NOTCH1/NTRK2	10	hyper	1
neural precursor cell proliferation	GO:0061351	10/247	154/18866	3.64026e-05	0.0299775	0.027484	DISP3/DOCK7/RERE/EML1/NUMBL/GLI2/KIF1A/EPHB1/GLI3/NOTCH1	10	hyper	1
positive regulation of secretion by cell	GO:1903532	10/247	313/18866	0.00845554	0.205584	0.188483	FRMD4A/CADM1/SCT/CACNA1H/STX1B/GCG/ITGB2/PDCD6IP/NKX6-1/GJA1	10	hyper	1
regulation of transmembrane receptor protein serine/threonine kinase signaling pathway	GO:0090092	10/247	254/18866	0.00196529	0.0980859	0.089927	FGF9/CTDSPL2/LDLRAD4/RNF165/SLC2A10/PMEPA1/TFAP2B/CD109/ELAPOR2/NOTCH1	10	hyper	1
sensory organ morphogenesis	GO:0090596	10/247	269/18866	0.00297541	0.115306	0.105715	FGF9/GLI2/MEIS1/EPHB1/HCN1/TFAP2B/GLI3/GNGT1/EYA1/NTRK2	10	hyper	1
cardiac muscle tissue development	GO:0048738	11/247	231/18866	0.000243585	0.0619391	0.0567869	CACYBP/EGLN1/MYBPC3/NOX4/FGF9/ERBB4/MEIS1/GJA1/JARID2/NKX2-6/NOTCH1	11	hyper	1
cell fate commitment	GO:0045165	11/247	278/18866	0.0011399	0.0722081	0.0662017	DOCK7/BARHL2/WNT11/WNT3/GLI2/ERBB4/WNT7B/NKX6-1/GLI3/EYA1/NOTCH1	11	hyper	1
gliogenesis	GO:0042063	11/247	307/18866	0.00248991	0.112353	0.103007	MAPT/BIN1/NAB1/GPC1/HDAC11/NKX6-1/GLI3/DAB2IP/MIR181B2/NOTCH1/NTRK2	11	hyper	1
regulation of cell morphogenesis involved in differentiation	GO:0010769	11/247	310/18866	0.0026831	0.113077	0.103671	BARHL2/CAPRIN1/SLITRK1/UBE3A/MAPT/WNT3/KIF1A/SS18L1/NKX6-1/PTPRD/NTRK2	11	hyper	1
regulation of chromosome organization	GO:0033044	11/247	356/18866	0.00747761	0.203625	0.186687	NOS1/APOBEC1/TADA2A/MAPT/GCG/CTBP1/TADA2B/NSD1/PRDM9/JARID2/NEK6	11	hyper	1
regulation of synapse organization	GO:0050807	11/247	229/18866	0.00022599	0.0619391	0.0567869	EGLN1/CAPRIN1/SLITRK1/UBE3A/KIF1A/NRXN1/EPHB1/YWHAZ/PTPRD/DAB2IP/NTRK2	11	hyper	2
negative regulation of cell development	GO:0010721	12/247	343/18866	0.00196165	0.0980859	0.089927	DISP3/UBE3A/STX1B/WNT3/ZNF536/ERBB4/MEIS1/NKX6-1/GAK/GLI3/MIR181B2/NOTCH1	12	hyper	1
negative regulation of neurogenesis	GO:0050768	12/247	295/18866	0.00053847	0.0722081	0.0662017	DISP3/UBE3A/STX1B/WNT3/ZNF536/ERBB4/MEIS1/NKX6-1/GAK/GLI3/MIR181B2/NOTCH1	12	hyper	1
positive regulation of cellular catabolic process	GO:0031331	12/247	390/18866	0.00549289	0.170694	0.156495	COP1/TRIM5/CPT1A/ESRRB/FTO/ENPP7/DDA1/RNF144A/ZC3HAV1/RNF19A/DAB2IP/MIR181B2	12	hyper	1
positive regulation of establishment of protein localization	GO:1904951	12/247	370/18866	0.0036321	0.131104	0.120199	FRMD4A/CADM1/IPO5/CTDSPL2/PDCD5/GCG/ITGB2/ECT2/NKX6-1/GJA1/GLI3/YWHAZ	12	hyper	1
positive regulation of protein transport	GO:0051222	12/247	354/18866	0.00254289	0.113077	0.103671	FRMD4A/CADM1/IPO5/CTDSPL2/PDCD5/GCG/ITGB2/ECT2/NKX6-1/GJA1/GLI3/YWHAZ	12	hyper	1
regulation of synapse structure or activity	GO:0050803	12/247	240/18866	8.06614e-05	0.0442831	0.0405995	EGLN1/CAPRIN1/SLITRK1/UBE3A/STX1B/KIF1A/NRXN1/EPHB1/YWHAZ/PTPRD/DAB2IP/NTRK2	12	hyper	2
cell junction assembly	GO:0034329	13/247	434/18866	0.004899	0.158209	0.145049	WNT11/SLITRK1/ERBB4/NRXN1/EPHB1/ECT2/PDCD6IP/CDH18/CDH9/GJA1/CDHR3/PTPRD/NTRK2	13	hyper	1
forebrain development	GO:0030900	13/247	391/18866	0.00202182	0.099401	0.0911326	DOCK7/SCT/NUMBL/GLI2/ERBB4/KIF1A/WNT7B/DNAH5/GLI3/NKX2-6/DAB2IP/NOTCH1/NTRK2	13	hyper	1
negative regulation of nervous system development	GO:0051961	13/247	319/18866	0.000312886	0.0619391	0.0567869	DISP3/UBE3A/STX1B/WNT3/ZNF536/ERBB4/MEIS1/NKX6-1/GAK/GLI3/ELAPOR2/MIR181B2/NOTCH1	13	hyper	1
positive regulation of neuron differentiation	GO:0045666	13/247	380/18866	0.00157315	0.0893443	0.0819125	CAPRIN1/SLITRK1/MAPT/WNT3/GLI2/REG1A/ADRA2B/SS18L1/ECT2/NKX6-1/PTPRD/DAB2IP/NTRK2	13	hyper	1
regulation of developmental growth	GO:0048638	13/247	353/18866	0.00080929	0.0722081	0.0662017	BARHL2/GPAM/FGF9/FTO/MAPT/WNT3/ERBB4/MEIS1/REG1A/NKX6-1/GJA1/JARID2/NOTCH1	13	hyper	1
axon guidance	GO:0007411	14/247	284/18866	2.41734e-05	0.0275928	0.0252976	LHX9/EPHA8/NRXN3/WNT3/RNF165/GLI2/GPC1/NRXN1/ALCAM/EPHB1/TRIO/GLI3/GRB10/NOTCH1	14	hyper	1
muscle tissue development	GO:0060537	14/247	409/18866	0.0010441	0.0722081	0.0662017	CACYBP/EGLN1/MYBPC3/NOX4/FGF9/ERBB4/GPC1/MEIS1/EPHB1/GJA1/JARID2/NKX2-6/EYA1/NOTCH1	14	hyper	1
neuron projection guidance	GO:0097485	14/247	285/18866	2.51301e-05	0.0275928	0.0252976	LHX9/EPHA8/NRXN3/WNT3/RNF165/GLI2/GPC1/NRXN1/ALCAM/EPHB1/TRIO/GLI3/GRB10/NOTCH1	14	hyper	1
positive regulation of catabolic process	GO:0009896	14/247	454/18866	0.00274583	0.113077	0.103671	COP1/TRIM5/SCT/CPT1A/ESRRB/FTO/ENPP7/DDA1/RNF144A/GJA1/ZC3HAV1/RNF19A/DAB2IP/MIR181B2	14	hyper	1
regulation of cell morphogenesis	GO:0022604	14/247	499/18866	0.00627136	0.183663	0.168386	BARHL2/CAPRIN1/LARP4/SLITRK1/UBE3A/MAPT/WNT3/KIF1A/REG1A/SS18L1/ITGB2/NKX6-1/PTPRD/NTRK2	14	hyper	1
regulation of cellular response to growth factor stimulus	GO:0090287	14/247	310/18866	6.27399e-05	0.0413331	0.0378949	FGF9/CTDSPL2/LDLRAD4/RNF165/GPC1/SLC2A10/PMEPA1/SMOC2/TFAP2B/CD109/GRB10/ELAPOR2/DAB2IP/NOTCH1	14	hyper	2
striated muscle tissue development	GO:0014706	14/247	389/18866	0.000643828	0.0722081	0.0662017	CACYBP/EGLN1/MYBPC3/NOX4/FGF9/ERBB4/GPC1/MEIS1/EPHB1/GJA1/JARID2/NKX2-6/EYA1/NOTCH1	14	hyper	1
synapse organization	GO:0050808	15/247	433/18866	0.000616477	0.0722081	0.0662017	EGLN1/CAPRIN1/SLITRK1/UBE3A/MAPT/ERBB4/KIF1A/NRXN1/WNT7B/EPHB1/CDH9/YWHAZ/PTPRD/DAB2IP/NTRK2	15	hyper	2
positive regulation of neurogenesis	GO:0050769	17/247	485/18866	0.00023564	0.0619391	0.0567869	CAPRIN1/SLITRK1/MAPT/WNT3/NUMBL/GLI2/BIN1/REG1A/ADRA2B/SS18L1/ECT2/NKX6-1/GLI3/PTPRD/DAB2IP/NOTCH1/NTRK2	17	hyper	1
axonogenesis	GO:0007409	21/247	482/18866	1.61813e-06	0.0053301	0.00488674	LHX9/EPHA8/DOCK7/BARHL2/SLITRK1/NRXN3/MAPT/WNT3/RNF165/NUMBL/GLI2/GPC1/NRXN1/ALCAM/EPHB1/NKX6-1/TRIO/GLI3/GRB10/NOTCH1/NTRK2	21	hyper	2

## Sheet: KEGG pathways
Supplementary Table S5. The KEGG enrichment pathways for the nearest gene of AMA-related DMRs.
Description	ID	GeneRatio	BgRatio	pvalue	p.adjust	qvalue	geneID	Count	group
Amoebiasis	hsa05146	3/42	106/5894	0.0391079	0.584909	0.584909	COL11A1/PIK3CD/COL5A1	3	hypo
Ascorbate and aldarate metabolism	hsa00053	2/77	26/5894	0.0447299	0.691598	0.676811	ALDH9A1/UGT2B7	2	hyper
Basal cell carcinoma	hsa05217	5/77	55/5894	0.000697497	0.0446398	0.0436853	WNT11/WNT3/GLI2/WNT7B/GLI3	5	hyper
Cell adhesion molecules (CAMs)	hsa04514	5/77	136/5894	0.0319348	0.58395	0.571465	CADM1/NRXN3/NRXN1/ITGB2/ALCAM	5	hyper
ECM-receptor interaction	hsa04512	3/42	85/5894	0.0221806	0.584909	0.584909	COL11A1/DAG1/COL5A1	3	hypo
Endocytosis	hsa04144	6/77	203/5894	0.048628	0.691598	0.676811	EHD1/ERBB4/AGAP1/IL2RB/IQSEC1/PDCD6IP	6	hyper
Focal adhesion	hsa04510	5/42	200/5894	0.0131239	0.584909	0.584909	COL11A1/PIK3CD/RASGRF1/BCAR1/COL5A1	5	hypo
Glycerophospholipid metabolism	hsa00564	4/77	80/5894	0.0201551	0.549564	0.537813	GPAM/PGS1/GPD2/PLB1	4	hyper
Hedgehog signaling pathway	hsa04340	6/77	56/5894	7.892e-05	0.0101018	0.00988576	WNT11/WNT3/CSNK1G2/GLI2/WNT7B/GLI3	6	hyper
Notch signaling pathway	hsa04330	3/77	47/5894	0.0230375	0.549564	0.537813	NUMBL/CTBP1/NOTCH1	3	hyper
Notch signaling pathway	hsa04330	2/42	47/5894	0.0437871	0.584909	0.584909	PSEN1/LFNG	2	hypo
Pathways in cancer	hsa05200	9/77	327/5894	0.0257608	0.549564	0.537813	EGLN1/CCND1/WNT11/FGF9/WNT3/GLI2/WNT7B/CTBP1/GLI3	9	hyper
Wnt signaling pathway	hsa04310	6/77	151/5894	0.0136186	0.549564	0.537813	CACYBP/CCND1/WNT11/WNT3/WNT7B/CTBP1	6	hyper
