# Supplementary material for: DNA methylation abnormalities induced by advanced maternal age in villi prime a high-risk state for spontaneous abortion
Source: Clin Epigenetics. 2023 Mar 21;15:44. doi: 10.1186/s13148-023-01432-w (PMC10029192; doi:10.1186/s13148-023-01432-w)
Supplement: Supplementary file 17 — Additional file 17. Table S5. List of AMA-related DEGs. DEGs: gene with adjusted P value < 0.05, and |log2 fold change| ≥ 0.585. [file 13148_2023_1432_MOESM17_ESM.xlsx]

## Sheet: Sheet1
Supplementary Table S5. The list of AMA related DEGs
Gene_symbol	Age_group.AMA	Age_group.YMA	baseMean	log2FoldChange	lfcSE	stat	pvalue	padj	threshold
PIWIL3	0.219002	7.74868	4.73681	-4.81259	1.6636	-2.89287	0.00381738	0.0499453	Down
NMD3	613.046	1098.13	904.095	-0.894874	0.309201	-2.89415	0.00380181	0.0497805	Down
DACT3	209.419	79.2474	131.316	1.48757	0.513855	2.89492	0.00379261	0.0496989	Up
EXOC3L4	63.8703	15.9184	35.0992	1.971	0.680627	2.89585	0.00378131	0.0495897	Up
PROSC	449.488	704.563	602.533	-0.660825	0.228191	-2.89593	0.00378042	0.0495897	Down
PIK3C2A	1659.08	2862.95	2381.4	-0.829467	0.286389	-2.89629	0.00377602	0.0495897	Down
SGOL2	163.306	347.569	273.864	-1.09629	0.378504	-2.89639	0.00377488	0.0495897	Down
APBB1	145.236	54.1244	90.569	1.56301	0.539456	2.89739	0.00376287	0.049503	Up
ATG4C	318.833	559.844	463.439	-0.857054	0.295556	-2.8998	0.00373399	0.0491617	Down
SNX32	13.4296	1.40939	6.21746	3.05409	1.05314	2.89998	0.00373186	0.0491617	Up
LPPR2	342.949	130.919	215.731	1.46412	0.504862	2.90003	0.00373128	0.0491617	Up
TSHZ3	194.129	81.1525	126.343	1.2655	0.436273	2.90072	0.00372311	0.0491344	Up
SCRN2	667.284	320.238	459.056	1.3369	0.460853	2.90093	0.00372055	0.0491344	Up
GDF6	222.672	72.4478	132.538	1.65881	0.57181	2.90098	0.00371992	0.0491344	Up
TMEM198B	596.977	281.559	407.727	1.27715	0.440229	2.90111	0.00371843	0.0491344	Up
TFPT	333.036	161.845	230.322	0.972584	0.335157	2.90188	0.00370936	0.0491079	Up
HTR1B	22.1847	2.85718	10.5882	2.92419	1.00769	2.90188	0.00370926	0.0491079	Up
SAMD14	84.2906	29.5538	51.4485	1.48873	0.512944	2.90232	0.00370405	0.0491079	Up
FHL3	327.439	179.886	238.907	0.928951	0.320068	2.90236	0.00370368	0.0491079	Up
MTRR	365.151	582.587	495.613	-0.698127	0.240512	-2.90267	0.00369993	0.0491079	Down
CWF19L2	166.167	300.206	246.59	-0.875084	0.301449	-2.90292	0.00369699	0.0491079	Down
HSPA7	128.287	19.0189	62.7263	2.2596	0.777882	2.90481	0.00367472	0.0488813	Up
LBX2	18.5971	4.79641	10.3167	2.15642	0.742023	2.90613	0.00365928	0.0487147	Up
KMT2E-AS1	89.8855	47.3612	64.3709	1.22403	0.421175	2.90624	0.00365806	0.0487147	Up
CDC42	4329.59	6947.3	5900.21	-0.727851	0.250442	-2.90627	0.00365762	0.0487147	Down
SLC39A10	978.04	1801.85	1472.33	-0.926742	0.318743	-2.90749	0.00364339	0.0486193	Down
RALGDS	722.804	366.6	509.082	1.04699	0.3599	2.90912	0.00362449	0.0484056	Up
DLGAP5	272.954	600.177	469.288	-1.14884	0.39486	-2.9095	0.00362007	0.0483852	Down
LOC90784	107.666	46.359	70.8818	1.27761	0.439029	2.91008	0.00361331	0.0483335	Up
NMUR1	18.9938	2.80537	9.28075	2.83018	0.972496	2.91022	0.00361173	0.0483335	Up
RFC3	432.63	841.307	677.836	-1.02932	0.353581	-2.91114	0.00360112	0.0482475	Down
SEC23B	956.252	1483.69	1272.71	-0.655066	0.224918	-2.91247	0.00358582	0.048081	Down
TBXA2R	82.9474	28.3759	50.2045	1.83651	0.63048	2.91287	0.00358126	0.0480584	Up
FKBP10	3345.84	1421.39	2191.17	1.25549	0.430978	2.91312	0.00357839	0.0480584	Up
UCHL5	400.718	744.527	607.003	-0.927074	0.318226	-2.91326	0.00357681	0.0480584	Down
CCDC183-AS1	130.617	36.802	74.328	2.06183	0.707428	2.91455	0.00356203	0.0479156	Up
CAPN3	120.295	53.9805	80.5061	1.14744	0.393555	2.91557	0.00355034	0.0477968	Up
MAPK11	111.386	46.4482	72.4233	1.27504	0.437184	2.91648	0.00354005	0.0476966	Up
RECQL5	962.911	447.123	653.439	1.24834	0.427988	2.91676	0.00353684	0.0476918	Up
TMEM209	343.402	598.797	496.639	-0.830502	0.284563	-2.91852	0.003517	0.0474625	Down
SCARNA17	7.75804	1.07656	3.74915	3.46456	1.18706	2.91861	0.00351596	0.0474625	Up
CENPU	324.207	618.355	500.696	-1.02637	0.351547	-2.9196	0.00350484	0.0473747	Down
MMP17	15.8865	2.88988	8.08852	2.84307	0.973705	2.91985	0.003502	0.0473747	Up
PTP4A3	239.023	79.0465	143.037	1.99652	0.683763	2.91989	0.00350151	0.0473747	Up
C2orf48	26.1834	8.44102	15.538	1.53131	0.524357	2.92036	0.0034963	0.0473741	Up
MAGEA4	2.77457	1468.42	882.164	-8.28927	2.83756	-2.92126	0.00348616	0.0472751	Down
CHMP4C	263.262	425.333	360.504	-0.741041	0.253656	-2.92144	0.00348421	0.0472751	Down
TRANK1	260.522	119.891	176.143	1.16853	0.399981	2.92145	0.00348401	0.0472751	Up
XYLT2	633.463	358.207	468.309	0.98554	0.337289	2.92194	0.00347855	0.0472751	Up
THOC7	676.765	1182.79	980.378	-0.885262	0.302941	-2.92223	0.00347537	0.0472751	Down
ANO9	55.393	18.1301	33.0353	1.81683	0.621722	2.92226	0.00347499	0.0472751	Up
RAPGEFL1	79.0139	33.173	51.5094	1.37462	0.47038	2.92236	0.00347395	0.0472751	Up
CLCF1	52.4109	15.6657	30.3638	1.72285	0.589525	2.92244	0.003473	0.0472751	Up
SNORA70	140.777	76.4496	102.181	1.18089	0.404044	2.92267	0.0034704	0.0472751	Up
DUSP15	36.8473	10.4883	21.0319	1.75862	0.601669	2.9229	0.00346792	0.0472751	Up
HACL1	216.124	360.27	302.612	-0.765749	0.261961	-2.92315	0.00346514	0.0472751	Down
AQP1	1050.99	356.263	634.152	1.60794	0.550014	2.92344	0.00346181	0.0472751	Up
FTCD	121.365	31.644	67.5323	2.69396	0.921473	2.92354	0.00346075	0.0472751	Up
DPM1	658.977	1135.78	945.059	-0.859317	0.293903	-2.92381	0.00345776	0.0472751	Down
HADHB	1835	2945.29	2501.17	-0.694851	0.23759	-2.92458	0.00344927	0.0472751	Down
LFNG	81.6709	31.3547	51.4812	1.62371	0.555068	2.92524	0.00344191	0.0472493	Up
SLC39A4	319.556	121.488	200.715	1.35951	0.464629	2.92601	0.00343336	0.0471707	Up
MPP3	29.4476	10.0545	17.8117	1.53466	0.524336	2.92686	0.00342406	0.0470815	Up
NINJ1	1052.17	619.64	792.653	0.837399	0.28609	2.92705	0.00342192	0.0470815	Up
LRCH4	1924.6	957.672	1344.44	1.08618	0.371055	2.92728	0.00341943	0.0470815	Up
CPSF2	769.791	1286.43	1079.78	-0.781226	0.266868	-2.92739	0.0034182	0.0470815	Down
NRROS	193.451	73.1753	121.286	1.48361	0.506755	2.92766	0.00341521	0.0470815	Up
ALS2CL	475.61	189.084	303.695	1.32822	0.453613	2.92808	0.00341062	0.0470815	Up
CREB1	611.536	973.266	828.574	-0.67867	0.231751	-2.92845	0.0034066	0.0470735	Down
LARP6	103.547	44.014	67.8272	1.27436	0.435142	2.92861	0.00340479	0.0470735	Up
TAF6L	686.181	373.039	498.296	1.05346	0.359701	2.92871	0.00340376	0.0470735	Up
SPRTN	146.799	249.167	208.22	-0.764296	0.26079	-2.9307	0.00338203	0.0468501	Down
PNMAL2	59.7101	19.3175	35.4745	1.71788	0.586092	2.93107	0.00337793	0.0468321	Up
IFT74	166.154	292.036	241.683	-0.869953	0.296741	-2.93169	0.00337125	0.0467782	Down
MIR25	20.3799	7.15584	12.4454	1.85415	0.632198	2.93287	0.00335848	0.0466396	Up
TMX1	874.11	1714.24	1378.19	-1.01612	0.346443	-2.93302	0.00335678	0.0466396	Down
ACTR3	2530.42	4559.77	3748.03	-0.885632	0.30187	-2.93382	0.00334822	0.0465745	Down
STX1A	106.351	44.7346	69.3813	1.29001	0.4397	2.93384	0.00334798	0.0465745	Up
STK19	273.27	164.555	208.041	0.783025	0.266815	2.93471	0.00333855	0.0465174	Up
L3MBTL1	309.145	133.444	203.724	1.57461	0.536403	2.93549	0.00333021	0.0464398	Up
LOC102724814	97.7426	36.2297	60.8348	1.64127	0.559046	2.93585	0.0033264	0.0464253	Up
FBXO27	572.032	361.99	446.007	0.769135	0.26197	2.93596	0.00332514	0.0464253	Up
CNTNAP2	830.62	1448.12	1201.12	-0.786065	0.267718	-2.93616	0.00332298	0.0464253	Down
EMP3	378.223	155.187	244.401	1.42537	0.485377	2.93663	0.003318	0.0464243	Up
GIPC1	1533.55	790.775	1087.88	0.950213	0.323479	2.93748	0.00330891	0.0463358	Up
ANKRD9	1380.48	585.643	903.577	1.59849	0.544154	2.93757	0.00330792	0.0463358	Up
MICB	20.5142	5.37867	11.4329	2.10324	0.715825	2.93821	0.00330115	0.0463046	Up
KANK2	1353.69	659.308	937.062	1.09403	0.372312	2.93848	0.00329829	0.0463033	Up
TMTC4	352.918	569.973	483.151	-0.689061	0.234486	-2.9386	0.003297	0.0463033	Down
OAF	891.542	400.687	597.029	1.32976	0.452259	2.94027	0.0032793	0.0461141	Up
SIX5	903.927	416.84	611.675	1.25182	0.425538	2.94172	0.0032639	0.0459362	Up
JUN	4203.11	1160.31	2377.43	1.73954	0.591024	2.94327	0.00324767	0.0457847	Up
NOTCH3	3685.73	1579.45	2421.96	1.45033	0.492759	2.94327	0.0032476	0.0457847	Up
PPP1CC	1789.77	3351.93	2727.07	-0.940002	0.319233	-2.94457	0.00323408	0.0456701	Down
COL1A2	60792.7	19302.8	35898.8	1.71342	0.581689	2.94559	0.00322342	0.0455581	Up
ORAI2	218.064	100.87	147.747	1.16903	0.396733	2.94665	0.00321235	0.04544	Up
HHIPL1	104.081	37.4666	64.1123	1.69286	0.574471	2.94682	0.00321058	0.04544	Up
SHANK1	26.8546	6.21209	14.4691	2.16079	0.732791	2.94872	0.00319096	0.0452139	Up
CCDC130	631.377	332.228	451.887	1.05545	0.357848	2.94944	0.00318355	0.0451471	Up
IL11	38.0449	9.54921	20.9475	2.16763	0.734897	2.94958	0.00318208	0.0451471	Up
GPR180	314.443	579.888	473.71	-0.933166	0.316344	-2.94984	0.00317934	0.0451471	Down
ASMTL-AS1	364.882	126.946	222.121	1.81905	0.616418	2.95101	0.00316738	0.0450322	Up
MAP2K4	597.767	968.48	820.195	-0.727248	0.246432	-2.95111	0.00316637	0.0450322	Down
CUL2	689.751	1196.76	993.959	-0.82114	0.278207	-2.95154	0.00316195	0.0450315	Down
ARAP3	352.228	136.251	222.641	1.41188	0.478104	2.95307	0.00314628	0.0448465	Up
CFAP97	386.094	754.988	607.43	-0.975366	0.330259	-2.95334	0.0031436	0.0448465	Down
LOC401320	172.588	69.3831	110.665	1.34306	0.454718	2.95361	0.00314083	0.0448453	Up
LZTR1	1043.07	523.774	731.494	1.13184	0.38313	2.95419	0.00313487	0.0447984	Up
EIF2S1	849.331	1483.4	1229.77	-0.846955	0.286621	-2.95496	0.00312706	0.0447249	Down
DBH-AS1	18.5162	4.73605	10.2481	1.97417	0.668029	2.95521	0.00312454	0.0447249	Up
TRPM7	1132.96	2036.04	1674.81	-0.8466	0.286383	-2.95618	0.00311473	0.0446249	Down
LRRC40	304.028	600.668	482.012	-1.00584	0.340191	-2.9567	0.00310953	0.0445886	Down
DIAPH3	405.759	735.072	603.347	-0.917615	0.310329	-2.95691	0.0031074	0.0445886	Down
PSTPIP1	39.392	7.31812	20.1477	2.48649	0.840638	2.95786	0.00309786	0.0444975	Up
DBNDD2	9.80988	1.11317	4.59186	4.66669	1.57765	2.958	0.00309644	0.0444975	Up
LYNX1	114.679	33.6242	66.0463	1.81191	0.612467	2.95838	0.00309259	0.0444975	Up
ABTB1	419.01	205.542	290.929	1.09155	0.368928	2.9587	0.00308941	0.0444907	Up
RAB24	1078.33	534.584	752.083	1.09101	0.368643	2.95952	0.00308121	0.0444108	Up
NAT1	73.4084	130.974	107.948	-0.956526	0.323147	-2.96004	0.00307602	0.0443743	Down
EXOC5	827.097	1479.73	1218.68	-0.854695	0.288736	-2.96012	0.00307519	0.0443743	Down
TIFA	329.445	547.638	460.361	-0.782605	0.264365	-2.96032	0.00307317	0.0443743	Down
CAPRIN1	2633.19	4108.85	3518.59	-0.639257	0.21585	-2.96158	0.00306066	0.0442671	Down
COL5A3	1049.55	353.9	632.16	1.73772	0.586383	2.96345	0.00304213	0.0440371	Up
NISCH	3582.78	2134.51	2713.82	0.844695	0.285034	2.96349	0.00304169	0.0440371	Up
CSDE1	6285.42	9827.82	8410.86	-0.672565	0.226811	-2.96531	0.00302377	0.0438473	Down
DPEP1	84.8934	21.7616	47.0143	1.75896	0.593101	2.96571	0.0030199	0.0438291	Up
WAS	146.751	39.1899	82.2145	2.32021	0.782249	2.96607	0.00301629	0.0438148	Up
ALG10B	592.957	1004.12	839.655	-0.7333	0.247202	-2.9664	0.00301308	0.0438062	Down
HIBADH	1535.9	2603.83	2176.65	-0.86161	0.290411	-2.96687	0.00300853	0.043778	Down
SGSM2	2047.21	1039.83	1442.78	1.03645	0.349275	2.96743	0.00300301	0.0437358	Up
SNW1	672.331	1070.86	911.449	-0.681404	0.229498	-2.96911	0.00298665	0.0435353	Down
ATP6V1A	948.868	1539.69	1303.36	-0.734371	0.24731	-2.96944	0.00298343	0.0435264	Down
RENBP	152.406	39.0129	84.3701	1.97504	0.664966	2.97013	0.0029767	0.043466	Up
EIF3J	1072.87	1836.59	1531.1	-0.809907	0.27268	-2.97018	0.00297626	0.043466	Down
PAPOLA	4019.79	6654.39	5600.55	-0.775807	0.261158	-2.97065	0.00297172	0.043466	Down
APLN	476.511	188.168	303.506	1.36174	0.458274	2.97144	0.00296403	0.0433946	Up
DRAP1	1196.22	614.846	847.397	1.06258	0.357537	2.97196	0.00295905	0.0433597	Up
MLLT4-AS1	44.6616	18.9259	29.2202	1.15364	0.387888	2.97416	0.00293788	0.0430871	Up
C1GALT1C1	246.077	427.716	355.06	-0.881715	0.296451	-2.97423	0.00293725	0.0430871	Down
USP16	694.586	1222.6	1011.39	-0.866226	0.291165	-2.97503	0.00292959	0.0430411	Down
SAFB2	1439.03	847.53	1084.13	0.828626	0.278504	2.97527	0.00292729	0.0430411	Up
COPB1	2008.36	3356.11	2817.01	-0.758572	0.254944	-2.97544	0.00292567	0.0430411	Down
PEX13	496.738	768.258	659.65	-0.71591	0.240576	-2.97581	0.00292215	0.0430411	Down
QTRT1	806.402	368.384	543.591	1.25154	0.420508	2.97626	0.00291791	0.0430205	Up
CCL3L1	12.7041	0.38319	5.31157	4.79043	1.60942	2.97649	0.00291564	0.0430205	Up
PARP6	554.973	365.199	441.108	0.65875	0.221297	2.97677	0.00291306	0.0430205	Up
IGFLR1	105.941	50.7164	72.8062	1.19039	0.399753	2.9778	0.00290321	0.0429172	Up
TREX1	197.472	99.0552	138.422	1.16047	0.389692	2.97791	0.00290217	0.0429172	Up
MATK	26.8412	4.30955	13.3222	2.85125	0.956063	2.98229	0.00286104	0.0423687	Up
DHX36	710.6	1224.27	1018.8	-0.7865	0.263644	-2.98319	0.00285264	0.0422817	Down
GAL3ST1	8.62898	1.28492	4.22254	3.01772	1.01124	2.98418	0.00284343	0.0421826	Up
SLC43A1	69.6393	29.3093	45.4413	1.2015	0.402589	2.98444	0.00284097	0.0421826	Up
TRADD	451.207	243.883	326.812	0.882377	0.295628	2.98475	0.00283808	0.042178	Up
AHDC1	1073.23	575.977	774.877	1.07075	0.358618	2.98578	0.0028286	0.0420744	Up
LMF1	190.48	76.6802	122.2	1.42046	0.475727	2.98588	0.00282765	0.0420744	Up
GCLM	647.039	1149.41	948.463	-0.882213	0.29546	-2.9859	0.00282748	0.0420744	Down
ZNHIT6	224.321	396.446	327.596	-0.87433	0.292761	-2.9865	0.00282191	0.0420744	Down
CHTF18	1339.34	580.103	883.8	1.36337	0.456375	2.9874	0.00281366	0.0420016	Up
TMEM175	570.177	289.106	401.534	1.15742	0.387433	2.9874	0.00281361	0.0420016	Up
CNIH1	557.582	1045.53	850.349	-0.929162	0.310787	-2.98971	0.00279246	0.0417596	Down
TWIST2	198.915	73.2479	123.515	1.49947	0.501526	2.98982	0.00279142	0.0417596	Up
DHFR	812.139	1638.97	1308.24	-1.02171	0.341615	-2.99081	0.00278241	0.0416838	Down
EML3	1226.21	609.901	856.424	1.23521	0.412674	2.99317	0.00276092	0.0413989	Up
MMP24	33.8287	13.8517	21.8425	1.30502	0.435862	2.99412	0.00275237	0.0413077	Up
CSTA	207.551	465.607	362.385	-1.36874	0.457075	-2.99457	0.00274831	0.0412839	Down
ORC5	264.435	468.826	387.069	-0.861231	0.287593	-2.99462	0.00274784	0.0412839	Down
SLC35E2B	1685.76	1102.12	1335.57	0.719407	0.240198	2.99505	0.00274398	0.0412839	Up
MEGF6	324.404	128.373	206.785	1.44276	0.481554	2.99605	0.00273504	0.0411954	Up
MIR210HG	200.96	66.0567	120.018	1.89899	0.633651	2.9969	0.0027274	0.0411173	Up
NUSAP1	843.952	1597.4	1296.02	-0.945344	0.315315	-2.99809	0.00271673	0.0409935	Down
SPPL2B	2401.88	1151.72	1651.78	1.25402	0.418202	2.99859	0.00271233	0.040964	Up
TMED5	1305.69	2529.92	2040.23	-0.993597	0.331201	-2.99998	0.0027	0.0408146	Down
GLUD1P3	118.853	42.7858	73.2126	1.60052	0.533509	2.99998	0.00269995	0.0408146	Up
CYP4F29P	22.955	4.67324	11.9859	2.81562	0.938536	3.00002	0.00269963	0.0408146	Up
GAS7	776.237	250.19	460.609	1.68527	0.561581	3.00094	0.00269151	0.0407969	Up
OCA2	68.6757	19.0843	38.9209	1.93064	0.642901	3.00301	0.00267325	0.0405569	Up
GABRE	2850.11	1317.08	1930.29	1.26987	0.422686	3.00429	0.00266204	0.0404234	Up
NDOR1	949.857	491.849	675.052	1.17769	0.391964	3.00459	0.00265942	0.0404203	Up
CCR10	39.4974	10.7777	22.2656	2.1678	0.721255	3.0056	0.0026506	0.0403229	Up
MIR1914	47.3628	16.1462	28.6329	2.11024	0.702088	3.00567	0.00264998	0.0403229	Up
C9orf172	88.9671	20.8503	48.097	2.29568	0.762635	3.01019	0.00261084	0.0397904	Up
FBXO17	281.839	136.162	194.433	1.13472	0.376951	3.01026	0.00261028	0.0397904	Up
NBEAL2	854.136	372.16	564.951	1.33481	0.443302	3.01105	0.00260343	0.0397861	Up
ANK2	184.272	54.4433	106.375	1.68927	0.56092	3.0116	0.00259874	0.0397508	Up
ARG2	438.475	857.855	690.103	-1.05464	0.350058	-3.01275	0.00258892	0.0396368	Down
SHANK3	740.784	186.589	408.267	2.19991	0.730102	3.01316	0.00258545	0.0396199	Up
C9orf3	694.069	431.877	536.754	0.695418	0.230759	3.01362	0.00258155	0.0395964	Up
ZNF865	484.29	233.384	333.747	1.27069	0.421547	3.01435	0.00257528	0.0395364	Up
BCLAF1	1931.3	3315.79	2762	-0.809507	0.268505	-3.01487	0.00257092	0.0395058	Down
LMBR1	553.689	894.835	758.377	-0.703262	0.233158	-3.01624	0.0025593	0.0393634	Down
BAHCC1	315.311	92.3786	181.552	1.8042	0.598111	3.0165	0.00255711	0.0393634	Up
PLXNA4	54.544	14.1821	30.3269	2.11033	0.699578	3.01657	0.00255652	0.0393634	Up
SYPL1	1287.17	2332.39	1914.3	-0.899159	0.298053	-3.01678	0.00255477	0.0393634	Down
NLGN2	889.417	336.875	557.892	1.46944	0.487047	3.01703	0.00255263	0.0393634	Up
SNAPC4	484.136	221.132	326.333	1.27186	0.421554	3.01708	0.00255225	0.0393634	Up
CERCAM	3027.28	1375.35	2036.12	1.15829	0.383866	3.01742	0.00254934	0.0393634	Up
SCFD1	655.056	1209.89	987.958	-0.925501	0.306674	-3.01787	0.00254559	0.0393634	Down
MYO1F	208.552	75.2958	128.598	1.60994	0.533239	3.01917	0.00253465	0.039273	Up
RAMP2-AS1	59.0106	14.7096	32.43	2.00739	0.664579	3.02055	0.00252317	0.0391314	Up
NUDT7	69.1081	128.346	104.651	-0.987015	0.326762	-3.0206	0.00252277	0.0391314	Down
RBL1	300.26	505.323	423.298	-0.768157	0.254213	-3.02171	0.0025135	0.0390538	Down
TBX2	1845.12	697.745	1156.7	1.51176	0.500292	3.02176	0.00251313	0.0390538	Up
GAST	8.60186	5.15197	6.53193	4.61469	1.52711	3.02186	0.0025123	0.0390538	Up
PIK3R6	28.7666	4.09077	13.9611	3.84166	1.27022	3.02441	0.00249115	0.0388146	Up
CDIP1	271.868	129.373	186.371	1.1884	0.392909	3.02461	0.00248954	0.0388146	Up
SCARF1	210.173	81.3108	132.856	1.48121	0.489705	3.0247	0.00248877	0.0388146	Up
GLIS2	454.331	164.163	280.23	1.64644	0.544271	3.02503	0.00248609	0.0388146	Up
STRAP	1350.93	2252.06	1891.61	-0.767263	0.253578	-3.02575	0.0024802	0.0387885	Down
IQSEC2	243.326	126.835	173.431	0.943048	0.31166	3.02589	0.00247901	0.0387885	Up
DNHD1	127.973	45.128	78.2658	1.50854	0.4985	3.02616	0.00247683	0.0387885	Up
OLA1	1063.29	1931	1583.92	-0.87972	0.290692	-3.0263	0.0024757	0.0387885	Down
PAMR1	854.547	279.668	509.62	1.65486	0.546767	3.02662	0.00247301	0.0387885	Up
ZNF205	302.903	135.386	202.393	1.25689	0.415254	3.02681	0.00247151	0.0387885	Up
CHUK	294.055	530.103	435.684	-0.867972	0.286738	-3.02705	0.0024695	0.0387885	Down
VAMP1	68.3423	28.3773	44.3633	1.27679	0.421748	3.02737	0.00246691	0.0387885	Up
ERVMER34-1	1044.05	2077.65	1664.21	-1.0446	0.344926	-3.02848	0.00245787	0.0387288	Down
DUSP7	399.365	248.251	308.696	0.822468	0.271554	3.02874	0.00245576	0.0387288	Up
CDK5RAP3	2412.09	1350.15	1774.92	0.812305	0.267977	3.03126	0.00243539	0.038447	Up
STRADB	514.313	894.191	742.24	-0.878471	0.289734	-3.03199	0.00242947	0.0383897	Down
ICK	889.748	1813.95	1444.27	-1.0744	0.354234	-3.03303	0.00242112	0.038294	Down
DNAAF3	29.1803	4.84638	14.5799	2.83705	0.934838	3.03481	0.00240689	0.0381049	Up
CDK11A	549.567	301.265	400.586	0.882482	0.290662	3.03612	0.00239647	0.0379758	Up
FUK	595.163	294.133	414.545	1.11929	0.368648	3.03621	0.00239572	0.0379758	Up
ZNF843	8.57313	0.537407	3.7517	3.87406	1.27577	3.03664	0.0023923	0.0379758	Up
DAPK3	1864.96	972.774	1329.65	0.898416	0.295849	3.03674	0.00239156	0.0379758	Up
FAAP100	840.42	425.879	591.695	1.0837	0.356837	3.03696	0.00238978	0.0379758	Up
CCDC102A	209.969	91.0907	138.642	1.2833	0.422553	3.03702	0.0023893	0.0379758	Up
DENND1B	141.424	280.486	224.861	-0.989461	0.325732	-3.03766	0.00238425	0.0379758	Down
MIR656	9.02294	0.266498	3.76908	5.06427	1.66647	3.03892	0.00237425	0.0378748	Up
RGS19	196.947	109.308	144.364	1.00394	0.330238	3.04004	0.00236548	0.0377709	Up
RASD1	12.4091	1.70568	5.98703	2.67758	0.8806	3.04063	0.00236083	0.0377327	Up
KIRREL	1470.36	569.313	929.731	1.42113	0.467292	3.04121	0.00235626	0.0376957	Up
DHDH	8.15281	0.832369	3.76054	3.28957	1.08157	3.04148	0.00235419	0.0376957	Up
NUPL1	1025.56	1782.57	1479.77	-0.832257	0.273609	-3.04177	0.0023519	0.0376957	Down
RTN4RL1	31.4969	10.7345	19.0395	1.75045	0.575277	3.04279	0.00234395	0.0376065	Up
IL17RE	124.509	53.4217	81.8565	1.28925	0.423487	3.04437	0.00233168	0.0374456	Up
TMEM44	439.332	273.871	340.056	0.676676	0.222264	3.04446	0.00233095	0.0374456	Up
HOMER1	528.491	1044.97	838.377	-0.994598	0.326678	-3.04458	0.00233006	0.0374456	Down
TGFB1I1	493.501	186.814	309.488	1.59518	0.523927	3.04466	0.00232942	0.0374456	Up
AK5	55.5261	15.514	31.5188	2.78783	0.915595	3.04483	0.0023281	0.0374456	Up
CCT2	1633.26	3121.23	2526.04	-0.991374	0.325413	-3.04651	0.00231517	0.0373598	Down
CDH4	53.7292	12.0705	28.734	2.13801	0.701462	3.04794	0.00230419	0.0372185	Up
ABCG2	876.682	2393.26	1786.63	-1.53871	0.504787	-3.04823	0.00230191	0.0372175	Down
TMCC2	76.2613	24.2597	45.0603	1.70841	0.560281	3.0492	0.00229449	0.0371335	Up
EFNA2	42.8331	13.5822	25.2826	1.74293	0.571571	3.04937	0.00229323	0.0371335	Up
CTF1	53.9693	21.8934	34.7237	1.42626	0.46763	3.04997	0.00228864	0.0371105	Up
PDS5A	1862.42	3032.23	2564.31	-0.723041	0.237024	-3.05049	0.00228467	0.0370822	Down
LYRM5	127.604	264.534	209.762	-1.11575	0.365709	-3.05093	0.00228132	0.0370637	Down
PRPF40A	1529.78	2708.32	2236.9	-0.867261	0.284131	-3.05232	0.00227078	0.0369283	Down
AGFG1	2191.44	3265.75	2836.03	-0.607691	0.19904	-3.05311	0.00226482	0.0368672	Down
CNTNAP1	334.101	106.414	197.489	1.76388	0.577424	3.05474	0.00225254	0.036703	Up
TESK1	646.433	351.967	469.753	0.965936	0.316166	3.05516	0.00224941	0.0366878	Up
BRCA2	204.872	507.966	386.728	-1.27619	0.417585	-3.05611	0.00224226	0.0366067	Down
TMEM119	331.779	125.637	208.094	1.49766	0.490052	3.05612	0.00224224	0.0366067	Up
AHCTF1	856.448	1365.53	1161.9	-0.717895	0.234901	-3.05616	0.00224194	0.0366067	Down
CTBP1-AS	73.365	19.1444	40.8326	1.99484	0.652633	3.05661	0.00223856	0.0366067	Up
PLEKHO2	727.639	387.946	523.823	0.98356	0.321725	3.05714	0.00223458	0.0366067	Up
FERMT3	309.354	92.3183	179.133	1.86882	0.611282	3.05721	0.00223407	0.0366067	Up
KLF4	875.674	233.932	490.629	1.86697	0.60986	3.06131	0.00220368	0.0361888	Up
MIR93	7.36185	1.48427	3.8353	4.13333	1.35016	3.06137	0.00220326	0.0361888	Up
BDH1	197.309	59.8771	114.85	1.65006	0.538792	3.06252	0.00219482	0.0361142	Up
MUSTN1	12.1517	2.51496	6.36966	2.94075	0.96017	3.06274	0.00219318	0.0361142	Up
WDR43	613.618	1106.75	909.498	-0.883088	0.288276	-3.06335	0.00218876	0.0360854	Down
GOLGA8B	414.438	205.996	289.372	1.15814	0.377953	3.06423	0.00218232	0.0360147	Up
FHOD1	802.322	438.992	584.324	1.01944	0.332534	3.06566	0.00217189	0.035878	Up
UBE2J1	1479.59	2356.06	2005.47	-0.716345	0.233581	-3.06679	0.00216369	0.0357778	Down
ARMC1	516.441	946.879	774.704	-0.929512	0.303041	-3.06728	0.00216019	0.0357553	Down
CRAT	1860.72	1041.74	1369.33	1.01925	0.33229	3.06735	0.00215965	0.0357553	Up
SV2A	112.419	47.6718	73.5707	1.27914	0.416964	3.06774	0.00215684	0.0357553	Up
B3GNT5	1160.67	2031.45	1683.14	-0.887209	0.289136	-3.06848	0.00215149	0.0357172	Down
HOTAIR	13.4643	1.77371	6.44993	3.60848	1.17586	3.06881	0.00214914	0.0357137	Up
PTCH2	29.8759	8.24424	16.8969	1.98058	0.645303	3.06923	0.00214611	0.0356988	Up
UBA3	915.583	1553.47	1298.32	-0.787905	0.256664	-3.06979	0.00214209	0.0356674	Down
METAP2	1281.24	2285.04	1883.52	-0.885923	0.288341	-3.07248	0.00212286	0.0353824	Down
ENTHD2	557.583	265.033	382.053	1.40625	0.457683	3.07254	0.00212246	0.0353824	Up
STIL	138.774	330.386	253.741	-1.23536	0.401909	-3.07374	0.00211394	0.0353041	Down
CELF3	41.0453	9.50658	22.1221	2.20909	0.71854	3.07442	0.00210912	0.0352588	Up
C1orf109	240.674	373.712	320.497	-0.674551	0.219372	-3.07491	0.00210565	0.035236	Down
COPG2IT1	106.672	33.521	62.7815	1.62637	0.528898	3.07502	0.00210489	0.035236	Up
CEP164	232.942	114.832	162.076	1.09105	0.354712	3.07587	0.00209888	0.0351931	Up
ANLN	823.379	1709.3	1354.93	-1.08082	0.35133	-3.07638	0.00209533	0.0351688	Down
PRR14	586.511	338.29	437.579	0.956446	0.310896	3.07641	0.00209507	0.0351688	Up
FCHO2	682.043	1074.14	917.304	-0.678658	0.220571	-3.07682	0.00209221	0.0351688	Down
TDRD10	18.8061	4.92516	10.4775	2.18519	0.709932	3.07803	0.00208373	0.0350796	Up
ZNF273	92.2159	176.288	142.659	-1.0011	0.325219	-3.07824	0.00208229	0.0350796	Down
AZIN1	4324.34	7749.69	6379.55	-0.891415	0.289572	-3.07839	0.00208121	0.0350796	Down
NAPG	424.129	709.63	595.43	-0.772045	0.250789	-3.07847	0.00208067	0.0350796	Down
HMMR	434.408	957.178	748.07	-1.20547	0.391494	-3.07915	0.00207593	0.0350796	Down
CRIP1	101.107	33.1235	60.3167	1.61197	0.523494	3.07925	0.00207523	0.0350796	Up
FAM171A2	316.265	76.9784	172.693	2.30538	0.74856	3.07975	0.00207171	0.0350796	Up
SOD3	1553.98	650.249	1011.74	1.65623	0.537741	3.07998	0.00207017	0.0350796	Up
TMEM87A	960.055	1474.62	1268.79	-0.67174	0.2179	-3.0828	0.00205065	0.0348028	Down
KCNIP3	67.4053	17.9786	37.7493	1.9995	0.648282	3.0843	0.00204032	0.0346626	Up
HOTS	7.52277	1.25484	3.76201	4.17945	1.35482	3.08488	0.00203633	0.0346301	Up
HBS1L	659.01	1065.5	902.907	-0.704968	0.22848	-3.08547	0.00203229	0.0345965	Down
UBXN11	584.845	267.137	394.22	1.24391	0.402903	3.08736	0.0020194	0.0344121	Up
TRAPPC13	234.12	399.727	333.484	-0.802823	0.259902	-3.08895	0.00200867	0.0342641	Down
NRN1L	20.7767	7.07301	12.5545	2.07904	0.672997	3.08923	0.00200679	0.0342641	Up
RRM1	1277.66	2434.61	1971.83	-0.981515	0.317695	-3.08949	0.002005	0.0342641	Down
CLIP2	468.536	176.927	293.571	1.40122	0.453389	3.09056	0.00199782	0.0341835	Up
NDNF	183.076	43.6292	99.408	1.97975	0.640577	3.09057	0.0019977	0.0341835	Up
PNKP	868.33	435.394	608.568	1.11468	0.360534	3.09176	0.00198973	0.0341149	Up
PRICKLE4	358.776	145.467	230.791	1.59324	0.51524	3.09223	0.00198657	0.0340957	Up
CHORDC1	458.304	892.062	718.559	-1.02271	0.330659	-3.09294	0.00198182	0.034049	Down
LOC100288162	76.7697	11.8636	37.826	2.59856	0.84011	3.09312	0.00198065	0.034049	Up
CCDC47	1892.22	3524.11	2871.36	-0.927926	0.299996	-3.09313	0.00198057	0.034049	Down
AMPD2	849.294	420.242	591.863	1.08196	0.349785	3.0932	0.0019801	0.034049	Up
ANAPC2	1267.14	692.703	922.478	0.956891	0.309114	3.09559	0.00196422	0.0338858	Up
MRS2	707.087	1159.32	978.43	-0.734935	0.237405	-3.0957	0.00196352	0.0338858	Down
GATA3-AS1	406.264	186.347	274.314	1.44172	0.465658	3.0961	0.00196086	0.0338858	Up
SLC9A3	154.683	20.4415	74.1381	4.59251	1.48321	3.09633	0.00195933	0.0338858	Up
PICK1	871.062	485.517	639.735	0.902261	0.291394	3.09636	0.00195914	0.0338858	Up
RNF138	406.635	750.188	612.767	-0.906787	0.292794	-3.09702	0.0019548	0.0338858	Down
FUZ	346.122	199.017	257.859	0.911462	0.294244	3.09764	0.00195071	0.0338622	Up
NEURL4	841.152	458.24	611.405	0.935308	0.301824	3.09886	0.00194269	0.033758	Up
RRAS	582.343	254.214	385.465	1.17813	0.380149	3.09911	0.001941	0.033758	Up
DCUN1D1	344.463	629.2	515.305	-0.900708	0.29063	-3.09916	0.0019407	0.033758	Down
MSH2	508.669	1157.81	898.156	-1.20379	0.388387	-3.09947	0.00193867	0.033758	Down
IRX3	44.6489	8.90262	23.2011	2.63895	0.851238	3.10013	0.00193434	0.0337532	Up
TSPAN4	990.336	450.087	666.187	1.39316	0.449221	3.10127	0.0019269	0.0336583	Up
FDFT1	2412.36	3697.33	3183.34	-0.651621	0.21002	-3.10266	0.00191789	0.0335361	Down
CPA1	37.949	12.1255	22.4549	1.76567	0.568925	3.10352	0.00191233	0.0334737	Up
SLC25A34	118.894	46.3131	75.3456	1.73887	0.560231	3.10385	0.00191021	0.0334717	Up
G3BP2	1205.4	2128.75	1759.41	-0.83013	0.267447	-3.1039	0.00190985	0.0334717	Down
NOVA2	39.9433	14.1175	24.4478	1.46667	0.472283	3.10548	0.00189971	0.0333576	Up
GMFB	1027.04	2206.16	1734.51	-1.11809	0.360036	-3.10549	0.00189964	0.0333576	Down
DMKN	29.8011	4.47171	14.6035	2.70521	0.870629	3.10719	0.00188872	0.0332344	Up
KIF23	639.428	1137.31	938.156	-0.874409	0.281409	-3.10725	0.00188834	0.0332344	Down
ADAMTSL2	100.67	24.6957	55.0853	2.14107	0.689015	3.10743	0.00188721	0.0332344	Up
XPOT	1376.21	2459.89	2026.42	-0.85506	0.275152	-3.10759	0.00188618	0.0332344	Down
CYSRT1	39.9203	12.682	23.5773	1.76446	0.567585	3.10871	0.00187905	0.0332038	Up
TMEM38B	183.664	424.373	328.09	-1.22177	0.392952	-3.10921	0.00187586	0.0331825	Down
NYNRIN	926.8	338.321	573.713	1.5225	0.489625	3.10953	0.00187382	0.0331815	Up
IL11RA	506.265	228.186	339.418	1.19099	0.382997	3.10965	0.00187307	0.0331815	Up
2022-09-04	165.132	62.8489	103.762	1.42839	0.459307	3.10988	0.00187162	0.0331815	Up
FBLN5	923.474	251.713	520.417	1.91291	0.614856	3.11115	0.00186358	0.0331053	Up
PIBF1	209.187	354.143	296.161	-0.842707	0.270846	-3.11139	0.00186209	0.0331053	Down
VASH1	526.066	166.495	310.324	1.67745	0.539104	3.11156	0.00186102	0.0331053	Up
SRPK3	42.3863	7.80839	21.6395	2.58663	0.831231	3.1118	0.00185949	0.0331053	Up
IL18BP	154.466	69.2425	103.332	1.22257	0.392855	3.11203	0.00185808	0.0331053	Up
MLXIP	717.784	284.842	458.018	1.44602	0.46464	3.11214	0.00185739	0.0331053	Up
AMN	132.998	31.3174	71.9897	2.44573	0.785838	3.11226	0.00185663	0.0331053	Up
LOC728392	306.726	93.5107	178.797	1.85758	0.596813	3.1125	0.00185511	0.0331053	Up
UBA6	723	1194.47	1005.88	-0.735289	0.236209	-3.11287	0.00185276	0.0331053	Down
RPF1	247.668	444.839	365.97	-0.904116	0.290429	-3.11304	0.00185173	0.0331053	Down
SNX6	1513.72	2770.55	2267.82	-0.895136	0.287539	-3.11309	0.00185138	0.0331053	Down
GRASP	131.519	26.8055	68.691	2.5315	0.81294	3.114	0.0018457	0.0331053	Up
ZNF644	398.719	788.199	632.407	-1.00891	0.323985	-3.11406	0.00184529	0.0331053	Down
C19orf71	472.679	120.363	261.29	2.17256	0.697594	3.11436	0.00184345	0.0331053	Up
PTER	253.876	468.065	382.39	-0.901329	0.289339	-3.11513	0.00183864	0.0331053	Down
TRAM1	2820.46	5207.22	4252.52	-0.914376	0.293503	-3.11539	0.00183701	0.0331053	Down
TRHDE	1.60314	11.2111	7.3679	-2.74325	0.880529	-3.11545	0.00183661	0.0331053	Down
KNDC1	125.927	28.534	67.4913	2.23641	0.717573	3.11663	0.00182932	0.0330939	Up
PRIM2	221.03	426.185	344.123	-0.955567	0.306512	-3.11755	0.00182358	0.0330258	Down
SH3D21	892.709	310.991	543.678	1.73461	0.556362	3.11778	0.00182221	0.0330258	Up
SYNCRIP	2652.6	4308.12	3645.91	-0.738416	0.236828	-3.11794	0.0018212	0.0330258	Down
BRSK2	36.2323	8.76516	19.752	2.17753	0.698283	3.11841	0.00181832	0.0330258	Up
DCHS1	861.711	292.616	520.254	1.65938	0.53201	3.11907	0.0018142	0.0329988	Up
ATG4B	1418.63	791.455	1042.32	0.95518	0.306162	3.11985	0.00180945	0.0329482	Up
AGRN	1585.7	698.674	1053.48	1.39033	0.445568	3.12036	0.00180628	0.0329263	Up
ZUFSP	101.512	188.642	153.79	-0.920381	0.294832	-3.12172	0.00179801	0.0328112	Down
HELLS	225.923	476.276	376.135	-1.08834	0.348611	-3.12193	0.00179668	0.0328112	Down
SPSB1	198.564	80.6729	127.829	1.28296	0.410931	3.1221	0.00179569	0.0328112	Up
CITED4	75.406	21.6327	43.142	2.05505	0.658139	3.12252	0.00179311	0.0328112	Up
ABCA2	516.839	213.523	334.849	1.46962	0.470602	3.12286	0.001791	0.0328112	Up
RBM18	365.82	597.039	504.551	-0.732153	0.234445	-3.12292	0.00179069	0.0328112	Down
ARFRP1	899.084	462.212	636.96	0.998029	0.319242	3.12624	0.00177056	0.0325231	Up
ZNF516	147.645	56.2499	92.8081	1.41576	0.452855	3.1263	0.0017702	0.0325231	Up
UBA7	633.847	289.754	427.391	1.17596	0.376075	3.12693	0.00176643	0.0325187	Up
STT3B	4772.01	8711.1	7135.46	-0.930283	0.297487	-3.12713	0.00176519	0.0325187	Down
ELF5	273.5	450.487	379.692	-0.859661	0.274887	-3.12733	0.00176404	0.0325187	Down
DEFB1	15.282	39.2791	29.6803	-1.47379	0.47106	-3.12866	0.00175604	0.0324344	Down
TRIM50	11.7313	1.11317	5.36044	4.86835	1.55605	3.12866	0.00175604	0.0324344	Up
PALM	836.512	307.65	519.195	1.51679	0.484487	3.13071	0.00174386	0.0322807	Up
POU2F2	79.2315	20.1343	43.7731	2.58904	0.826936	3.13088	0.00174283	0.0322807	Up
NACC2	189.062	91.4531	130.497	1.20813	0.385748	3.13191	0.00173671	0.0322196	Up
MBNL3	11294.7	18793.8	15794.2	-0.742892	0.237173	-3.13227	0.00173459	0.0322159	Down
PTH1R	1374.39	514.322	858.35	1.25057	0.399218	3.13255	0.00173297	0.0322159	Up
GAS6	767.964	273.336	471.187	1.83991	0.587173	3.13351	0.00172729	0.0321519	Up
COPS3	762.249	1319.66	1096.7	-0.830357	0.264925	-3.13431	0.0017226	0.0321002	Down
TXNDC16	121.464	249.945	198.552	-1.04793	0.334234	-3.13533	0.0017166	0.0320241	Down
CPNE3	1222.45	2338.28	1891.95	-0.930559	0.296572	-3.13771	0.00170272	0.0318006	Down
HDAC7	914.287	384.172	596.218	1.36794	0.43569	3.13971	0.00169118	0.0316203	Up
TSPYL2	286.03	145.696	201.83	0.999921	0.318428	3.14018	0.00168844	0.0316043	Up
GIPR	11.5217	1.58131	5.55745	2.88481	0.918458	3.14093	0.00168414	0.0315593	Up
ANGPTL6	68.1305	22.9244	41.0068	1.51705	0.482565	3.14373	0.00166812	0.031294	Up
SEC31B	216.2	74.4521	131.151	1.88781	0.600477	3.14385	0.0016674	0.031294	Up
TMEM120A	513.902	274.706	370.384	0.910708	0.289665	3.144	0.00166653	0.031294	Up
MTA1	1752.02	942.878	1266.53	1.02312	0.325283	3.14533	0.00165902	0.0312284	Up
PAQR6	32.0658	10.199	18.9457	1.78676	0.567831	3.14665	0.00165154	0.0311227	Up
PCED1B-AS1	19.6094	6.64824	11.8327	2.26459	0.719372	3.14801	0.00164385	0.0310126	Up
MACROD1	418.86	213.188	295.457	1.12896	0.358437	3.14967	0.00163457	0.0308723	Up
MCOLN1	592.707	300.453	417.355	1.1203	0.355639	3.15011	0.00163211	0.0308607	Up
CORO7	234.653	91.2009	148.582	1.67341	0.531208	3.1502	0.00163156	0.0308607	Up
MED20	389.05	623.838	529.923	-0.703855	0.223383	-3.15088	0.00162777	0.0308484	Down
MAP3K6	346.788	187.022	250.929	0.995322	0.315861	3.15115	0.00162632	0.0308484	Up
NSMF	385.104	131.977	233.228	1.65352	0.524453	3.15285	0.00161683	0.0307106	Up
CHST1	141.642	51.6568	87.651	1.50074	0.475951	3.15313	0.00161532	0.0307106	Up
PLD3	6122.67	3389.27	4482.63	0.998775	0.316603	3.15466	0.00160684	0.0305902	Up
MYL9	2714.58	964.582	1664.58	1.54631	0.490022	3.15559	0.00160172	0.0305275	Up
GSPT1	1456.95	2429.07	2040.22	-0.746425	0.23654	-3.15559	0.00160172	0.0305275	Down
ADGRB1	96.4744	22.3304	51.988	2.78261	0.881304	3.15737	0.00159197	0.0304111	Up
FMNL1	442.056	157.532	271.342	1.91909	0.607538	3.1588	0.0015842	0.0302972	Up
MC1R	740.673	248.46	445.345	1.78044	0.563232	3.1611	0.00157172	0.0300929	Up
RPL32P3	83.0574	31.7881	52.2958	1.51523	0.479232	3.16178	0.00156807	0.0300575	Up
LOC101928063	7.53291	2.36567	4.43257	3.84045	1.21427	3.16277	0.00156276	0.0299899	Up
CDH24	433.91	227.601	310.125	1.01429	0.320625	3.16349	0.00155891	0.0299505	Up
SNED1	56.175	11.5001	29.3701	2.35287	0.74367	3.16386	0.00155693	0.0299467	Up
PCBP4	216.679	72.3722	130.095	1.72868	0.546238	3.16471	0.00155239	0.0298938	Up
TMC8	162.425	37.3777	87.3966	2.19911	0.694876	3.16475	0.00155217	0.0298938	Up
NPIPB11	69.3788	20.1815	39.8604	1.66603	0.526317	3.16546	0.00154838	0.0298853	Up
PSMD12	625.65	1194.37	966.884	-0.991475	0.312877	-3.1689	0.00153017	0.0295681	Down
GPSM2	483.659	852.934	705.224	-0.842118	0.265672	-3.16977	0.00152562	0.0295141	Down
TNK2	2283.1	951.672	1484.24	1.47427	0.465017	3.17035	0.00152255	0.0294889	Up
RNF112	93.5035	20.9445	49.9681	2.14863	0.677175	3.17293	0.00150911	0.0292624	Up
TSPAN15	313.479	168.206	226.315	0.899441	0.283343	3.17439	0.0015015	0.0291486	Up
USP2	44.4367	9.54768	23.5033	2.2208	0.69958	3.17448	0.00150107	0.0291486	Up
FBLN2	4810.81	1617.19	2894.63	1.64991	0.519733	3.17453	0.00150082	0.0291486	Up
SKOR1	17.4191	3.92734	9.32403	2.29266	0.722197	3.17456	0.00150061	0.0291486	Up
BBC3	157.157	57.5933	97.4188	1.70384	0.53669	3.17471	0.00149987	0.0291486	Up
SNORD4A	14.4938	3.47936	7.88515	2.74818	0.865646	3.17471	0.00149985	0.0291486	Up
SNORA52	22.4101	6.392	12.7992	2.4089	0.758774	3.17472	0.00149979	0.0291486	Up
PHF6	317.583	581.873	476.157	-0.893655	0.281487	-3.17477	0.00149956	0.0291486	Down
STK26	1648.92	2815.1	2348.63	-0.830015	0.26144	-3.17478	0.00149949	0.0291486	Down
SPSB3	1326.53	635.361	911.831	1.2148	0.382628	3.17487	0.00149902	0.0291486	Up
IZUMO4	60.6299	19.4825	35.9415	1.67932	0.528919	3.175	0.00149835	0.0291486	Up
CAND2	72.1557	43.2261	54.798	1.02687	0.323331	3.1759	0.00149373	0.0291486	Up
DNAJA2	1236.3	2014.45	1703.19	-0.747392	0.235292	-3.17644	0.00149095	0.0291486	Down
TOM1L2	871.577	512.338	656.034	0.792051	0.249244	3.17781	0.00148391	0.0291486	Up
CLIC4	4932.71	9813.78	7861.35	-1.06155	0.333869	-3.17954	0.00147508	0.0291085	Down
TFAM	870.111	1637.95	1330.81	-0.927349	0.291564	-3.18061	0.00146967	0.0290359	Down
KIF5B	2257.62	4080.08	3351.1	-0.887669	0.279003	-3.18157	0.00146478	0.0289736	Down
PKDCC	564.969	215.972	355.571	1.5079	0.47373	3.18304	0.00145739	0.0288616	Up
SLC29A4	57.3245	19.4773	34.6162	1.57642	0.495037	3.18444	0.00145033	0.0287557	Up
CDC42EP5	666.737	193.218	382.625	1.76897	0.555365	3.18523	0.00144638	0.0287114	Up
VPS9D1	309.944	128.113	200.845	1.3926	0.437131	3.18576	0.00144374	0.0286931	Up
ZNF628	229.138	111.533	158.575	1.13005	0.354705	3.1859	0.00144305	0.0286931	Up
CD248	2415.95	820.055	1458.41	1.88613	0.592003	3.18601	0.00144249	0.0286931	Up
LOC100506472	93.548	43.1407	63.3036	1.15905	0.363787	3.18607	0.00144221	0.0286931	Up
A1BG	66.4001	24.3669	41.1801	1.44807	0.454318	3.18734	0.00143586	0.0286727	Up
ZMPSTE24	641.982	1198.59	975.947	-0.935541	0.293449	-3.18809	0.00143218	0.0286334	Down
CCDC78	25.4931	5.62897	13.5746	2.35633	0.739094	3.18813	0.00143194	0.0286334	Up
LOXL4	187.621	48.6823	104.258	2.04881	0.642221	3.19019	0.00142177	0.0284934	Up
RBBP8	300.829	511.461	427.208	-0.818701	0.256475	-3.19213	0.00141228	0.0283371	Down
NPIPA1	115.579	50.6601	76.6278	1.42852	0.447447	3.19259	0.00141001	0.0283254	Up
ZNF92	114.273	238.638	188.892	-1.10063	0.344673	-3.19326	0.00140677	0.0282944	Down
GOLT1B	745.835	1423.61	1152.5	-0.981312	0.307211	-3.19426	0.00140189	0.0282302	Down
B4GALNT4	17.93	3.48943	9.26568	2.29432	0.718259	3.19428	0.0014018	0.0282302	Up
THUMPD3	478.472	748.42	640.441	-0.718648	0.224938	-3.19488	0.0013989	0.0282302	Down
SERPINI1	33.4733	65.8913	52.9241	-1.02099	0.31943	-3.19629	0.00139209	0.0281344	Down
HSPA9	3130.95	5119.2	4323.9	-0.710871	0.222249	-3.19853	0.00138129	0.0279498	Down
MAPK8IP3	2333.3	878.94	1460.68	1.65872	0.5185	3.19908	0.00137868	0.0279307	Up
ADAMTS2	274.237	68.183	150.604	2.0996	0.65615	3.19988	0.00137484	0.0278867	Up
SDHAP3	92.3305	48.7807	66.2006	0.929647	0.290455	3.20065	0.00137116	0.0278459	Up
AGPAT2	298.81	137.122	201.797	1.16767	0.364761	3.20119	0.0013686	0.0278276	Up
ITCH	1179.74	1970.72	1654.32	-0.778291	0.243107	-3.20144	0.00136743	0.0278276	Down
ZDHHC11	39.2365	9.43414	21.3551	2.28965	0.714796	3.20322	0.001359	0.0276997	Up
SULT4A1	9.61465	0.222295	3.97924	5.37768	1.67882	3.20324	0.00135889	0.0276997	Up
RUSC1-AS1	15.6163	2.15926	7.54207	2.69282	0.840272	3.2047	0.00135201	0.0276246	Up
DNAJB2	1407.71	750.972	1013.67	1.00044	0.311935	3.20722	0.00134027	0.0274181	Up
SEMA5B	201.957	73.6801	124.991	1.66962	0.52054	3.20747	0.0013391	0.0274181	Up
SLC1A2	930.379	1800.25	1452.3	-1.15392	0.359481	-3.20995	0.00132756	0.0272248	Down
SWAP70	2096.61	3633.94	3019.01	-0.816228	0.254184	-3.21117	0.00132198	0.0271436	Down
CACTIN	449.542	233.299	319.796	1.01248	0.315206	3.21211	0.00131762	0.0270872	Up
DHX9	2194.34	3899.21	3217.26	-0.832695	0.25921	-3.21243	0.00131617	0.0270872	Down
KCTD15	410.719	151.825	255.383	1.47862	0.460134	3.21345	0.00131149	0.0270276	Up
ZBTB48	309.554	164.154	222.314	0.912705	0.283922	3.21463	0.00130611	0.0269499	Up
DOK2	108.232	21.7012	56.3134	2.556	0.794953	3.21529	0.00130314	0.026922	Up
LINC00960	28.5884	2.50886	12.9407	4.16189	1.29426	3.21565	0.0013015	0.0269214	Up
POMT1	826.385	478.223	617.488	0.855746	0.265828	3.21917	0.00128562	0.0266257	Up
SARM1	81.9326	21.6706	45.7754	1.96609	0.610694	3.21943	0.00128444	0.0266257	Up
AGAP6	316.676	171.682	229.679	0.968687	0.300882	3.21949	0.00128418	0.0266257	Up
ARHGEF25	185.261	56.226	107.84	1.7338	0.538501	3.21967	0.00128338	0.0266257	Up
NME4	1140	560.039	792.022	1.06996	0.332273	3.22012	0.00128138	0.0266257	Up
RAD21	3112.81	5297.94	4423.89	-0.761861	0.236545	-3.22078	0.00127841	0.0266257	Down
WASH7P	614.764	291.849	421.015	1.24359	0.385922	3.22238	0.00127132	0.0265264	Up
IGFBP4	1389.34	602.465	917.216	1.3659	0.423676	3.22391	0.00126451	0.0264174	Up
SOX12	567.376	237.586	369.502	1.45785	0.452176	3.22408	0.00126376	0.0264174	Up
CLCN3	1229.48	2061.22	1728.52	-0.767862	0.238157	-3.22419	0.0012633	0.0264174	Down
TNPO1	3416.66	5951.2	4937.39	-0.826082	0.256167	-3.22478	0.0012607	0.0264174	Down
VMA21	763.753	1379.34	1133.11	-0.922455	0.285656	-3.22925	0.00124113	0.0260592	Down
ADM2	35.1642	7.74479	18.7126	1.99559	0.617834	3.22998	0.00123798	0.0260255	Up
NUMBL	302.957	126.785	197.254	1.29927	0.402215	3.23028	0.00123669	0.0260255	Up
CHPF2	1407.58	800.595	1043.39	0.913426	0.282694	3.23115	0.00123293	0.0259846	Up
ZNF580	376.379	180.547	258.88	1.23777	0.383035	3.23147	0.00123155	0.0259846	Up
CHRD	64.8999	17.9247	36.7147	1.8583	0.575063	3.23148	0.00123151	0.0259846	Up
GPT	47.3626	13.1413	26.8298	1.90473	0.589278	3.23231	0.00122795	0.025978	Up
CCNA2	767.918	1815.43	1396.42	-1.29682	0.40119	-3.23245	0.00122735	0.025978	Down
CYTH2	1503.82	888.196	1134.45	0.798832	0.24711	3.2327	0.00122628	0.025978	Up
TUBGCP6	1636.49	712.795	1082.27	1.35308	0.418539	3.23286	0.0012256	0.025978	Up
SRP72	1515.96	2728.3	2243.36	-0.869268	0.268805	-3.23382	0.00122145	0.0259716	Down
SERPINB12	20.1315	64.5263	46.7684	-1.78696	0.552506	-3.23428	0.0012195	0.0259633	Down
LYL1	210.179	89.1713	137.574	1.61251	0.498442	3.2351	0.001216	0.0259217	Up
E4F1	851.733	476.436	626.555	0.914162	0.282466	3.23636	0.00121066	0.0258407	Up
YPEL3	2403.99	1256.41	1715.44	1.08557	0.335297	3.23763	0.00120528	0.0257589	Up
DCDC2B	44.6924	17.8518	28.588	1.58125	0.488366	3.23784	0.00120438	0.0257589	Up
MYOD1	16.8956	2.92978	8.51612	2.79262	0.862237	3.23881	0.00120029	0.0257178	Up
CES5AP1	24.4301	2.90929	11.5176	3.26604	1.0082	3.23948	0.00119746	0.0256902	Up
CLIP3	330.194	120.326	204.273	1.52923	0.472052	3.23954	0.00119722	0.0256902	Up
ZMIZ2	1470.9	636.4	970.201	1.3485	0.41624	3.23973	0.00119643	0.0256902	Up
TNNT1	102.14	31.3416	59.6609	2.00485	0.618823	3.23977	0.00119626	0.0256902	Up
SPTLC1	1282.95	2293.7	1889.4	-0.877797	0.270917	-3.2401	0.00119488	0.0256902	Down
ZNF358	659.02	297.521	442.12	1.24359	0.383701	3.24105	0.00119091	0.0256902	Up
ZNF446	222.409	108.375	153.989	1.08824	0.335767	3.24106	0.00119088	0.0256902	Up
SNX7	314.179	603.762	487.929	-0.962474	0.296863	-3.24215	0.00118631	0.0256815	Down
TAS1R3	20.5248	4.48857	10.9031	3.26821	1.00778	3.243	0.0011828	0.0256386	Up
WBP1	106.85	37.382	65.1692	1.63357	0.503578	3.24392	0.00117897	0.0255887	Up
TCF21	1257.88	422.101	756.414	1.60493	0.494684	3.24434	0.00117721	0.0255837	Up
SPPL2A	945.622	1548.02	1307.06	-0.696611	0.214704	-3.24452	0.00117649	0.0255837	Down
RDX	1471.16	2661.57	2185.41	-0.883939	0.272422	-3.24474	0.00117559	0.0255837	Down
CDH15	32.0798	3.05782	14.6666	3.34626	1.03079	3.24632	0.00116909	0.0255066	Up
CACNA2D4	19.7182	2.90298	9.62908	3.93143	1.21087	3.24678	0.00116719	0.0254983	Up
OXNAD1	93.1143	179.918	145.197	-0.942743	0.290149	-3.24916	0.00115745	0.0253186	Down
CLEC18B	13.3676	1.15719	6.04137	4.14088	1.27367	3.25115	0.00114939	0.0251752	Up
KCTD17	250.382	107.677	164.759	1.2808	0.393942	3.25123	0.00114907	0.0251752	Up
PCGF2	286.681	129.776	192.538	1.29243	0.397507	3.25134	0.00114862	0.0251752	Up
PLCH2	37.6889	5.06624	18.1153	2.89483	0.890299	3.25153	0.00114785	0.0251752	Up
RSRC1	169.954	284.027	238.398	-0.793279	0.243955	-3.25174	0.001147	0.0251752	Down
DHX29	616.071	1032.89	866.163	-0.775581	0.238488	-3.25208	0.00114565	0.0251752	Down
KLF2	750.174	218.332	431.069	1.76383	0.542271	3.25267	0.00114326	0.0251752	Up
LTC4S	199.39	61.5283	116.673	1.97439	0.606927	3.25309	0.00114158	0.0251752	Up
ITGAV	3003.51	5562.83	4539.1	-0.888	0.27296	-3.25323	0.00114102	0.0251752	Down
NUP35	179.122	352.04	282.873	-1.02142	0.313964	-3.25329	0.00114075	0.0251752	Down
NCKAP1	1989.85	3721.84	3029.05	-0.953569	0.293107	-3.25331	0.00114069	0.0251752	Down
DNM1P46	15.6137	3.30301	8.2273	4.32579	1.32957	3.25353	0.00113981	0.0251752	Up
ZNF207	1939.53	3179.9	2683.76	-0.736224	0.226231	-3.2543	0.00113672	0.0251752	Down
RARG	346.633	133.634	218.834	1.51727	0.466016	3.25582	0.00113064	0.0251752	Up
FLJ16779	90.1748	21.0926	48.7255	2.40303	0.737343	3.25904	0.00111791	0.0249427	Up
LOC100272216	9.96833	1.06037	4.62355	3.90015	1.19662	3.25929	0.00111691	0.0249427	Up
NAA15	667.181	1366.25	1086.62	-1.04772	0.321445	-3.25941	0.00111643	0.0249427	Down
DIS3	599.302	1119.71	911.549	-0.915156	0.280664	-3.26069	0.00111143	0.0248978	Down
MYO15A	37.0861	7.50943	19.3401	2.38161	0.730321	3.26104	0.00111002	0.0248978	Up
EFEMP2	1051.08	377.27	646.794	1.66652	0.511032	3.26109	0.00110984	0.0248978	Up
ARHGAP18	862.151	1692.21	1360.19	-0.98931	0.303256	-3.2623	0.00110514	0.0248568	Down
ACBD4	297.863	128.061	195.982	1.39691	0.428154	3.26264	0.00110381	0.0248568	Up
TCEA2	381.057	186.653	264.415	1.14555	0.350718	3.26631	0.00108958	0.0245728	Up
ALG6	284.337	536.939	435.898	-0.957	0.292983	-3.2664	0.00108924	0.0245728	Down
NACAD	90.099	28.1993	52.9592	1.83283	0.561105	3.26646	0.00108902	0.0245728	Up
APOD	106.304	33.114	62.3899	1.83347	0.561213	3.26697	0.00108703	0.0245728	Up
LOC653160	22.8272	6.32211	12.9242	1.99383	0.610136	3.26784	0.00108371	0.0245728	Up
MAPK7	517.126	230.835	345.351	1.28074	0.391526	3.27114	0.00107117	0.0243214	Up
PLAA	541.389	913.889	764.889	-0.785548	0.2401	-3.27176	0.0010688	0.0243007	Down
B3GNT9	281.148	84.934	163.42	1.84929	0.565194	3.27195	0.00106809	0.0243007	Up
ADAMTS15	948.064	284.021	549.638	1.82676	0.558296	3.27203	0.00106777	0.0243007	Up
PHF19	373.066	165.013	248.234	1.31508	0.401903	3.27212	0.00106744	0.0243007	Up
SUCLG2	565.674	1108.26	891.228	-0.981951	0.299786	-3.27551	0.00105471	0.0241113	Down
C2CD4B	53.3158	15.224	30.4607	1.84889	0.564371	3.27602	0.00105279	0.0241005	Up
SPSB2	230.145	72.4124	135.505	1.8709	0.570933	3.27691	0.0010495	0.0240579	Up
P3H3	370.262	117.418	218.556	1.82037	0.555145	3.27909	0.00104144	0.0239059	Up
LOXL1	1072.82	535.994	750.724	1.06388	0.324416	3.27938	0.00104036	0.0239059	Up
CCDC144NL-AS1	34.3819	8.02906	18.5702	2.03984	0.621971	3.27964	0.00103939	0.0239059	Up
ARL15	657.429	1273.25	1026.92	-0.942245	0.287074	-3.28224	0.00102985	0.0237376	Down
SGSH	1209.96	635.572	865.328	1.05101	0.320206	3.28228	0.0010297	0.0237376	Up
CSAD	385.848	158.019	249.151	1.34115	0.408391	3.28398	0.00102352	0.0236569	Up
PROCA1	62.3204	21.6585	37.9232	1.55521	0.473294	3.28592	0.00101648	0.0235268	Up
GPR153	542.925	159.714	312.998	1.95183	0.593822	3.28689	0.00101302	0.023479	Up
PPP1R16A	443.649	217.089	307.713	1.24069	0.377447	3.28705	0.00101245	0.023479	Up
LOC100130705	98.3176	36.9708	61.5095	1.41665	0.430892	3.28772	0.00101003	0.0234748	Up
CSDC2	19.0367	5.6202	10.9868	2.80078	0.851756	3.28825	0.00100813	0.0234632	Up
LINC00540	61.7356	118.347	95.7025	-0.909296	0.27627	-3.29132	0.000997169	0.0232404	Down
SPTBN2	54.5262	21.5807	34.7589	1.39245	0.422981	3.292	0.000994779	0.0232171	Up
KCNH2	107.363	23.8263	57.2411	2.49308	0.757197	3.29252	0.000992955	0.0232069	Up
ELMOD2	412.99	753.061	617.033	-0.877754	0.266544	-3.29309	0.000990943	0.0231922	Down
SCAMP5	113.791	37.3389	67.9197	1.6861	0.511991	3.29323	0.00099044	0.0231922	Up
ROBO3	63.623	14.9011	34.3899	2.60361	0.790491	3.29367	0.000988892	0.0231922	Up
KRR1	257.357	488.992	396.338	-0.925981	0.280889	-3.29661	0.000978608	0.023	Down
GBE1	501.628	854.24	713.196	-0.819894	0.248693	-3.29681	0.000977907	0.023	Down
JPH2	230.886	75.3676	137.575	1.87615	0.568631	3.29943	0.000968828	0.0228343	Up
HSPA12B	292.304	87.6457	169.509	1.78015	0.539453	3.29993	0.000967103	0.0228258	Up
C2orf81	25.9616	8.35094	15.3952	1.9558	0.592284	3.30214	0.000959518	0.0226788	Up
TAF9B	339.294	659.954	531.69	-1.07874	0.32665	-3.30243	0.000958516	0.0226788	Down
HCST	38.5284	9.86123	21.3281	2.24669	0.679791	3.30497	0.000949876	0.0225145	Up
HOXC6	134.027	53.5881	85.7636	1.39406	0.421741	3.30548	0.000948129	0.0225049	Up
SFTPD	12.2097	1.78057	5.95223	2.93573	0.888035	3.30587	0.000946824	0.0225049	Up
RASAL3	46.6552	11.9024	25.8035	2.50317	0.75611	3.31059	0.000931008	0.0221614	Up
PPP2R3A	306.341	582.291	471.911	-0.961598	0.290382	-3.3115	0.000927987	0.022121	Down
ERAP2	456.69	190.363	296.894	2.24916	0.679101	3.31197	0.000926426	0.0221153	Up
CLCN7	1890.87	838.336	1259.35	1.40404	0.423892	3.31227	0.000925425	0.0221153	Up
PTPRS	675.054	294.778	446.889	1.21772	0.36759	3.31271	0.000923974	0.0221153	Up
LRRC27	112.371	54.5476	77.6768	1.01961	0.307725	3.31338	0.000921769	0.0220987	Up
ZC3H15	880.944	1630.09	1330.43	-0.935105	0.282157	-3.31413	0.000919274	0.0220705	Down
H1FX-AS1	101.108	33.842	60.7484	1.57766	0.475949	3.31477	0.000917178	0.0220518	Up
DDX21	1087.17	2407.08	1879.12	-1.15457	0.348308	-3.3148	0.000917089	0.0220518	Down
ARMC8	514.334	864.899	724.673	-0.779488	0.235118	-3.3153	0.000915447	0.0220518	Down
PRR5	1493.34	652.211	988.663	1.38362	0.417189	3.31652	0.000911447	0.0220089	Up
TMUB2	1098.88	678.73	846.789	0.710977	0.214303	3.31763	0.000907854	0.0219538	Up
LMOD1	319.491	89.4519	181.468	1.96013	0.590801	3.31774	0.000907475	0.0219538	Up
AQP3	195.861	66.0607	117.981	1.63531	0.492696	3.31911	0.000903049	0.0219009	Up
EGR2	35.1748	6.93341	18.23	2.12605	0.640299	3.3204	0.000898876	0.0218313	Up
TCEAL3	85.6649	30.8988	52.8052	1.58749	0.477729	3.32299	0.000890571	0.0216611	Up
HES4	311.091	97.126	182.712	1.89006	0.568679	3.3236	0.000888639	0.0216455	Up
PACS2	848.285	428.796	596.592	1.06891	0.321494	3.32482	0.000884745	0.0215821	Up
TTLL3	146.529	40.3757	82.8371	2.05971	0.618795	3.32858	0.000872896	0.0213242	Up
ZNF296	39.5186	9.88711	21.7397	1.98621	0.596386	3.33041	0.00086719	0.0212157	Up
IMPDH1	620.4	253.68	400.368	1.35548	0.406887	3.33134	0.000864282	0.0211756	Up
IFFO1	432.071	171.587	275.78	1.42449	0.427521	3.33197	0.000862326	0.0211586	Up
SNX21	327.152	133.723	211.095	1.35735	0.407307	3.33251	0.000860673	0.021149	Up
CHST2	1403.5	398.249	800.35	1.93035	0.579039	3.33371	0.000856956	0.0210887	Up
TPPP	144.052	40.6422	82.0063	1.87403	0.561828	3.33559	0.000851191	0.0209776	Up
OPA1	934.069	1640.9	1358.17	-0.84449	0.25297	-3.3383	0.000842935	0.0208048	Down
CKB	291.355	103.167	178.442	1.82039	0.545261	3.33856	0.000842138	0.0208048	Up
TEN1-CDK3	27.6666	3.54561	13.194	2.82588	0.846242	3.33932	0.000839826	0.0207894	Up
PML	810.244	444.467	590.778	0.918148	0.274699	3.34238	0.000830644	0.0205926	Up
CCNYL1	464.145	1022.55	799.187	-1.15164	0.344419	-3.34371	0.000826673	0.0205246	Down
PPIEL	67.9425	28.8079	44.4617	1.54383	0.461647	3.34418	0.000825248	0.0205196	Up
ANKRD13D	693.224	356.195	491.007	0.992801	0.296862	3.34432	0.000824834	0.0205196	Up
ITPKB	421.932	178.442	275.838	1.25496	0.375	3.34656	0.000818216	0.0204054	Up
LOC100652768	47.3372	18.3965	29.9728	1.39529	0.416848	3.34723	0.000816233	0.0203863	Up
PRTG	550.709	921.28	773.052	-0.797034	0.238111	-3.34732	0.000815969	0.0203863	Down
VPS26A	1307.31	2559.85	2058.84	-1.03281	0.308549	-3.34733	0.000815946	0.0203863	Down
RAI1	379.751	107.502	216.401	1.90033	0.567636	3.3478	0.000814554	0.0203863	Up
CTNNAL1	1270.23	2347.91	1916.84	-0.896169	0.267667	-3.34807	0.000813753	0.0203863	Down
MAPK6	861.122	1697.52	1362.96	-1.03704	0.309655	-3.34903	0.000810939	0.0203863	Down
PER1	522.066	239.244	352.373	1.32407	0.395159	3.35072	0.000806023	0.0203132	Up
KLHL17	293.758	108.609	182.669	1.79397	0.534922	3.35371	0.000797345	0.0201248	Up
TMC4	602.804	115.559	310.457	2.07035	0.617283	3.35397	0.000796596	0.0201248	Up
MST1L	147.482	52.8466	90.7008	1.39613	0.416261	3.35398	0.000796582	0.0201248	Up
SLC1A6	69.3277	23.0259	41.5466	3.30558	0.985464	3.35434	0.000795543	0.0201248	Up
TOMM70A	1133.15	1890.46	1587.54	-0.764131	0.227719	-3.35559	0.000791954	0.0201101	Down
COPS4	499.914	920.014	751.974	-0.909002	0.270784	-3.35693	0.000788141	0.0200437	Down
GPR162	69.5485	20.4703	40.1016	2.0683	0.616047	3.35738	0.000786857	0.0200415	Up
APOE	2282.01	626.789	1288.88	2.13108	0.634647	3.3579	0.000785372	0.0200342	Up
UCN	49.6462	19.5483	31.5875	1.67424	0.498496	3.35858	0.000783451	0.0200157	Up
MSX1	206.928	80.1779	130.878	1.49116	0.443983	3.35858	0.000783427	0.0200157	Up
BEGAIN	89.0454	21.6423	48.6035	2.19955	0.654692	3.35967	0.000780344	0.0199974	Up
TMPRSS9	51.354	13.4981	28.6404	2.33513	0.694968	3.36006	0.000779262	0.0199974	Up
PRSS36	70.3368	14.3806	36.7631	2.40422	0.715419	3.36058	0.000777786	0.019993	Up
VAMP7	592.522	1285.53	1008.33	-1.07788	0.320632	-3.36172	0.000774574	0.0199411	Down
ARHGAP30	178.68	46.6773	99.4783	1.98572	0.590657	3.36188	0.000774133	0.0199411	Up
GNE	1037.52	1685.86	1426.53	-0.753375	0.224047	-3.36258	0.000772191	0.0199411	Down
NOC3L	281.029	567.545	452.939	-1.02172	0.303843	-3.36265	0.000771989	0.0199411	Down
MTFR1	374.233	667.077	549.939	-0.848236	0.252165	-3.36382	0.000768713	0.0199128	Down
LINC01089	465.793	171.393	289.153	1.74441	0.51854	3.36407	0.00076801	0.0199128	Up
FCGRT	1566.9	561.397	963.599	1.8525	0.550527	3.36496	0.000765552	0.0198925	Up
GPR160	66.5182	183.832	136.906	-1.55916	0.463311	-3.36525	0.000764753	0.0198925	Down
DBH	18.4815	2.96951	9.17429	2.77525	0.824176	3.3673	0.000759077	0.0197857	Up
HK3	89.1969	14.6349	44.4597	3.2697	0.97078	3.36812	0.000756829	0.0197578	Up
NXNL2	18.476	4.18422	9.90091	2.22978	0.66195	3.36851	0.000755766	0.0197578	Up
TAF4B	503.735	880.808	729.979	-0.861945	0.255875	-3.36862	0.00075545	0.0197578	Down
SLC30A6	667.14	1202.09	988.113	-0.851648	0.252796	-3.36892	0.000754642	0.0197578	Down
GNG4	189.272	303.881	258.038	-0.904669	0.26846	-3.36985	0.000752088	0.0197574	Down
LRP1	17647.2	8883.85	12389.2	1.15355	0.342243	3.37057	0.000750141	0.0197372	Up
SNX14	991.827	1560.27	1332.89	-0.698525	0.207222	-3.37089	0.000749245	0.0197372	Down
MRPL23-AS1	21.5282	5.45299	11.8831	2.31592	0.686843	3.37183	0.000746716	0.0197091	Up
PDCD10	450.747	838.035	683.12	-0.936253	0.277664	-3.37189	0.000746542	0.0197091	Down
TSNARE1	146.318	70.0195	100.539	1.16929	0.346619	3.37342	0.000742408	0.0196574	Up
SOCS3	878.784	230.456	489.787	1.87663	0.556086	3.37472	0.000738914	0.0195958	Up
NOTCH1	550.944	248.226	369.313	1.23045	0.364444	3.37625	0.000734803	0.0195178	Up
SLC35A5	618.25	1067.18	887.607	-0.823447	0.243757	-3.37815	0.000729743	0.0194142	Down
RP2	771.017	1453.44	1180.47	-0.934374	0.276526	-3.37898	0.000727558	0.0193869	Down
HSPA4	1900.65	3253.72	2712.49	-0.802763	0.237561	-3.37919	0.000726996	0.0193869	Down
CCDC117	878.132	1510.32	1257.45	-0.817449	0.241856	-3.37991	0.000725109	0.0193833	Down
PLBD1	1160.04	2214.7	1792.84	-0.949149	0.280569	-3.38294	0.000717138	0.0192009	Down
MFI2	134.523	38.212	76.7365	1.73238	0.511825	3.38471	0.000712541	0.0191084	Up
SPTSSA	1152.97	2067.42	1701.64	-0.935881	0.276385	-3.38614	0.000708823	0.0190392	Down
SMO	384.201	147.165	241.979	1.55657	0.459584	3.38691	0.000706843	0.0190166	Up
SCARF2	805.238	256.863	476.213	1.82042	0.537314	3.38801	0.000704029	0.0189714	Up
SORBS3	2621.01	1073.49	1692.5	1.50827	0.445161	3.38815	0.000703665	0.0189714	Up
MXD4	2622	1398.11	1887.67	0.965418	0.284911	3.38849	0.000702788	0.0189714	Up
FASTK	1795.09	837.649	1220.63	1.24335	0.366878	3.38902	0.00070144	0.0189714	Up
CARD9	88.142	21.4824	48.1462	2.01498	0.594369	3.39011	0.000698639	0.0189482	Up
ADGRA2	3360.45	933.793	1904.46	2.00443	0.591083	3.39111	0.000696109	0.0189102	Up
LINC01504	17.3731	4.77372	9.81347	2.37286	0.698729	3.39596	0.00068388	0.0186082	Up
LAMB2	5471.19	2137.69	3471.09	1.48304	0.436646	3.39645	0.000682665	0.0186054	Up
MIOS	349.495	570.047	481.826	-0.781931	0.230136	-3.39769	0.000679565	0.0185511	Down
ABHD5	589.953	1073.99	880.376	-0.96018	0.282591	-3.39777	0.00067937	0.0185511	Down
UGP2	2709.92	5383.81	4314.25	-1.01272	0.297836	-3.40025	0.000673233	0.0184384	Down
TAF13	213.025	477.683	371.819	-1.19507	0.351409	-3.40081	0.00067187	0.0184313	Down
C11orf96	287.181	57.3721	149.296	2.34257	0.688602	3.40193	0.00066913	0.0183862	Up
NEDD1	209.209	455.243	356.829	-1.13734	0.334308	-3.40207	0.000668785	0.0183862	Down
TARS	917.637	1761.85	1424.16	-0.968483	0.284671	-3.40211	0.000668669	0.0183862	Down
LOC91450	23.0714	7.67373	13.8328	1.98559	0.583471	3.40307	0.000666331	0.0183862	Up
RARS	1055.88	1946.45	1590.22	-0.925762	0.271985	-3.40372	0.00066475	0.0183862	Down
ADGRB2	555.478	204.285	344.762	1.53329	0.450461	3.40382	0.000664514	0.0183862	Up
CLASP2	617.241	1068.51	888.002	-0.800142	0.234918	-3.40605	0.000659093	0.0182906	Down
ARAP1	2823.1	1190.96	1843.82	1.31978	0.387175	3.40875	0.000652609	0.0181408	Up
WFIKKN1	53.5884	19.2978	33.0141	2.24098	0.657409	3.40881	0.000652466	0.0181408	Up
LOC100294362	23.2039	5.41544	12.5308	2.43336	0.713568	3.41013	0.000649328	0.0181097	Up
SGPP1	1325.77	2650.45	2120.58	-1.06523	0.312284	-3.41108	0.000647069	0.0180769	Down
KCTD13	310.635	135.148	205.343	1.2861	0.376915	3.41217	0.000644489	0.0180349	Up
LYSMD3	463.844	843.68	691.746	-0.899014	0.263419	-3.41287	0.000642827	0.0180185	Down
RTL1	181.994	44.6866	99.6097	2.09286	0.61307	3.41374	0.000640767	0.0179909	Up
RIN1	105.435	36.1455	63.8614	1.57053	0.45999	3.41427	0.000639542	0.0179867	Up
DEF6	726.064	391.568	525.366	0.939109	0.275054	3.41427	0.000639526	0.0179867	Up
HSPA13	712.225	1381.72	1113.92	-1.04853	0.306958	-3.41587	0.000635793	0.0179416	Down
TSC22D4	1268.16	582.2	856.585	1.23072	0.360216	3.41662	0.000634026	0.017922	Up
HAUS6	330.924	628.778	509.636	-0.951349	0.278419	-3.41697	0.000633229	0.017922	Down
LOC155060	204.632	57.5768	116.399	2.14941	0.62898	3.4173	0.000632455	0.017922	Up
HIVEP3	87.2518	36.4183	56.7517	1.28542	0.37614	3.41741	0.000632208	0.017922	Up
SLC16A12	420.906	996.116	766.032	-1.19301	0.349009	-3.41827	0.000630214	0.017922	Down
BAIAP3	186.835	65.6863	114.146	1.78684	0.522705	3.41846	0.000629776	0.017922	Up
CNN1	287.816	51.0544	145.759	2.68096	0.784181	3.41881	0.000628957	0.017922	Up
USP14	1074.2	1872.57	1553.22	-0.813383	0.237749	-3.42118	0.00062349	0.017835	Down
LINC00265	258.253	112.12	170.573	1.50156	0.438894	3.42123	0.00062339	0.017835	Up
LOC440300	8.55939	0.355544	3.63708	4.91049	1.43488	3.42222	0.000621116	0.017828	Up
RBM7	387.977	694.072	571.634	-0.879858	0.257009	-3.42345	0.000618316	0.0177782	Down
PSMC6	975.818	1823.8	1484.61	-0.962338	0.28086	-3.4264	0.00061165	0.0176168	Down
CDC42EP2	226.957	90.0891	144.836	1.4424	0.420874	3.42716	0.000609934	0.0175977	Up
UBE2E1	760.987	1410.15	1150.49	-0.904786	0.263928	-3.42816	0.000607692	0.0175633	Down
DEK	2205.17	4160.37	3378.29	-0.952794	0.277923	-3.42827	0.000607441	0.0175633	Down
NUMA1	4259.56	2218.06	3034.66	1.04479	0.304754	3.4283	0.000607374	0.0175633	Up
LINC01305	35.4599	8.35731	19.1984	2.14538	0.625764	3.42842	0.000607115	0.0175633	Up
SNORD38A	9.30272	0.888539	4.25421	4.50779	1.31466	3.42887	0.000606094	0.0175633	Up
U2AF1L4	278.035	108.49	176.308	1.44739	0.42211	3.42893	0.000605964	0.0175633	Up
ATG16L2	931.512	330.441	570.87	1.70728	0.49757	3.43124	0.000600831	0.0175468	Up
MMP23B	113.59	18.0969	56.2943	3.04413	0.887123	3.43146	0.000600345	0.0175468	Up
ADARB1	216.961	70.8941	129.321	1.72046	0.501206	3.43265	0.000597716	0.017517	Up
SRPK1	1006.34	1895.94	1540.1	-0.937887	0.273183	-3.43318	0.000596547	0.0175134	Down
ZNF316	1099.79	392.223	675.25	1.66794	0.485813	3.43329	0.000596303	0.0175134	Up
ACAP1	61.2721	16.0039	34.1112	2.2157	0.645315	3.43351	0.000595813	0.0175134	Up
PI4K2B	726.747	1338.84	1094	-0.884326	0.257547	-3.43365	0.000595513	0.0175134	Down
SOX18	253.451	100.557	161.715	1.67442	0.487375	3.43558	0.000591281	0.0174814	Up
TMEM86B	99.3894	35.2691	60.9172	1.56432	0.4551	3.43732	0.000587503	0.0174005	Up
C15orf59	55.9929	12.2755	29.7624	2.49458	0.725552	3.43819	0.000585625	0.0173756	Up
RPAP2	175.517	323.217	264.137	-0.900657	0.261848	-3.43962	0.00058254	0.0173148	Down
HLA-B	2440.1	912.353	1523.45	1.53688	0.446679	3.44068	0.000580255	0.0172775	Up
WASH3P	826.797	319.68	522.527	1.49466	0.43438	3.4409	0.000579783	0.0172775	Up
MAPK12	177.509	66.9353	111.165	1.35303	0.393195	3.44111	0.000579327	0.0172775	Up
PPL	181.126	55.4471	105.719	1.7863	0.518997	3.44183	0.000577798	0.0172775	Up
CYP4F12	89.8659	20.6725	48.3498	2.11575	0.614588	3.44254	0.000576274	0.0172775	Up
ATXN7L2	186.267	78.3333	121.507	1.33193	0.386711	3.44426	0.000572619	0.0172032	Up
ENGASE	1081.44	444.621	699.348	1.63273	0.474033	3.44434	0.000572462	0.0172032	Up
DBN1	440.958	154.457	269.057	1.54371	0.448169	3.44448	0.000572169	0.0172032	Up
HPS1	812.544	414.441	573.682	1.05915	0.30739	3.44563	0.000569732	0.0172032	Up
KIAA1586	314.692	604.73	488.715	-0.956156	0.277468	-3.446	0.000568941	0.0172032	Down
TOR4A	132.825	34.0417	73.555	2.21743	0.643421	3.44631	0.000568302	0.0172032	Up
SNRNP70	5759.23	2428.75	3760.94	1.36524	0.396039	3.44724	0.000566347	0.0172001	Up
TMEM184A	423.763	139.766	253.365	1.62726	0.472013	3.44748	0.000565842	0.0172001	Up
CBX6	388.509	170.455	257.677	1.42943	0.414513	3.44845	0.00056381	0.0171854	Up
GATA4	523.931	180.244	317.719	1.6475	0.477256	3.45203	0.000556381	0.0169899	Up
ADM5	51.3655	15.8377	30.0488	1.69723	0.491554	3.45278	0.00055485	0.0169741	Up
PLXNA3	1903.31	705.827	1184.82	1.54259	0.446367	3.45588	0.000548501	0.0168107	Up
C19orf66	205.433	86.2339	133.914	1.28595	0.371778	3.45893	0.000542335	0.0166522	Up
CAMK2A	122.551	34.6188	69.7918	2.04403	0.590924	3.45903	0.000542124	0.0166522	Up
DPP7	1482.7	658.958	988.453	1.32353	0.382609	3.45922	0.000541738	0.0166522	Up
SSPN	320.956	577.752	475.033	-0.847548	0.244999	-3.45939	0.000541405	0.0166522	Down
PLA2G6	604.317	244.472	388.41	1.49849	0.433125	3.4597	0.000540773	0.0166522	Up
DBP	108.979	45.5019	70.8929	1.42341	0.411327	3.46054	0.00053909	0.0166522	Up
LTK	140.973	47.0319	84.6082	1.57662	0.455375	3.46223	0.000535716	0.016632	Up
PLEKHG5	747.692	278.616	466.247	1.5421	0.445309	3.46299	0.0005342	0.0166158	Up
SPDL1	256.825	542.484	428.22	-1.09939	0.317372	-3.46403	0.000532148	0.0165828	Down
CCZ1B	164.787	340.727	270.351	-1.06525	0.307224	-3.46733	0.000525665	0.0164113	Down
ABCB10	462.848	843.221	691.072	-0.84106	0.24256	-3.46743	0.000525458	0.0164113	Down
CFD	852.454	264.989	499.975	1.76881	0.509659	3.47058	0.000519339	0.0162746	Up
NOL11	647.209	1369.31	1080.47	-1.12026	0.322788	-3.47058	0.000519326	0.0162746	Down
PROK1	70.7028	13.5693	36.4227	2.60559	0.750715	3.47082	0.000518875	0.0162746	Up
LRRC29	65.3889	26.1569	41.8497	1.59094	0.458376	3.47083	0.000518855	0.0162746	Up
FBXL8	127.268	39.1864	74.4192	1.80154	0.518409	3.47513	0.000510615	0.0161219	Up
CTIF	695.933	262.48	435.861	1.39341	0.400953	3.47525	0.000510387	0.0161219	Up
CCDC138	45.2627	132.199	97.4245	-1.53002	0.439958	-3.47765	0.00050583	0.0160314	Down
SKP1	2877.69	5217.18	4281.38	-0.901102	0.258816	-3.48163	0.000498374	0.015825	Down
AP1G2	953.181	494.81	678.158	1.02851	0.295357	3.48226	0.000497207	0.015818	Up
VTA1	629.704	1198.76	971.138	-0.951007	0.273073	-3.48261	0.000496552	0.015818	Down
GNB3	35.5879	8.27378	19.1994	2.16843	0.622023	3.4861	0.000490124	0.0156522	Up
SNCG	73.9785	27.2727	45.955	1.54893	0.444163	3.48731	0.000487905	0.0156111	Up
FAM219B	673.041	407.167	513.516	0.762817	0.218696	3.48802	0.000486604	0.0155993	Up
ADAMTSL5	225.635	80.7665	138.714	1.60216	0.459219	3.48887	0.000485064	0.0155798	Up
DNAJA1	2244.5	4001.64	3298.78	-0.911025	0.261121	-3.4889	0.00048501	0.0155798	Down
CYP51A1	784.528	1327.22	1110.14	-0.808939	0.231785	-3.49004	0.000482949	0.0155716	Down
ELN	144.195	27.9205	74.4301	2.45251	0.702101	3.4931	0.00047745	0.015424	Up
EMILIN1	2927.3	853.095	1682.78	2.15117	0.615733	3.49367	0.000476423	0.0154206	Up
NPIPB3	506.231	212.36	329.908	1.42594	0.408023	3.49474	0.000474517	0.0153887	Up
TAF1B	348.933	682.956	549.346	-1.00942	0.28882	-3.49499	0.000474081	0.0153887	Down
NEIL1	264.148	105.087	168.711	1.43586	0.410664	3.49644	0.00047151	0.0153507	Up
AKR7A3	30.453	7.98841	16.9742	2.01834	0.5772	3.49678	0.000470909	0.0153507	Up
LINC01501	10.8659	34.8983	25.2853	-1.75	0.499884	-3.50082	0.000463825	0.0151595	Down
TCIRG1	2656.65	1123.87	1736.98	1.39544	0.398059	3.50561	0.000455555	0.0149183	Up
ZNF692	703.255	278.898	448.641	1.39182	0.39702	3.50566	0.00045547	0.0149183	Up
RAMP1	41.2156	6.73893	20.5296	3.23136	0.921723	3.50578	0.000455264	0.0149183	Up
C2orf69	209.098	422.591	337.194	-1.07381	0.306261	-3.50618	0.000454593	0.0149183	Down
DIRAS1	35.7806	12.5032	21.8142	1.83423	0.523115	3.50637	0.00045427	0.0149183	Up
TDG	551.9	1045.95	848.332	-0.926593	0.26418	-3.50743	0.000452455	0.0149183	Down
APELA	195.138	472.429	361.513	-1.35056	0.384924	-3.50864	0.000450407	0.0149183	Down
LMNTD2	243.546	79.3026	145	1.73488	0.494399	3.50906	0.000449692	0.0149183	Up
ZDHHC8P1	871.225	246.968	496.671	1.82376	0.519561	3.5102	0.000447776	0.0148968	Up
AMDHD2	757.95	301.326	483.976	1.50062	0.427368	3.51129	0.00044593	0.0148649	Up
IGF2BP3	2758.14	5030.29	4121.43	-0.877958	0.250028	-3.51144	0.000445685	0.0148649	Down
ZNF213-AS1	111.797	53.2437	76.6649	1.10769	0.315408	3.51192	0.000444887	0.0148649	Up
PAPD5	381.902	719.501	584.461	-0.945149	0.269089	-3.5124	0.000444071	0.0148649	Down
ABCE1	925.605	1726.83	1406.34	-0.933332	0.265639	-3.51353	0.000442189	0.0148586	Down
PNRC2	1867.24	3179.05	2654.33	-0.79549	0.226339	-3.51459	0.000440439	0.0148296	Down
NFIC	436.409	181.931	283.722	1.39379	0.396538	3.5149	0.000439925	0.0148296	Up
CLASRP	1588.88	725.714	1070.98	1.23317	0.35084	3.51491	0.000439902	0.0148296	Up
IARS	1105.63	2249.43	1791.91	-1.06006	0.301412	-3.517	0.000436456	0.0147847	Down
SLC12A7	235.244	58.5005	129.198	2.12047	0.602913	3.51705	0.00043637	0.0147847	Up
TRIM3	158.498	76.9222	109.552	1.1761	0.334232	3.51881	0.000433487	0.0147438	Up
LRRN2	87.8307	17.4693	45.6138	2.52559	0.717649	3.51925	0.000432761	0.0147438	Up
AK1	307.376	138.531	206.069	1.11909	0.31788	3.52049	0.000430756	0.0147108	Up
DUSP23	199.405	87.1443	132.049	1.38778	0.393982	3.52243	0.000427603	0.014633	Up
GSTM2	383.218	179.69	261.101	1.18182	0.335402	3.5236	0.000425725	0.0145985	Up
FCHSD1	223.021	113.331	157.207	1.03345	0.29313	3.52555	0.0004226	0.0145211	Up
EHBP1L1	1031.04	358.26	627.372	1.83983	0.521726	3.52644	0.000421193	0.0145026	Up
THUMPD1	947.258	1641.48	1363.79	-0.830061	0.235368	-3.52665	0.000420858	0.0145026	Down
ARID5A	196.121	71.7777	121.515	1.60087	0.453831	3.52745	0.000419578	0.0145026	Up
C21orf2	708.664	292.345	458.872	1.44382	0.409268	3.5278	0.000419027	0.0145026	Up
CROCC	534.743	207.334	338.297	1.36847	0.387863	3.52823	0.000418356	0.0145026	Up
ZDHHC8	804.198	393.363	557.697	1.24835	0.35379	3.5285	0.000417927	0.0145026	Up
MAN2C1	1851.37	900.502	1280.85	1.24967	0.354138	3.52876	0.000417519	0.0145026	Up
MYH7B	86.7537	24.8245	49.5962	2.09214	0.592842	3.52901	0.000417123	0.0145026	Up
TMEM132C	13.1316	1.94113	6.41731	3.83627	1.08686	3.52969	0.000416051	0.0145026	Up
SUCLA2	401.329	791.149	635.221	-1.00173	0.283504	-3.5334	0.000410251	0.0143923	Down
RARA-AS1	35.7001	10.3563	20.4938	1.93239	0.545921	3.53969	0.000400605	0.0140834	Up
2022-03-09	163.359	74.8016	110.224	1.32505	0.374296	3.54011	0.000399957	0.0140834	Up
CCDC9	883.803	385.228	584.658	1.25375	0.354149	3.54017	0.000399868	0.0140834	Up
NPDC1	355.285	128.027	218.93	1.71353	0.48372	3.5424	0.000396507	0.0140278	Up
ZBTB33	509.341	902.02	744.948	-0.890349	0.25118	-3.54466	0.000393118	0.0139373	Down
KANK3	531.826	181.11	321.396	1.74429	0.492068	3.54482	0.000392886	0.0139373	Up
CACNB1	65.6682	14.6304	35.0455	2.38026	0.671335	3.54557	0.000391768	0.0139373	Up
CRACR2B	149.016	46.8226	87.7	1.80997	0.510084	3.54839	0.000387597	0.0138295	Up
MIR483	33.9142	3.30861	15.5508	3.29588	0.927168	3.55478	0.000378288	0.0135262	Up
TSC2	1715.85	872.724	1209.98	1.05868	0.297658	3.55672	0.000375519	0.013456	Up
HSPA8	13637.5	26664.4	21453.7	-1.00236	0.281821	-3.55672	0.000375518	0.013456	Down
DOK1	147.097	70.8443	101.345	1.14938	0.322595	3.56291	0.000366768	0.0131989	Up
HAP1	161.211	62.9951	102.281	2.19285	0.615376	3.56342	0.000366051	0.0131989	Up
HLA-A	2172.85	714.407	1297.78	1.70195	0.477537	3.56402	0.000365224	0.0131989	Up
TPM2	1871.97	660.629	1145.16	1.5591	0.437193	3.56616	0.000362251	0.013121	Up
HSPB2	123.055	28.7091	66.4474	2.45913	0.6893	3.56758	0.000360294	0.0130784	Up
CCDC154	17.5122	1.50179	7.90595	3.58114	1.00358	3.56835	0.000359234	0.0130683	Up
MLC1	293.712	62.6853	155.096	2.38819	0.669179	3.56883	0.000358572	0.0130683	Up
CLEC4GP1	79.0553	21.3311	44.4208	2.10776	0.590424	3.5699	0.000357113	0.0130479	Up
NAE1	560.639	1006.41	828.104	-0.890182	0.24926	-3.5713	0.000355209	0.0130067	Down
STX10	463.12	238.661	328.444	0.996187	0.278927	3.5715	0.000354947	0.0130067	Up
HEXDC	490.784	210.924	322.868	1.34477	0.376483	3.57192	0.000354367	0.0130067	Up
AMT	479.925	261.075	348.615	0.931851	0.26065	3.5751	0.000350091	0.012904	Up
PABPC1L	659.238	305.514	447.004	1.27953	0.357712	3.57699	0.000347576	0.0128396	Up
RNF224	10.0725	0.577839	4.37572	4.87157	1.36067	3.58028	0.000343225	0.0127069	Up
ZGPAT	636.029	281.512	423.319	1.21642	0.339611	3.5818	0.000341233	0.0126612	Up
SLC38A9	1645.87	2888.5	2391.45	-0.812045	0.226656	-3.58272	0.000340041	0.012645	Down
UTP15	191.823	397.645	315.316	-1.07761	0.300661	-3.58414	0.000338187	0.0126041	Down
PHLDB1	731.091	261.169	449.138	1.59558	0.445096	3.5848	0.000337342	0.0126006	Up
CPT1B	16.5426	1.26743	7.37748	3.56909	0.995573	3.58496	0.000337128	0.0126006	Up
CDC5L	601.744	1112.55	908.229	-0.897856	0.250164	-3.58907	0.000331858	0.0124514	Down
CALML6	14.0522	1.14307	6.30673	3.62904	1.01064	3.59082	0.000329639	0.0123959	Up
AKAP8L	1523.57	738.443	1052.49	1.08987	0.30345	3.59161	0.000328644	0.0123863	Up
TOP2B	2672.83	4677.1	3875.39	-0.811223	0.22572	-3.59394	0.000325715	0.0123036	Down
GUSBP11	376.002	139.388	234.033	1.56635	0.435704	3.59498	0.000324416	0.0122823	Up
CCDC28B	116.186	46.6202	74.4464	1.44593	0.40202	3.59667	0.000322316	0.0122305	Up
TWF1	952.856	2114.82	1650.04	-1.18239	0.328712	-3.59702	0.000321879	0.0122305	Down
TMEM259	5870.77	2658.73	3943.55	1.35452	0.37635	3.59909	0.000319332	0.0121724	Up
CNOT7	1004.65	1888.44	1534.92	-0.959011	0.266229	-3.6022	0.000315537	0.0120552	Down
DAGLA	49.9028	13.5343	28.0817	2.02366	0.561624	3.60323	0.000314293	0.0120352	Up
SLC23A3	40.1832	11.061	22.7099	2.11619	0.586835	3.6061	0.000310829	0.0119299	Up
PTGES3	3893.69	7151.08	5848.12	-0.916418	0.253855	-3.61	0.000306192	0.0117789	Down
GRIP2	66.9965	8.98594	32.1902	3.24884	0.89982	3.61054	0.000305559	0.0117789	Up
WASH2P	815.604	356.66	540.237	1.34852	0.373311	3.61233	0.000303456	0.0117276	Up
C21orf91	572.275	1032.14	848.192	-0.914569	0.253153	-3.61272	0.000303006	0.0117276	Down
POFUT2	973.235	466.431	669.153	1.15894	0.320389	3.61729	0.0002977	0.0115585	Up
HSPA6	38.8083	4.61901	18.2947	3.05636	0.844907	3.61739	0.000297593	0.0115585	Up
LOC642366	85.0397	38.358	57.0307	1.86352	0.514965	3.61873	0.000296055	0.0115482	Up
CCNC	874.423	1696.69	1367.78	-0.989007	0.273245	-3.61948	0.000295192	0.0115414	Down
CLEC12A	9.74259	42.9359	29.6586	-2.25959	0.624106	-3.62053	0.000293998	0.0115217	Down
SCYL2	861.704	1715.52	1373.99	-1.00331	0.277072	-3.62111	0.000293345	0.0115217	Down
FN3K	520.198	252.168	359.38	1.0534	0.290847	3.62182	0.000292537	0.0115184	Up
PCTP	826.752	1316.71	1120.72	-0.735071	0.202901	-3.62281	0.00029142	0.0115015	Down
DNAH17	69.6479	21.755	40.9122	1.80327	0.497666	3.62346	0.000290687	0.0114996	Up
FCGR2C	41.0781	4.61233	19.1987	3.10001	0.855355	3.62424	0.000289811	0.0114922	Up
LOC102723927	32.5551	9.97401	19.0065	1.62513	0.447825	3.62893	0.000284593	0.0113121	Up
SH2B1	1465.15	613.016	953.869	1.4325	0.394436	3.63177	0.000281481	0.011215	Up
LOC100996437	36.8401	15.6953	24.1532	1.60883	0.44275	3.63371	0.000279375	0.0111576	Up
TBX2-AS1	97.8455	21.9349	52.2991	2.34465	0.644803	3.63623	0.000276654	0.0110754	Up
BRDT	350.098	678.583	547.189	-0.973493	0.267675	-3.63684	0.000276004	0.0110754	Down
REC8	155.85	69.6323	104.12	1.16346	0.319535	3.64111	0.000271461	0.0109198	Up
TRMT10A	174.585	339.201	273.354	-0.993204	0.272663	-3.64261	0.00026989	0.0108827	Down
TSSK3	82.1739	27.7208	49.5021	1.81889	0.499256	3.64319	0.000269276	0.0108827	Up
GIGYF1	2592.74	955.12	1610.17	1.63631	0.449096	3.64356	0.000268893	0.0108827	Up
ESCO1	392.601	706.851	581.151	-0.847145	0.232344	-3.64609	0.000266261	0.0108146	Down
DNASE1L2	24.1666	6.4683	13.5476	2.87957	0.789498	3.64734	0.000264969	0.0107883	Up
FBXO41	62.1468	14.4227	33.5123	2.28917	0.627495	3.6481	0.000264184	0.0107826	Up
MZF1	444.16	201.452	298.535	1.36654	0.374351	3.65043	0.000261802	0.0107115	Up
CCDC184	224.245	59.0828	125.148	1.96162	0.537315	3.65078	0.000261448	0.0107115	Up
PPP1CB	3229.24	6803.83	5373.99	-1.15895	0.31739	-3.65149	0.000260725	0.0107115	Down
EHD2	1473.4	442.598	854.92	1.83497	0.502444	3.65209	0.000260117	0.0107115	Up
MDK	3533.67	1440.56	2277.8	1.43636	0.39324	3.65262	0.000259576	0.0107115	Up
GPR132	46.5854	20.097	30.6924	1.4923	0.40853	3.65285	0.000259343	0.0107115	Up
PHYKPL	603.55	276.296	407.198	1.19103	0.32601	3.65337	0.00025882	0.0107115	Up
SECTM1	146.879	35.8162	80.2413	2.16289	0.591847	3.65447	0.000257711	0.0107115	Up
KLK14	11.2855	1.31675	5.30427	3.73608	1.02203	3.65554	0.000256638	0.0107097	Up
MUC1	24.5411	6.40316	13.6583	2.0459	0.559458	3.65694	0.000255245	0.0106782	Up
BRICD5	84.4783	30.7747	52.2561	1.79113	0.489613	3.65827	0.000253928	0.0106497	Up
ARFGAP1	3556.55	1444.71	2289.45	1.43764	0.392686	3.66104	0.000251197	0.0105616	Up
RHBDF2	250.898	89.8371	154.262	1.58205	0.43195	3.66259	0.000249682	0.0105244	Up
HSD11B1L	62.2425	26.2795	40.6647	1.35353	0.369438	3.66375	0.000248551	0.0105031	Up
FLT3LG	41.9735	11.7702	23.8515	1.81575	0.495357	3.66554	0.000246815	0.0104562	Up
FZD2	303.006	82.69	170.816	2.05792	0.560845	3.66933	0.000243187	0.0103287	Up
GATA6-AS1	57.1475	17.7415	33.5039	1.82609	0.497654	3.6694	0.000243118	0.0103287	Up
PRRX2	143.523	34.9839	78.3996	2.08094	0.566704	3.67201	0.000240649	0.010273	Up
RCN3	1205.48	296.5	660.094	2.04276	0.556283	3.67215	0.000240519	0.010273	Up
PDE4A	219.78	91.1047	142.575	1.2577	0.342182	3.67551	0.000237371	0.0101851	Up
COL6A1	37767.2	10216.9	21237	2.09827	0.570854	3.67566	0.000237236	0.0101851	Up
COL18A1	3609.2	1233.24	2183.62	1.76767	0.480851	3.67612	0.000236808	0.0101851	Up
DNAJB4	466.522	856.413	700.456	-0.930725	0.253006	-3.67867	0.000234451	0.0101377	Down
CSE1L	1874.43	4172.15	3253.07	-1.2539	0.340721	-3.68015	0.000233093	0.0101051	Down
SQLE	1309.66	2136.43	1805.72	-0.817147	0.222006	-3.68074	0.000232559	0.0101051	Down
PRR22	170.489	59.4942	103.892	1.81801	0.493904	3.6809	0.000232413	0.0101051	Up
PDGFA	435.087	225.208	309.16	0.980118	0.266016	3.68443	0.000229214	0.0100148	Up
LLGL2	483.147	249.057	342.693	1.10642	0.299891	3.68939	0.000224792	0.00984729	Up
LOC146880	917.096	355.984	580.429	1.53939	0.417163	3.69015	0.000224119	0.00984357	Up
PRRT1	118.896	40.6297	71.9363	1.59076	0.43095	3.69128	0.000223127	0.00982583	Up
CALY	31.5736	5.55057	15.9598	2.46937	0.668131	3.69594	0.000219072	0.0096727	Up
TSPAN12	350.835	713.76	568.59	-1.09946	0.297392	-3.69699	0.00021817	0.00965833	Down
TPT1-AS1	166.091	71.588	109.389	1.22089	0.330164	3.69782	0.000217459	0.00965242	Up
COL1A1	137807	29296.7	72700.7	2.38378	0.644636	3.69787	0.000217413	0.00965242	Up
SMARCA5	1741.78	3166.58	2596.66	-0.899884	0.242966	-3.70375	0.000212438	0.00947985	Down
BOK	332.633	139.741	216.897	1.24736	0.336778	3.7038	0.000212397	0.00947985	Up
PLCB2	246.312	63.5515	136.656	2.14134	0.578085	3.7042	0.00021206	0.00947985	Up
CMTM6	2334.43	4496.5	3631.67	-0.976737	0.263599	-3.70538	0.000211071	0.00947985	Down
SPACA6P	255.81	104.254	164.876	1.55183	0.418802	3.7054	0.000211057	0.00947985	Up
KIF20B	230.402	510.868	398.682	-1.17084	0.315786	-3.7077	0.000209148	0.00945916	Down
RGS12	330.976	154.587	225.142	1.06382	0.286916	3.70779	0.000209079	0.00945916	Up
MAP4K1	60.1861	20.5931	36.4303	1.71261	0.461733	3.70908	0.000208011	0.00945886	Up
SGCA	116.423	26.7166	62.5993	2.7804	0.74895	3.7124	0.000205304	0.00936119	Up
PCED1A	653.328	243.432	407.39	1.72507	0.464582	3.71316	0.000204685	0.00935847	Up
COL6A2	50418.5	13552.8	28299.1	2.10463	0.566799	3.71319	0.000204665	0.00935847	Up
FAM20C	369.17	103.053	209.5	2.05034	0.551937	3.71481	0.000203355	0.00934876	Up
KIRREL2	13.8565	1.56995	6.48459	3.73047	1.00389	3.71603	0.000202378	0.00932945	Up
NMI	397.52	707.484	583.499	-0.871879	0.234608	-3.71632	0.000202148	0.00932945	Down
JUNB	2583.78	660.047	1429.54	1.91006	0.513813	3.71742	0.000201269	0.00932945	Up
POLR2J4	166.509	84.8325	117.503	1.18894	0.319776	3.71805	0.000200766	0.00932945	Up
C9orf173-AS1	38.425	6.6249	19.3449	2.90028	0.77942	3.72107	0.00019838	0.00924706	Up
PODN	482.796	91.5298	248.036	2.72195	0.731479	3.72116	0.000198308	0.00924706	Up
ECHDC2	1671.13	873.511	1192.56	0.970962	0.260915	3.72137	0.000198146	0.00924706	Up
NXT2	249.293	551.259	430.473	-1.22371	0.328795	-3.72181	0.000197801	0.00924706	Down
NOL3	322.249	115.195	198.017	1.56701	0.420975	3.72233	0.000197394	0.00924706	Up
UBAP1L	63.5857	20.1153	37.5035	1.72169	0.462506	3.72252	0.000197244	0.00924706	Up
ANGPTL2	853.242	222.355	474.71	2.00977	0.539415	3.72583	0.000194677	0.0092287	Up
LINC01000	2026.5	942.717	1376.23	1.31915	0.353884	3.72765	0.000193271	0.00918808	Up
SELO	758.887	326.746	499.602	1.36044	0.364755	3.72973	0.000191687	0.00913871	Up
NPFF	38.0868	9.55547	20.968	2.15973	0.578616	3.73257	0.000189533	0.00906186	Up
MAGT1	1445.05	2672.36	2181.43	-0.930941	0.249299	-3.73424	0.000188283	0.00902789	Down
EBF4	389.055	85.8819	207.151	2.3306	0.624034	3.73473	0.000187918	0.00902789	Up
C1R	368.26	77.865	194.023	2.45456	0.656239	3.74035	0.000183763	0.00886193	Up
STAG2	1442.4	2788.66	2250.16	-0.975241	0.260709	-3.74072	0.000183493	0.00886193	Down
TBC1D10C	29.9396	5.41638	15.2257	2.43743	0.651539	3.74103	0.000183268	0.00886193	Up
ASIC3	51.4279	15.0697	29.613	2.29169	0.611805	3.74579	0.000179826	0.00874772	Up
PAQR3	540.822	913.116	764.199	-0.81041	0.216319	-3.74637	0.000179413	0.00874772	Down
ARHGEF1	1342.43	705.864	960.489	1.07311	0.286299	3.74823	0.000178089	0.00871387	Up
PANX2	46.9132	11.3499	25.5752	2.49687	0.66608	3.7486	0.000177824	0.00871387	Up
ARHGAP33	283.356	71.792	156.418	2.17522	0.580067	3.74995	0.00017687	0.00870513	Up
ERI1	491.476	905.957	740.165	-0.924539	0.246492	-3.75078	0.000176286	0.00870197	Down
SLC27A1	509.658	231.79	342.937	1.18921	0.316858	3.75312	0.000174651	0.00864676	Up
PLEKHG4	283.171	78.619	160.44	1.94118	0.516674	3.75707	0.000171915	0.00853658	Up
MYCBPAP	45.7046	13.9336	26.642	1.83764	0.489115	3.75708	0.000171909	0.00853658	Up
ZBTB47	350.965	125.963	215.964	1.56292	0.41572	3.75955	0.000170218	0.00850276	Up
HLA-C	4118.45	1355.5	2460.68	1.5372	0.408772	3.76054	0.00016955	0.00849476	Up
CHRDL2	31.1025	4.1035	14.9031	4.58797	1.21978	3.7613	0.000169032	0.00849423	Up
GPSM3	258.425	96.427	161.226	1.49065	0.396115	3.76318	0.000167763	0.00845587	Up
KTN1	1834.18	3463.41	2811.72	-0.91501	0.243111	-3.76375	0.000167385	0.00845587	Down
LIMS2	399.823	130.484	238.22	1.50775	0.40052	3.76448	0.000166898	0.00845587	Up
ADAP1	46.787	13.8567	27.0288	2.03753	0.540996	3.76626	0.00016571	0.00842854	Up
ZNF579	80.6658	22.6008	45.8268	1.78303	0.473377	3.76663	0.000165468	0.00842854	Up
MAPK15	63.9711	16.9832	35.7784	2.15882	0.572519	3.77075	0.00016276	0.00832913	Up
RETN	40.6927	7.0353	20.4983	2.78582	0.738728	3.77111	0.000162525	0.00832913	Up
BZRAP1	81.2883	16.4118	42.3624	2.43222	0.644957	3.77114	0.000162503	0.00832913	Up
SHOC2	417.423	788.771	640.231	-0.950074	0.251919	-3.77134	0.00016237	0.00832913	Down
CSF1	702.57	213.754	409.28	1.82685	0.484267	3.7724	0.000161682	0.00832913	Up
IDE	456.879	940.037	746.774	-1.04431	0.276568	-3.77598	0.000159378	0.00828272	Down
CCDC8	638.276	289.825	429.205	1.19544	0.316543	3.77654	0.000159024	0.00828272	Up
DYRK1B	235.772	94.2876	150.882	1.43177	0.378196	3.78579	0.000153219	0.00801239	Up
MIRLET7BHG	45.4086	5.73066	21.6018	3.23071	0.852872	3.78804	0.000151842	0.00796528	Up
CD7	159.404	44.6517	90.5527	1.80643	0.47681	3.78857	0.000151515	0.00796528	Up
CACNB3	281.191	117.77	183.138	1.31442	0.346813	3.78999	0.000150652	0.00795274	Up
CYBA	1529.95	551.324	942.776	1.59351	0.420309	3.79127	0.000149876	0.0079368	Up
TRIP10	1294.54	615.361	887.033	1.13356	0.298968	3.79159	0.000149686	0.0079368	Up
NTNG2	26.935	5.14166	13.859	2.7057	0.712329	3.79839	0.000145638	0.00776147	Up
DTX3	137.129	29.5776	72.5982	2.23785	0.588974	3.79957	0.000144947	0.00774931	Up
SYNGAP1	384.158	111.874	220.788	1.8856	0.49608	3.801	0.000144113	0.00772943	Up
LAT	147.885	50.9565	89.7281	1.88712	0.496249	3.80276	0.000143092	0.00769936	Up
RPP25	371.258	137.398	230.942	1.59188	0.418483	3.80394	0.000142414	0.0076876	Up
NPW	88.3533	24.5341	50.0617	2.19185	0.575652	3.8076	0.000140322	0.00759921	Up
ARHGEF15	214.828	77.2248	132.266	1.65558	0.434799	3.80769	0.000140271	0.00759921	Up
TRIM47	129.136	32.0878	70.9071	2.12492	0.557983	3.80821	0.000139975	0.00759921	Up
FXYD1	148.868	43.6511	85.7377	2.06775	0.542782	3.80954	0.000139226	0.00759921	Up
OSR1	430.472	104.005	234.592	2.16588	0.568142	3.81223	0.00013772	0.00755611	Up
AP5Z1	989.179	405.411	638.918	1.47265	0.386159	3.81359	0.000136961	0.00753915	Up
LINC00685	33.8814	8.38024	18.5807	3.20267	0.83918	3.81643	0.000135398	0.00747773	Up
CENPT	1200.32	554.577	812.873	1.22384	0.320508	3.81844	0.000134298	0.00744152	Up
SLC18A3	505.279	123.642	276.297	2.11927	0.554637	3.82101	0.000132907	0.00738891	Up
GDNF	35.5123	6.43048	18.0632	3.02494	0.791093	3.82374	0.000131441	0.00733175	Up
HSP90AA1	11530.9	23988.5	19005.5	-1.12542	0.294209	-3.82525	0.000130642	0.00731156	Down
SLC9A3R2	542.768	157.721	311.739	1.94307	0.507707	3.82714	0.000129641	0.00727991	Up
MEIS3	262.357	63.4497	143.013	2.28074	0.595185	3.83199	0.000127112	0.0071619	Up
DLD	1032.39	2064.68	1651.77	-1.00979	0.263456	-3.83287	0.000126659	0.00716052	Down
RARA	326.243	135.776	211.963	1.36524	0.355924	3.83575	0.000125183	0.00710105	Up
BTBD19	123.955	20.2999	61.762	2.70386	0.704425	3.83839	0.000123843	0.00704895	Up
ISLR	623.55	148.525	338.535	2.32931	0.606599	3.83995	0.000123061	0.00702834	Up
CRIP2	741.551	302.73	478.258	1.57463	0.409789	3.84253	0.000121773	0.00697858	Up
CDK10	1248.69	533.25	819.425	1.34421	0.349745	3.84339	0.000121344	0.00697791	Up
MRPL19	806.34	1633.91	1302.88	-1.05035	0.27321	-3.84447	0.000120815	0.00697143	Down
LINC01529	16.538	0.483274	6.90516	5.23984	1.36259	3.84549	0.000120313	0.00696648	Up
AGAP2	23.4839	3.859	11.709	2.74284	0.71326	3.8455	0.000120308	0.00696648	Up
CREB3L1	1025.06	250.044	560.051	2.13238	0.553827	3.85027	0.000117988	0.00687949	Up
YES1	1417.22	2565.1	2105.95	-0.872457	0.226544	-3.85116	0.000117559	0.00687845	Down
SLC26A10	35.9015	5.52157	17.6735	2.74287	0.712005	3.85232	0.000117005	0.00687004	Up
TMEM63C	91.2673	22.2016	49.8279	2.16001	0.560097	3.8565	0.000115021	0.00677733	Up
OXER1	61.0037	15.7164	33.8313	2.22471	0.576568	3.85855	0.000114063	0.00674463	Up
PBXIP1	1307.19	745.733	970.318	0.863416	0.223742	3.85897	0.000113864	0.00674463	Up
CASC10	302.719	115.535	190.409	1.52733	0.39577	3.85915	0.000113783	0.00674463	Up
TAF1C	1356.39	553.059	874.39	1.49635	0.38768	3.85976	0.000113497	0.00674463	Up
ULK3	539.239	238.104	358.558	1.31675	0.34112	3.86008	0.000113351	0.00674463	Up
COL9A2	184.563	48.084	102.676	2.20004	0.569722	3.86161	0.000112642	0.00674463	Up
COL5A1	23685.5	6470.09	13356.2	1.97493	0.51106	3.86438	0.000111372	0.00672814	Up
C16orf86	54.4234	13.244	29.7158	2.13777	0.552831	3.86694	0.000110209	0.00668204	Up
SLC30A9	852.197	1505.87	1244.4	-0.826263	0.213672	-3.86697	0.000110195	0.00668204	Down
COL8A2	904.983	208.125	486.868	2.22591	0.575523	3.86763	0.000109897	0.00668204	Up
MATR3	3357.36	6299.32	5122.54	-0.937473	0.242317	-3.86879	0.000109375	0.00668204	Down
CEMP1	204.047	58.2848	116.59	2.12825	0.549845	3.87064	0.00010855	0.00667823	Up
CAPS	640.986	227.544	392.921	1.5985	0.412947	3.87097	0.000108403	0.00667823	Up
MAL2	690.913	1337.05	1078.6	-1.03474	0.267213	-3.87233	0.000107801	0.00667823	Down
VILL	210.621	73.9325	128.608	1.60565	0.414016	3.87822	0.000105223	0.00654571	Up
GPSM1	708.41	136.806	365.448	2.49077	0.642146	3.87882	0.000104964	0.00654571	Up
C9orf173	27.1773	5.79018	14.345	2.83265	0.729901	3.88087	0.000104084	0.00652336	Up
AP3M1	1156.76	1909.27	1608.27	-0.719118	0.185288	-3.88109	0.000103991	0.00652336	Down
EPOR	538.963	233.63	355.763	1.24062	0.319638	3.88133	0.000103885	0.00652336	Up
PCOLCE	2723.32	702.63	1510.91	2.17638	0.560282	3.88444	0.000102568	0.00650141	Up
ZNF276	350.637	145.717	227.685	1.33253	0.343034	3.88453	0.000102527	0.00650141	Up
ORC3	313.966	648.797	514.864	-1.08894	0.279926	-3.89008	0.000100211	0.00640053	Down
AGAP3	1369.2	664.874	946.604	1.23514	0.317289	3.89278	9.9104e-05	0.00635405	Up
GCK	98.1215	25.8564	54.7625	2.27417	0.584023	3.89398	9.86147e-05	0.00634699	Up
CRTC1	726.762	305.717	474.135	1.36094	0.349329	3.89587	9.78466e-05	0.00632187	Up
PRRG3	10.399	0.679259	4.56714	4.30421	1.10327	3.90131	9.56737e-05	0.00620544	Up
HOXC4	105.23	18.0293	52.9096	2.49827	0.640202	3.90231	9.52785e-05	0.00620385	Up
CEP131	457.785	195.833	300.614	1.30903	0.334877	3.90898	9.26868e-05	0.00605867	Up
FAR2	731.813	1440.17	1156.83	-1.0688	0.273251	-3.91142	9.17567e-05	0.0060214	Down
AMH	46.056	7.78325	23.0923	3.55166	0.907776	3.91248	9.13526e-05	0.00601848	Up
ADGRL1	304.845	105.002	184.939	1.69537	0.433312	3.91259	9.13109e-05	0.00601848	Up
PTPRCAP	180	40.3334	96.1999	2.28611	0.584178	3.91338	9.10122e-05	0.00601848	Up
INPP5E	407.323	185.392	274.164	1.30507	0.333452	3.9138	9.08543e-05	0.00601848	Up
TNS2	739.219	202.227	417.024	2.04264	0.521436	3.91734	8.95318e-05	0.0059929	Up
ZNF28	306.283	636.999	504.712	-1.1195	0.285633	-3.91937	8.87809e-05	0.0059665	Down
COPS2	817.829	1799.73	1406.97	-1.18051	0.301173	-3.9197	8.86591e-05	0.0059665	Down
SCART1	102.382	22.1634	54.2508	2.39502	0.611011	3.91977	8.86351e-05	0.0059665	Up
CNTFR	921.814	279.593	536.482	1.86066	0.474445	3.92175	8.79081e-05	0.0059665	Up
MPZL3	32.4453	115.825	82.4731	-1.89061	0.482057	-3.92197	8.78276e-05	0.0059665	Down
SFI1	266.897	123.263	180.716	1.23864	0.315642	3.92418	8.70253e-05	0.0059665	Up
PKP1	99.8739	29.9144	57.8982	1.75376	0.44664	3.92656	8.61695e-05	0.00593399	Up
COMP	24.5618	2.79585	11.5022	3.92115	0.998202	3.92822	8.55776e-05	0.00591758	Up
GLI4	186.093	64.8406	113.342	1.66972	0.424696	3.93155	8.43988e-05	0.00586029	Up
KIFC2	544.056	182.782	327.291	1.85622	0.47085	3.94227	8.07141e-05	0.00562779	Up
THBS3	406.181	128.518	239.583	1.7132	0.434551	3.94246	8.06517e-05	0.00562779	Up
PLS1	81.663	180.612	141.032	-1.23252	0.312309	-3.94646	7.93159e-05	0.00557677	Down
TMEM190	23.7657	3.5931	11.6621	3.76418	0.953578	3.94743	7.8995e-05	0.00557677	Up
SLC39A13	1182.67	465.054	752.103	1.46796	0.371811	3.94813	7.87627e-05	0.00557677	Up
PRR29	55.0742	13.4387	30.0929	2.08757	0.528709	3.94842	7.86689e-05	0.00557677	Up
VTN	828.899	132.697	411.178	2.78593	0.705244	3.95031	7.80508e-05	0.00557677	Up
ACAP3	2045.83	718.79	1249.6	1.79333	0.453972	3.95032	7.80471e-05	0.00557677	Up
BRSK1	32.948	5.90364	16.7214	2.51556	0.636006	3.95525	7.64553e-05	0.00551467	Up
KIAA0895L	432.092	159.632	268.616	1.54446	0.390392	3.95618	7.61566e-05	0.00551467	Up
ITIH4	59.0795	15.3993	32.8714	2.07797	0.524843	3.95923	7.51923e-05	0.00547073	Up
LINC00926	46.5629	11.706	25.6488	2.05017	0.517565	3.96118	7.45789e-05	0.0054498	Up
EGR1	3415.75	441.636	1631.28	2.74337	0.691992	3.96445	7.35657e-05	0.00539933	Up
ANKRD13B	78.5059	20.4864	43.6942	2.18473	0.550502	3.96862	7.22897e-05	0.00532906	Up
STARD9	282.822	74.2974	157.707	1.98241	0.499264	3.97066	7.1673e-05	0.00530698	Up
SLC22A17	299.063	102.303	181.007	1.88226	0.473817	3.97254	7.11117e-05	0.00528881	Up
FOSB	4112.35	865.146	2164.03	2.04494	0.514695	3.97311	7.09412e-05	0.00528881	Up
WDR83	309.924	128.708	201.194	1.38452	0.34838	3.97416	7.06295e-05	0.00528881	Up
DES	2382.89	581.099	1301.81	2.34064	0.588964	3.97417	7.06265e-05	0.00528881	Up
FAM193B	1404.99	591.024	916.609	1.3969	0.351395	3.97531	7.02887e-05	0.00528881	Up
LTBP3	3292.31	1264.13	2075.4	1.58626	0.398953	3.97606	7.00659e-05	0.00528881	Up
CPXM1	1049.87	312.695	607.565	1.93592	0.486113	3.98246	6.82061e-05	0.00521169	Up
PLEKHA4	261.494	85.0031	155.599	1.68909	0.423419	3.98916	6.63078e-05	0.00508989	Up
SMARCD3	311.735	94.9995	181.694	1.77864	0.445597	3.99159	6.56321e-05	0.00506124	Up
HAND2	1229.72	288.511	664.994	2.17641	0.543623	4.00352	6.24065e-05	0.00483477	Up
HSPB6	1252.01	296.939	678.969	2.48962	0.621814	4.0038	6.23326e-05	0.00483477	Up
ZFP36	998.884	358.015	614.363	1.40509	0.350579	4.0079	6.12606e-05	0.00479035	Up
DARS	1069.96	2121.98	1701.17	-1.02187	0.254648	-4.01285	5.99888e-05	0.00471292	Down
DOCK6	477.446	191.43	305.837	1.41347	0.351392	4.02248	5.75889e-05	0.00454572	Up
LINC00176	49.0771	9.62985	25.4088	2.41957	0.601414	4.02313	5.743e-05	0.00454572	Up
HDAC10	1043.46	357.494	631.879	1.68102	0.417802	4.02349	5.73415e-05	0.00454572	Up
FLJ45513	63.6949	21.5792	38.4255	1.61917	0.402422	4.02357	5.73228e-05	0.00454572	Up
LGR4	2686.06	4916.96	4024.6	-0.901987	0.224146	-4.02411	5.71902e-05	0.00454572	Down
LTBP2	1618.84	303.164	829.437	2.42193	0.601835	4.02425	5.71571e-05	0.00454572	Up
PTGIS	100.467	15.5689	49.5283	3.05812	0.759217	4.02799	5.62563e-05	0.00454572	Up
KCNJ12	35.8554	6.44618	18.2099	2.56778	0.636393	4.03489	5.46272e-05	0.00445918	Up
SHC2	365.228	83.3248	196.086	2.42089	0.599385	4.03896	5.36898e-05	0.00440414	Up
HAAO	177.133	48.9789	100.241	1.9842	0.490699	4.04361	5.26347e-05	0.00433886	Up
TFAP2E	32.2617	7.28713	17.2769	2.29527	0.567619	4.04368	5.2619e-05	0.00433886	Up
COL9A3	1414.3	416.222	815.455	1.9698	0.486889	4.04568	5.21709e-05	0.00433886	Up
CDRT1	19.4741	2.02498	9.00463	3.24916	0.802781	4.04737	5.17955e-05	0.00433373	Up
LRP3	358.858	128.169	220.444	1.71426	0.423412	4.04868	5.15065e-05	0.0043312	Up
TBKBP1	261.358	56.8981	138.682	2.22988	0.550614	4.04981	5.12594e-05	0.0043312	Up
CBLN3	94.1885	34.8515	58.5863	1.4862	0.36606	4.05998	4.90765e-05	0.00416876	Up
CARNS1	39.4753	4.08291	18.2399	3.42919	0.844567	4.06029	4.90117e-05	0.00416876	Up
D2HGDH	1174.9	450.239	740.104	1.85836	0.457594	4.06116	4.88305e-05	0.00416876	Up
MMP23A	40.322	2.82228	17.8222	4.48224	1.10148	4.06928	4.71584e-05	0.00406778	Up
GTF2IRD1	192.351	79.7643	124.799	1.31117	0.322135	4.07025	4.69628e-05	0.00406778	Up
GNG12	2348.63	5365.51	4158.76	-1.21826	0.299305	-4.07032	4.6949e-05	0.00406778	Down
BAIAP2L2	67.7139	13.9696	35.4673	2.18512	0.536733	4.07115	4.6781e-05	0.00406778	Up
BIN1	782.876	247.194	461.467	1.85337	0.455171	4.0718	4.66507e-05	0.00406778	Up
DOK3	164.015	45.0594	92.6418	2.17588	0.534128	4.07371	4.62706e-05	0.00406778	Up
SAP25	292.093	67.8839	157.568	2.29881	0.560311	4.10273	4.08308e-05	0.00363437	Up
RARRES2	378.348	84.1398	201.823	2.35876	0.574805	4.10358	4.06805e-05	0.00363437	Up
TAZ	334.443	135.774	215.242	1.38205	0.336737	4.10425	4.05637e-05	0.00363437	Up
MAFA	46.0321	5.37202	21.636	2.91645	0.709412	4.11109	3.93803e-05	0.0035621	Up
TXNDC9	265.924	671.396	509.207	-1.37698	0.334653	-4.11464	3.87789e-05	0.00352677	Down
SNORD104	39.5724	8.06323	20.6669	2.32164	0.56363	4.11909	3.80365e-05	0.00347815	Up
LOC729737	361.153	126.768	220.522	1.92039	0.466153	4.11965	3.79454e-05	0.00347815	Up
HOXC5	28.4049	4.4583	14.0369	2.67556	0.649228	4.12114	3.76995e-05	0.00347815	Up
WDR86	450.041	134.369	260.638	1.83384	0.444484	4.12577	3.69503e-05	0.00343515	Up
FGF22	29.9963	3.08903	13.852	5.19468	1.25632	4.13484	3.55209e-05	0.00332071	Up
C1orf226	58.4806	17.6678	33.9929	1.76466	0.425962	4.14277	3.43141e-05	0.00322591	Up
GLI2	122.703	28.8607	66.3976	2.26712	0.546682	4.14706	3.36771e-05	0.00318391	Up
SIX4	196.53	378.814	305.901	-0.977426	0.235665	-4.14753	3.36082e-05	0.00318391	Down
CCNL2	3731.71	1714.55	2521.42	1.26385	0.304684	4.14809	3.35263e-05	0.00318391	Up
COL11A2	34.7015	6.07825	17.5276	2.58262	0.6226	4.14811	3.35225e-05	0.00318391	Up
LCAT	769.983	307.971	492.776	1.45368	0.350103	4.15216	3.29358e-05	0.00318391	Up
MYRF	404.368	90.8432	216.253	2.20247	0.530081	4.15497	3.25333e-05	0.00316519	Up
LZTS2	1388.7	600.46	915.757	1.27816	0.307603	4.15521	3.24993e-05	0.00316519	Up
SNORD83B	32.1857	5.12201	15.9475	2.69907	0.649511	4.15554	3.24514e-05	0.00316519	Up
CUEDC1	286.871	74.8129	159.636	2.14552	0.514757	4.16803	3.07244e-05	0.00304226	Up
ZNF467	293.826	81.0113	166.137	2.11133	0.506141	4.17143	3.027e-05	0.00301511	Up
ATP2A1	90.6798	21.6247	49.2468	2.56737	0.615383	4.17199	3.01956e-05	0.00301511	Up
CAPN12	107.246	35.4433	64.1644	1.4161	0.339111	4.17593	2.96776e-05	0.00299171	Up
CACNA1A	30.4571	3.9067	14.5269	3.84358	0.919677	4.17927	2.92444e-05	0.00296591	Up
KCNH3	26.3018	5.61171	13.8877	2.38682	0.569832	4.18864	2.80628e-05	0.00286343	Up
NUP54	516.823	1020.83	819.225	-1.01734	0.242778	-4.19042	2.78443e-05	0.00285857	Down
NICN1	345.698	171.906	241.423	1.08927	0.259789	4.19292	2.75383e-05	0.00284461	Up
PLEKHG2	644.585	261.605	414.797	1.3652	0.325361	4.19596	2.71716e-05	0.00282416	Up
ADAMTS14	228.837	30.3151	109.724	2.94646	0.702193	4.19609	2.71566e-05	0.00282416	Up
PTOV1-AS2	412.23	112.2	232.212	2.17803	0.518231	4.20282	2.6361e-05	0.00277437	Up
LAG3	33.2479	4.15526	15.7923	3.09873	0.736335	4.20831	2.57286e-05	0.00272495	Up
FCGBP	151.826	30.2175	78.8608	2.42781	0.576807	4.20906	2.5644e-05	0.00272495	Up
DRD4	151.338	40.1664	84.635	2.28103	0.541041	4.21599	2.4868e-05	0.00266757	Up
TRAF1	66.2743	11.1066	33.1737	2.72105	0.645093	4.21808	2.46393e-05	0.00266009	Up
MYH11	104.649	19.1431	53.3456	2.2607	0.534857	4.22674	2.371e-05	0.00257639	Up
CPLX1	201.076	42.8622	106.148	2.14909	0.507466	4.23495	2.28598e-05	0.00250023	Up
MAP3K12	187.146	43.2856	100.83	2.17962	0.513894	4.24137	2.22156e-05	0.00244576	Up
GSDMB	101.631	40.9048	65.1954	1.23557	0.29125	4.2423	2.21243e-05	0.00244576	Up
CCS	659.453	255.855	417.294	1.41574	0.333305	4.24757	2.16101e-05	0.00241083	Up
LYPLA1	1666.21	3791.53	2941.4	-1.2073	0.284208	-4.24793	2.15755e-05	0.00241083	Down
PPP1R9B	979.847	456.105	665.602	1.16407	0.273965	4.24898	2.14748e-05	0.00241083	Up
LTBP4	3183.21	719.388	1704.92	2.33486	0.54898	4.25308	2.10848e-05	0.00240022	Up
P2RX6	70.0645	16.0768	37.6719	2.35708	0.553701	4.25695	2.07233e-05	0.00237523	Up
ARHGEF4	55.4314	13.4134	30.2206	2.15088	0.505207	4.25743	2.06792e-05	0.00237523	Up
SIPA1	753.975	347.039	509.813	1.24977	0.293185	4.26273	2.0194e-05	0.00234671	Up
PPT2-EGFL8	15.0679	0.611004	6.39378	4.46543	1.04646	4.26716	1.97973e-05	0.0023167	Up
ALDH3B1	288.096	106.441	179.103	1.46246	0.342621	4.26844	1.96845e-05	0.0023167	Up
KBTBD8	158.827	390.263	297.688	-1.34158	0.314253	-4.26912	1.96244e-05	0.0023167	Down
MIR1247	120.9	15.3794	57.5877	3.41559	0.799903	4.27	1.95471e-05	0.0023167	Up
GPR173	84.2842	15.722	43.1469	2.55958	0.59898	4.27323	1.92665e-05	0.0023167	Up
SEMA6B	323.282	71.4406	172.177	2.29614	0.536298	4.28148	1.85658e-05	0.0022513	Up
DDAH2	549.486	248.159	368.69	1.28457	0.300002	4.28188	1.85321e-05	0.0022513	Up
CROCCP3	118.601	38.6577	70.6349	1.7223	0.401786	4.28661	1.81419e-05	0.00223226	Up
ZGLP1	49.5764	11.8858	26.962	2.12812	0.495913	4.29132	1.77614e-05	0.00220163	Up
KCNAB2	166.738	40.2639	90.8534	2.3454	0.543691	4.31384	1.60443e-05	0.00200362	Up
IFITM10	146.466	23.6329	72.7662	2.97594	0.688376	4.32313	1.53833e-05	0.00193552	Up
PLXNB2	3887.71	1785.05	2626.12	1.14953	0.265248	4.33378	1.46573e-05	0.00185814	Up
HSF4	375.691	72.1837	193.587	2.63561	0.607868	4.33583	1.45212e-05	0.00185494	Up
MST1	638.081	234.039	395.656	1.52315	0.350941	4.34018	1.42364e-05	0.00183255	Up
FAM65A	615.273	182.167	355.409	1.92064	0.441511	4.35015	1.36046e-05	0.0017648	Up
STAB1	1965.62	455.445	1059.52	2.48683	0.571444	4.35183	1.35005e-05	0.0017648	Up
RIPK3	45.9019	10.2917	24.5358	2.48237	0.570313	4.35264	1.34511e-05	0.0017648	Up
ARHGEF19	162.273	60.4654	101.188	1.53173	0.351301	4.36017	1.29964e-05	0.00172605	Up
ATHL1	605.38	141.665	327.151	2.28724	0.523587	4.36841	1.25155e-05	0.00167548	Up
ANKS3	337.574	130.805	213.513	1.45314	0.332435	4.37122	1.23556e-05	0.0016674	Up
CD2AP	1193	2379.91	1905.14	-1.02762	0.234848	-4.37567	1.21062e-05	0.00164703	Down
PPFIA4	201.874	29.6062	98.5133	2.82868	0.646295	4.37676	1.20456e-05	0.00164703	Up
MRC2	3680.64	788.08	1945.1	2.32919	0.531148	4.38519	1.15885e-05	0.00160266	Up
PODNL1	92.1044	13.8437	45.148	2.96966	0.675798	4.39431	1.11127e-05	0.00154966	Up
LIME1	265.333	81.8849	155.264	1.95904	0.445351	4.39886	1.0882e-05	0.00153025	Up
MPP7	1165.42	2541.99	1991.36	-1.10606	0.251356	-4.40038	1.08059e-05	0.00153025	Down
LGALS9	262.295	60.9762	141.504	2.30597	0.524026	4.40049	1.08009e-05	0.00153025	Up
ADAMTS7	1327.04	289.225	704.349	2.47979	0.563132	4.40357	1.06485e-05	0.00153025	Up
RGL3	913.243	337.596	567.855	1.77451	0.402851	4.40488	1.05841e-05	0.00153025	Up
JAG2	661.899	259.404	420.402	1.49592	0.339395	4.4076	1.04521e-05	0.00153025	Up
ZDHHC20	2151.55	4410.86	3507.14	-1.09948	0.24936	-4.40921	1.03747e-05	0.00153025	Down
SEZ6L2	311.365	81.4618	173.423	2.00963	0.455119	4.41562	1.00721e-05	0.00150488	Up
RRAD	249.071	51.3833	130.458	2.73636	0.617486	4.43146	9.35985e-06	0.00141106	Up
NRBP2	406.651	126.045	238.288	1.83548	0.414008	4.43345	9.27381e-06	0.0014108	Up
LTB4R	200.136	62.0155	117.264	1.87898	0.423113	4.44085	8.96026e-06	0.00137561	Up
LENG8	5504.85	1569.26	3143.5	2.01681	0.453714	4.44511	8.78468e-06	0.00136114	Up
TMEM179	53.196	10.1222	27.3517	2.52248	0.567313	4.44636	8.73379e-06	0.00136114	Up
IDUA	160.225	34.3704	84.7123	2.48452	0.558063	4.45205	8.50535e-06	0.00134272	Up
MAMDC4	416.144	106.005	230.06	2.30966	0.517856	4.46004	8.19443e-06	0.00130596	Up
NKD2	50.7966	8.71483	25.5475	2.5744	0.576858	4.46279	8.09005e-06	0.00130172	Up
ICAM5	115.96	14.2541	54.9364	3.36192	0.753005	4.46467	8.01926e-06	0.00130172	Up
GADD45B	289.618	115.702	185.269	1.30992	0.293338	4.46556	7.98601e-06	0.00130172	Up
FLNC	708.016	228.153	420.098	1.66217	0.371485	4.47439	7.66299e-06	0.00126963	Up
C14orf180	57.9087	5.93616	26.7252	3.72613	0.830067	4.48895	7.15754e-06	0.00119774	Up
EXD3	233.965	87.7327	146.226	1.77347	0.393871	4.50266	6.71066e-06	0.00113431	Up
DLG4	351.14	88.1829	193.366	2.12702	0.472213	4.50437	6.65705e-06	0.00113431	Up
AEBP1	1924.21	418.873	1021.01	2.44774	0.542711	4.51022	6.4761e-06	0.00111723	Up
PNPLA7	56.5261	9.86658	28.5304	3.13361	0.693786	4.51668	6.28177e-06	0.00109499	Up
LOC100288152	302.886	50.0151	151.164	3.76391	0.832095	4.52341	6.08502e-06	0.00107186	Up
RYR1	244.24	51.6542	128.689	2.2722	0.502298	4.5236	6.07957e-06	0.00107186	Up
HOMER3	344.726	102.528	199.407	1.77328	0.39195	4.52426	6.06077e-06	0.00107186	Up
FAM229A	90.3602	16.1769	45.8502	3.11588	0.688526	4.52544	6.02714e-06	0.00107186	Up
PLTP	4077.43	1657.24	2625.32	1.31455	0.288658	4.554	5.26363e-06	0.00096793	Up
ELMO3	1230.92	601.462	853.247	1.11633	0.244981	4.55679	5.19414e-06	0.000965763	Up
SCX	489.154	111.273	262.425	2.38848	0.52347	4.56278	5.04809e-06	0.000949154	Up
ARRB2	440.301	172.769	279.782	1.49582	0.327514	4.56718	4.94337e-06	0.000940026	Up
TNNT2	393.705	98.3734	216.506	2.20048	0.481472	4.57033	4.86954e-06	0.000936632	Up
LY6G5B	150.666	54.4697	92.9484	1.66356	0.363612	4.57509	4.76025e-06	0.000926256	Up
NFASC	409.605	40.181	187.951	3.43259	0.750168	4.57577	4.74472e-06	0.000926256	Up
SYPL2	50.3287	6.66142	24.1283	4.08942	0.89298	4.57952	4.66036e-06	0.000926256	Up
LCNL1	21.8306	1.28893	9.5056	5.53596	1.20581	4.59105	4.41017e-06	0.000889154	Up
NSUN5P1	433.518	166.877	273.533	1.71409	0.372791	4.598	4.26558e-06	0.000870491	Up
PDK1	311.357	631.274	503.307	-1.04017	0.226048	-4.60154	4.1938e-06	0.000866408	Down
COL7A1	523.46	130.859	287.899	2.08241	0.452406	4.60297	4.16517e-06	0.000866408	Up
RN7SL2	2801.37	265.284	1279.72	3.61682	0.785108	4.60677	4.08967e-06	0.000866285	Up
RHBDL1	90.9964	21.2348	49.1395	3.09622	0.671173	4.61315	3.96614e-06	0.00085089	Up
SMOX	81.0168	22.0455	45.634	1.82328	0.394358	4.62341	3.77474e-06	0.000820345	Up
TNFRSF25	313.603	96.6718	183.444	1.9769	0.424624	4.65564	3.2297e-06	0.000711129	Up
SCT	33.8467	5.2026	16.6602	3.26712	0.700721	4.66251	3.12379e-06	0.00069698	Up
SYCE1	111.205	28.6053	61.6453	2.08227	0.446099	4.66774	3.04535e-06	0.00068866	Up
ADAMTS10	319.14	39.0267	151.072	3.23668	0.692312	4.67517	2.93705e-06	0.000673269	Up
RAB3IL1	456.511	135.811	264.091	1.92526	0.410654	4.68829	2.75502e-06	0.000640313	Up
PDLIM7	1626.89	561.535	987.677	1.67825	0.357803	4.69044	2.72617e-06	0.000640313	Up
PPP1R18	758.978	357.649	518.181	1.13161	0.241005	4.69535	2.66145e-06	0.000636239	Up
TNXB	504.204	58.7093	236.907	3.33031	0.708341	4.70156	2.58176e-06	0.000626134	Up
FAM179A	44.2055	10.4358	23.9437	2.01782	0.42881	4.70563	2.53078e-06	0.000622796	Up
GRIN3B	43.8572	7.9911	22.3375	2.89331	0.613309	4.71755	2.38704e-06	0.000596191	Up
MAST3	171.188	60.6963	104.893	1.61965	0.343052	4.72129	2.34351e-06	0.000594187	Up
SLC9A5	69.6435	11.7741	34.9218	2.84645	0.602021	4.72816	2.26563e-06	0.000583279	Up
SLC1A7	31.0588	3.85233	14.7349	3.39615	0.716449	4.74025	2.13459e-06	0.000558128	Up
PARP10	434.336	142.954	259.507	1.64718	0.34735	4.74214	2.1147e-06	0.000558128	Up
APBB3	496.454	232.97	338.364	1.19645	0.251631	4.75476	1.98687e-06	0.000536263	Up
RHPN1	183.651	37.6276	96.0369	2.42593	0.509929	4.75739	1.9611e-06	0.000536263	Up
HAGHL	79.4325	22.2548	45.1259	2.35034	0.492457	4.77268	1.81786e-06	0.000507002	Up
MIR503	162.349	24.8444	79.8464	3.41075	0.713448	4.78066	1.74725e-06	0.000495566	Up
SPEG	742.341	83.2925	346.912	3.19082	0.66557	4.79412	1.63393e-06	0.000471416	Up
ZNF702P	334.538	709.767	559.675	-1.13171	0.236009	-4.79519	1.62522e-06	0.000471416	Down
MRGPRF	246.761	44.619	125.476	2.61507	0.545129	4.79715	1.60938e-06	0.000471416	Up
FGD3	244.979	100.099	158.051	1.41043	0.293206	4.81035	1.50666e-06	0.000458407	Up
ADAMTS13	134.219	32.6292	73.2651	2.10401	0.436245	4.823	1.41415e-06	0.00043823	Up
OSBPL7	121.072	21.9364	61.5905	2.61199	0.541245	4.82589	1.39379e-06	0.00043823	Up
AGER	225.789	81.9916	139.51	1.59387	0.329882	4.83163	1.35422e-06	0.000435798	Up
MIR143HG	24.3713	2.45337	11.2205	3.46862	0.716782	4.83915	1.30395e-06	0.00042785	Up
NFATC4	585.633	106.732	298.293	2.58391	0.533582	4.84257	1.28174e-06	0.00042785	Up
TNFRSF4	41.1046	4.19486	18.9587	3.76355	0.774176	4.86137	1.16578e-06	0.000398126	Up
SLC17A9	296.639	46.7717	146.719	2.79924	0.57573	4.86206	1.16167e-06	0.000398126	Up
ARHGAP4	749.898	170.776	402.425	2.38859	0.490557	4.86914	1.12083e-06	0.000398126	Up
GRIN2C	114.043	14.5136	54.3252	3.72238	0.764459	4.86931	1.1199e-06	0.000398126	Up
NTS	10.4239	91.4053	59.0127	-3.22311	0.660396	-4.88057	1.05777e-06	0.000393351	Down
UAP1L1	327.12	106.271	194.61	1.69459	0.34373	4.93002	8.22224e-07	0.000312707	Up
MST1P2	234.108	60.0556	129.677	2.2273	0.448894	4.96175	6.98604e-07	0.000271871	Up
DMPK	1360.21	404.047	786.512	1.91259	0.383785	4.98348	6.24492e-07	0.000248815	Up
YJEFN3	133.548	25.6365	68.8012	2.57638	0.516748	4.98576	6.17194e-07	0.000248815	Up
PCSK4	74.7471	19.3084	41.4839	2.03824	0.408289	4.99216	5.97078e-07	0.000248815	Up
MPZL2	25.7838	182.399	119.753	-2.75215	0.549122	-5.01192	5.38898e-07	0.000231229	Down
SYNGR1	371.665	123.259	222.621	1.79676	0.355805	5.04983	4.42194e-07	0.000194728	Up
SSPO	152.834	18.591	72.288	3.41811	0.676845	5.05006	4.41667e-07	0.000194728	Up
SPTBN5	91.3105	18.18	47.4322	2.30061	0.453339	5.07482	3.87856e-07	0.000180289	Up
DNM1	304.262	52.2475	153.053	2.69394	0.530608	5.07709	3.8325e-07	0.000180289	Up
MICALL2	374.842	107.317	214.327	1.83977	0.360852	5.09842	3.42504e-07	0.000168573	Up
MTMR9LP	177.542	35.5021	92.3179	2.4197	0.47302	5.11542	3.13046e-07	0.000158743	Up
PDIA2	89.0488	12.8629	43.3373	3.10828	0.607122	5.11969	3.0604e-07	0.000158743	Up
SCNN1D	83.0923	10.1592	39.3324	3.3179	0.646039	5.13576	2.81004e-07	0.000151688	Up
CACNA1G	117.456	23.8226	61.2761	2.40036	0.465755	5.15369	2.55404e-07	0.000142464	Up
ASPG	208.006	23.4263	97.2583	3.25806	0.631588	5.15853	2.48901e-07	0.000142464	Up
MEG9	252.426	29.0393	118.394	3.30833	0.639625	5.1723	2.31234e-07	0.000138195	Up
ENO3	214.32	65.8106	125.214	1.93896	0.374524	5.17712	2.25334e-07	0.000138195	Up
CPZ	2621.54	823.968	1543	1.80637	0.348173	5.18814	2.124e-07	0.000136704	Up
ARHGDIG	60.9733	7.25102	28.7399	3.86869	0.744845	5.19395	2.05878e-07	0.000136704	Up
COL16A1	2001.15	353.564	1012.6	2.63162	0.506058	5.20023	1.9904e-07	0.000136704	Up
HSD17B14	177.736	38.051	93.9248	2.4001	0.461293	5.20299	1.96104e-07	0.000136704	Up
TMEM154	300.501	647.812	508.888	-1.16846	0.224521	-5.20423	1.94802e-07	0.000136704	Down
JAK3	344.242	80.9267	186.253	2.17202	0.411993	5.27199	1.3495e-07	0.000107536	Up
EGFL7	3698.51	743.52	1925.52	2.64982	0.496633	5.33557	9.52424e-08	7.96893e-05	Up
MEG3	9412.39	1238.72	4508.19	3.07279	0.573287	5.35996	8.32414e-08	7.33137e-05	Up
KCNIP2	67.0467	15.3981	36.0575	2.6369	0.489308	5.38904	7.08367e-08	6.58545e-05	Up
CYP2W1	477.648	31.6211	210.032	4.28336	0.79144	5.41211	6.22869e-08	6.13123e-05	Up
RGS11	152.92	11.9949	68.365	3.67664	0.678339	5.42006	5.95805e-08	6.13123e-05	Up
MYO15B	1285.57	141.011	598.833	3.37308	0.619736	5.44277	5.24582e-08	5.85224e-05	Up
SLMO1	43.3569	7.77237	22.0062	2.71045	0.490505	5.52584	3.27908e-08	3.91943e-05	Up
LRRC75B	141.806	27.2072	73.0468	2.32768	0.419698	5.54608	2.92137e-08	3.76048e-05	Up
MIB2	2518.12	668.88	1408.58	2.0877	0.37593	5.55344	2.80107e-08	3.76048e-05	Up
GABBR1	341.585	40.8731	161.158	3.10525	0.558811	5.55688	2.74633e-08	3.76048e-05	Up
KCP	236.85	38.1127	117.608	2.92717	0.516511	5.6672	1.45153e-08	2.42899e-05	Up
TUBG2	275.756	105.683	173.712	1.39675	0.246221	5.67276	1.40511e-08	2.42899e-05	Up
MIR126	568.544	60.1437	263.504	3.93971	0.693398	5.68174	1.33329e-08	2.42899e-05	Up
CCDC88B	187.929	40.0613	99.2084	2.38039	0.404329	5.88725	3.92664e-09	9.3869e-06	Up
PTGDS	881.842	172.894	456.473	2.52469	0.426058	5.92568	3.11001e-09	8.67382e-06	Up
PRRT2	170.278	11.7318	75.1504	4.36798	0.727769	6.00187	1.95054e-09	6.52806e-06	Up
LINC00643	278.267	644.669	498.108	-1.26558	0.205142	-6.16929	6.85976e-10	2.86978e-06	Down
BCL3	155.873	42.5362	87.8711	1.93215	0.313054	6.17194	6.74563e-10	2.86978e-06	Up
ADAM33	799.169	56.4724	353.551	4.02014	0.640786	6.27377	3.52408e-10	2.86978e-06	Up
SCN1B	45.4062	5.00388	21.1648	3.70763	0.569114	6.51474	7.28154e-11	1.21849e-06	Up
