# Supplementary material for: DNA methylation abnormalities induced by advanced maternal age in villi prime a high-risk state for spontaneous abortion
Source: Clin Epigenetics. 2023 Mar 21;15:44. doi: 10.1186/s13148-023-01432-w (PMC10029192; doi:10.1186/s13148-023-01432-w)
Supplement: Supplementary file 18 — Additional file 18. Table S6. Representative enrichment of Gene Ontology (biological process) terms and KEGG pathways for AMA-related DEGs. [file 13148_2023_1432_MOESM18_ESM.xlsx]

## Sheet: KEGG pathways
Supplementary Table S6. The representative KEGG pathways for AMA-related DEGs.
Description	ID	GeneRatio	BgRatio	pvalue	p.adjust	qvalue	geneID	Count	group	freq
Amino sugar and nucleotide sugar metabolism	hsa00520	5/239	48/5894	0.0436276	0.727375	0.724883	RENBP/HK3/AMDHD2/GCK/UAP1L1	5	DEGs_Up	1
Basal transcription factors	hsa03022	3/115	37/5894	0.0347608	0.451891	0.430953	TAF9B/TAF4B/TAF13	3	DEGs_Down	1
Butirosin and neomycin biosynthesis	hsa00524	2/239	5/5894	0.0150985	0.36452	0.363271	HK3/GCK	2	DEGs_Up	1
Cell cycle	hsa04110	7/115	128/5894	0.0121753	0.284902	0.271702	ORC5/RBL1/RAD21/CCNA2/SKP1/STAG2/ORC3	7	DEGs_Down	1
Citrate cycle (TCA cycle)	hsa00020	3/115	30/5894	0.0200304	0.292945	0.279372	SUCLG2/SUCLA2/DLD	3	DEGs_Down	1
ECM-receptor interaction	hsa04512	14/239	85/5894	6.44694e-06	0.00108953	0.0010858	COL1A2/COL5A3/SV2A/AGRN/LAMB2/COL6A1/COL1A1/COL6A2/COL5A1/COMP/THBS3/VTN/COL11A2/TNXB	14	DEGs_Up	1
Endocytosis	hsa04144	15/239	203/5894	0.0173718	0.36698	0.365723	ARAP3/IQSEC2/PML/ARAP1/ACAP1/HLA-B/HLA-A/HSPA6/EHD2/ARFGAP1/HLA-C/AGAP2/ACAP3/ARRB2/DNM1	15	DEGs_Up	1
Epithelial cell signaling in Helicobacter pylori infection	hsa05120	4/115	68/5894	0.0431194	0.504497	0.481122	CDC42/MAP2K4/ATP6V1A/CHUK	4	DEGs_Down	1
Focal adhesion	hsa04510	17/239	200/5894	0.00292147	0.123432	0.123009	JUN/COL1A2/COL5A3/MYL9/LAMB2/COL6A1/PDGFA/COL1A1/COL6A2/COL5A1/COMP/THBS3/VTN/SHC2/COL11A2/FLNC/TNXB	17	DEGs_Up	1
MAPK signaling pathway	hsa04010	23/239	268/5894	0.000482445	0.0271778	0.0270846	MAPK11/JUN/DUSP7/RRAS/MAP3K6/MAPK8IP3/CACNA2D4/MAPK7/MAPK12/PLA2G6/CACNB1/HSPA6/PDGFA/MAP4K1/CACNB3/FGF22/CACNA1A/MAP3K12/GADD45B/FLNC/ARRB2/NFATC4/CACNA1G	23	DEGs_Up	1
mRNA surveillance pathway	hsa03015	6/115	83/5894	0.00539203	0.163292	0.155726	CPSF2/PAPOLA/HBS1L/GSPT1/PPP2R3A/NXT2	6	DEGs_Down	1
N-Glycan biosynthesis	hsa00510	4/115	49/5894	0.0148392	0.289364	0.275956	DPM1/ALG10B/STT3B/ALG6	4	DEGs_Down	1
Notch signaling pathway	hsa04330	6/239	47/5894	0.0111234	0.346269	0.345083	LFNG/NOTCH3/NUMBL/NOTCH1/DTX3/JAG2	6	DEGs_Up	1
Protein digestion and absorption	hsa04974	13/239	81/5894	1.85652e-05	0.00156876	0.00156338	COL1A2/COL5A3/SLC9A3/CPA1/ELN/COL6A1/COL18A1/COL1A1/COL6A2/COL9A2/COL5A1/COL9A3/COL11A2	13	DEGs_Up	1
Protein processing in endoplasmic reticulum	hsa04141	12/115	168/5894	9.35453e-05	0.0109448	0.0104377	SEC23B/EIF2S1/UBE2J1/TRAM1/STT3B/DNAJA2/PLAA/UBE2E1/SKP1/DNAJA1/HSPA8/HSP90AA1	12	DEGs_Down	1
RNA degradation	hsa03018	4/115	71/5894	0.0492388	0.512269	0.488533	DHX36/HSPA9/DIS3/CNOT7	4	DEGs_Down	1
RNA transport	hsa03013	9/115	152/5894	0.0027268	0.159518	0.152127	NMD3/THOC7/EIF2S1/EIF3J/STRAP/XPOT/NUP35/NXT2/NUP54	9	DEGs_Down	1
Steroid biosynthesis	hsa00100	3/115	19/5894	0.00558263	0.163292	0.155726	FDFT1/CYP51A1/SQLE	3	DEGs_Down	1
Type II diabetes mellitus	hsa04930	6/239	48/5894	0.0122936	0.346269	0.345083	HK3/SOCS3/GCK/MAFA/CACNA1A/CACNA1G	6	DEGs_Up	1
Ubiquitin mediated proteolysis	hsa04120	7/115	139/5894	0.0184645	0.292945	0.279372	CUL2/UBE2J1/UBA3/UBA6/ITCH/UBE2E1/SKP1	7	DEGs_Down	1

## Sheet: GO terms
Supplementary Table S6. The representative enrichment gene ontology (biological process) terms for AMA-related DEGs.
Description	ID	GeneRatio	BgRatio	pvalue	p.adjust	qvalue	geneID	Count	group	freq
cardiac ventricle formation	GO:0003211	3/777	10/18866	0.00672012	0.196768	0.182462	NOTCH1/SMARCD3/HAND2	3	DEGs_Up	1
cranial nerve structural organization	GO:0021604	3/777	11/18866	0.00896002	0.211865	0.196461	PLXNA4/EGR2/PLXNA3	3	DEGs_Up	1
determination of adult lifespan	GO:0008340	3/300	17/18866	0.00229446	0.0964279	0.0888549	MSH2/ZMPSTE24/IDE	3	DEGs_Down	1
diol metabolic process	GO:0034311	3/300	28/18866	0.0097187	0.201568	0.185738	DHFR/SPTLC1/SGPP1	3	DEGs_Down	1
interferon-alpha production	GO:0032607	3/300	27/18866	0.00877914	0.184532	0.17004	DHX36/CHUK/DHX9	3	DEGs_Down	1
microvillus organization	GO:0032528	3/300	25/18866	0.00706627	0.167772	0.154596	STK26/RDX/PLS1	3	DEGs_Down	1
nuclear pore organization	GO:0006999	3/300	14/18866	0.00127235	0.0677316	0.0624123	AHCTF1/NUP35/NUP54	3	DEGs_Down	1
nucleotide-excision repair, DNA damage recognition	GO:0000715	3/300	23/18866	0.00556972	0.147652	0.136056	COPS3/COPS4/COPS2	3	DEGs_Down	1
phosphatidylglycerol biosynthetic process	GO:0006655	3/777	10/18866	0.00672012	0.196768	0.182462	PLA2G6/SLC27A1/TAZ	3	DEGs_Up	1
positive regulation of dendritic spine morphogenesis	GO:0061003	3/300	21/18866	0.00428189	0.127652	0.117626	CAPRIN1/DHX36/OPA1	3	DEGs_Down	1
positive regulation of interferon-alpha production	GO:0032727	3/300	20/18866	0.00371347	0.119102	0.109748	DHX36/CHUK/DHX9	3	DEGs_Down	1
positive regulation of lamellipodium assembly	GO:0010592	3/300	25/18866	0.00706627	0.167772	0.154596	CDC42/ACTR3/NCKAP1	3	DEGs_Down	1
positive regulation of transcription by RNA polymerase I	GO:0045943	3/300	21/18866	0.00428189	0.127652	0.117626	WDR43/NOL11/UTP15	3	DEGs_Down	1
protein deneddylation	GO:0000338	3/300	10/18866	0.000439733	0.039227	0.0361463	COPS3/COPS4/COPS2	3	DEGs_Down	1
protein neddylation	GO:0045116	3/300	16/18866	0.00191191	0.0848145	0.0781535	UBA3/DCUN1D1/NAE1	3	DEGs_Down	1
regulation of interferon-alpha production	GO:0032647	3/300	25/18866	0.00706627	0.167772	0.154596	DHX36/CHUK/DHX9	3	DEGs_Down	1
regulation of synaptic vesicle fusion to presynaptic active zone membrane	GO:0031630	3/777	11/18866	0.00896002	0.211865	0.196461	VAMP1/CPLX1/PRRT2	3	DEGs_Up	1
stress granule assembly	GO:0034063	3/300	23/18866	0.00556972	0.147652	0.136056	EIF2S1/CSDE1/G3BP2	3	DEGs_Down	1
synaptic growth at neuromuscular junction	GO:0051124	3/777	10/18866	0.00672012	0.196768	0.182462	SHANK1/SHANK3/AGRN	3	DEGs_Up	1
UDP-N-acetylglucosamine biosynthetic process	GO:0006048	3/777	11/18866	0.00896002	0.211865	0.196461	RENBP/AMDHD2/UAP1L1	3	DEGs_Up	1
zinc ion transport	GO:0006829	3/300	27/18866	0.00877914	0.184532	0.17004	SLC39A10/SLC30A6/SLC30A9	3	DEGs_Down	1
anatomical structure regression	GO:0060033	4/777	18/18866	0.00550395	0.181587	0.168384	NINJ1/CD248/AMH/GLI2	4	DEGs_Up	1
antigen processing and presentation of endogenous peptide antigen	GO:0002483	4/777	17/18866	0.00442317	0.166362	0.154266	ERAP2/HLA-B/HLA-A/HLA-C	4	DEGs_Up	1
antigen processing and presentation of endogenous peptide antigen via MHC class I	GO:0019885	4/777	17/18866	0.00442317	0.166362	0.154266	ERAP2/HLA-B/HLA-A/HLA-C	4	DEGs_Up	1
cardiac chamber formation	GO:0003207	4/777	12/18866	0.00108419	0.088018	0.0816184	TBX2/NOTCH1/SMARCD3/HAND2	4	DEGs_Up	1
cardiac right ventricle morphogenesis	GO:0003215	4/777	20/18866	0.00816408	0.20928	0.194064	NOTCH1/GATA4/SMARCD3/HAND2	4	DEGs_Up	1
catecholamine uptake	GO:0090493	4/777	18/18866	0.00550395	0.181587	0.168384	SLC29A4/MAPK15/GDNF/DRD4	4	DEGs_Up	1
cellular response to fluid shear stress	GO:0071498	4/777	21/18866	0.00976206	0.218124	0.202265	KLF4/KLF2/MAPK7/MIR126	4	DEGs_Up	1
cellular response to platelet-derived growth factor stimulus	GO:0036120	4/300	22/18866	0.00036564	0.0364954	0.0336292	CREB1/CCNA2/RDX/YES1	4	DEGs_Down	1
chaperone-mediated protein complex assembly	GO:0051131	4/300	22/18866	0.00036564	0.0364954	0.0336292	CCT2/HSPA4/PTGES3/HSP90AA1	4	DEGs_Down	1
cortical actin cytoskeleton organization	GO:0030866	4/300	39/18866	0.00332613	0.111113	0.102387	ANLN/KIF23/NCKAP1/PLS1	4	DEGs_Down	1
cytokinetic process	GO:0032506	4/300	39/18866	0.00332613	0.111113	0.102387	CHMP4C/ANLN/KIF23/KIF20B	4	DEGs_Down	1
dopamine uptake	GO:0090494	4/777	17/18866	0.00442317	0.166362	0.154266	SLC29A4/MAPK15/GDNF/DRD4	4	DEGs_Up	1
drinking behavior	GO:0042756	4/777	10/18866	0.000491367	0.056969	0.0528269	HTR1B/MMP17/APLN/UCN	4	DEGs_Up	1
establishment of mitotic spindle localization	GO:0040001	4/300	35/18866	0.00222525	0.094766	0.0873235	NUSAP1/GPSM2/CLASP2/SPDL1	4	DEGs_Down	1
establishment of spindle localization	GO:0051293	4/300	45/18866	0.00559357	0.147652	0.136056	NUSAP1/GPSM2/CLASP2/SPDL1	4	DEGs_Down	1
facial nerve development	GO:0021561	4/777	11/18866	0.000747044	0.0737018	0.0683431	PLXNA4/EGR2/ADARB1/PLXNA3	4	DEGs_Up	1
facial nerve morphogenesis	GO:0021610	4/777	11/18866	0.000747044	0.0737018	0.0683431	PLXNA4/EGR2/ADARB1/PLXNA3	4	DEGs_Up	1
G protein-coupled receptor internalization	GO:0002031	4/777	17/18866	0.00442317	0.166362	0.154266	HTR1B/APLN/ARRB2/DNM1	4	DEGs_Up	1
growth plate cartilage development	GO:0003417	4/777	19/18866	0.0067477	0.196768	0.182462	RARG/RARA/COMP/THBS3	4	DEGs_Up	1
heart valve formation	GO:0003188	4/777	14/18866	0.00205273	0.113623	0.105362	DCHS1/NOTCH1/GATA4/SCX	4	DEGs_Up	1
intrinsic apoptotic signaling pathway in response to DNA damage by p53 class mediator	GO:0042771	4/300	45/18866	0.00559357	0.147652	0.136056	SNW1/BRCA2/MSH2/TAF9B	4	DEGs_Down	1
metanephric glomerulus development	GO:0072224	4/777	16/18866	0.00349505	0.155814	0.144485	TCF21/LAMB2/OSR1/EGR1	4	DEGs_Up	1
multicellular organism aging	GO:0010259	4/300	35/18866	0.00222525	0.094766	0.0873235	MSH2/ZMPSTE24/SLC1A2/IDE	4	DEGs_Down	1
N-acetylglucosamine metabolic process	GO:0006044	4/777	19/18866	0.0067477	0.196768	0.182462	RENBP/CHST1/CHST2/AMDHD2	4	DEGs_Up	1
negative regulation of leukocyte mediated cytotoxicity	GO:0001911	4/777	20/18866	0.00816408	0.20928	0.194064	HLA-B/HLA-A/LGALS9/ARRB2	4	DEGs_Up	1
negative regulation of natural killer cell mediated cytotoxicity	GO:0045953	4/777	16/18866	0.00349505	0.155814	0.144485	HLA-B/HLA-A/LGALS9/ARRB2	4	DEGs_Up	1
negative regulation of natural killer cell mediated immunity	GO:0002716	4/777	17/18866	0.00442317	0.166362	0.154266	HLA-B/HLA-A/LGALS9/ARRB2	4	DEGs_Up	1
neuronal ion channel clustering	GO:0045161	4/777	12/18866	0.00108419	0.088018	0.0816184	PICK1/AGRN/NFASC/KCNIP2	4	DEGs_Up	1
peptidyl-asparagine modification	GO:0018196	4/300	31/18866	0.00140551	0.0702885	0.0647683	DPM1/UBE2J1/STT3B/MAGT1	4	DEGs_Down	1
positive regulation of cholesterol efflux	GO:0010875	4/777	20/18866	0.00816408	0.20928	0.194064	APOE/LRP1/ZDHHC8/PLTP	4	DEGs_Up	1
positive regulation of dendrite morphogenesis	GO:0050775	4/300	39/18866	0.00332613	0.111113	0.102387	CAPRIN1/DHX36/OPA1/VAMP7	4	DEGs_Down	1
positive regulation of DNA-templated transcription, initiation	GO:2000144	4/300	38/18866	0.00302228	0.108815	0.100269	CREB1/DHX36/BCLAF1/PSMC6	4	DEGs_Down	1
positive regulation of myoblast fusion	GO:1901741	4/777	20/18866	0.00816408	0.20928	0.194064	ADGRB1/MYOD1/EHD2/FLT3LG	4	DEGs_Up	1
positive regulation of viral genome replication	GO:0045070	4/300	37/18866	0.00273793	0.106646	0.0982704	SRPK1/HSPA8/TOP2B/CNOT7	4	DEGs_Down	1
postsynaptic density assembly	GO:0097107	4/777	18/18866	0.00550395	0.181587	0.168384	SHANK1/SHANK3/NLGN2/PTPRS	4	DEGs_Up	1
preganglionic parasympathetic fiber development	GO:0021783	4/777	17/18866	0.00442317	0.166362	0.154266	PLXNA4/EGR2/ADARB1/PLXNA3	4	DEGs_Up	1
protein localization to microtubule cytoskeleton	GO:0072698	4/300	53/18866	0.00995988	0.203922	0.187907	STIL/PIBF1/NEDD1/KIF20B	4	DEGs_Down	1
protein N-linked glycosylation via asparagine	GO:0018279	4/300	30/18866	0.00123951	0.0671018	0.0618319	DPM1/UBE2J1/STT3B/MAGT1	4	DEGs_Down	1
regulation of DNA-templated transcription, initiation	GO:2000142	4/300	46/18866	0.00605101	0.155008	0.142834	CREB1/DHX36/BCLAF1/PSMC6	4	DEGs_Down	1
regulation of lamellipodium assembly	GO:0010591	4/300	38/18866	0.00302228	0.108815	0.100269	CDC42/ACTR3/NCKAP1/TWF1	4	DEGs_Down	1
regulation of lamellipodium organization	GO:1902743	4/300	50/18866	0.00812818	0.183929	0.169484	CDC42/ACTR3/NCKAP1/TWF1	4	DEGs_Down	1
regulation of phospholipid biosynthetic process	GO:0071071	4/777	20/18866	0.00816408	0.20928	0.194064	ABCA2/PDGFA/SLC27A1/AGAP2	4	DEGs_Up	1
regulation of synapse maturation	GO:0090128	4/777	14/18866	0.00205273	0.113623	0.105362	ANAPC2/ARHGEF15/ADGRL1/NFATC4	4	DEGs_Up	1
regulation of transcription by RNA polymerase I	GO:0006356	4/300	31/18866	0.00140551	0.0702885	0.0647683	WDR43/ZMPSTE24/NOL11/UTP15	4	DEGs_Down	1
response to laminar fluid shear stress	GO:0034616	4/777	14/18866	0.00205273	0.113623	0.105362	KLF4/KLF2/MAPK7/MIR126	4	DEGs_Up	1
response to platelet-derived growth factor	GO:0036119	4/300	23/18866	0.00043711	0.039227	0.0361463	CREB1/CCNA2/RDX/YES1	4	DEGs_Down	1
Sertoli cell differentiation	GO:0060008	4/777	21/18866	0.00976206	0.218124	0.202265	SAFB2/TCF21/RARA/SCX	4	DEGs_Up	1
vesicle transport along microtubule	GO:0047496	4/300	49/18866	0.00757075	0.177293	0.163369	KIF23/KIF5B/VAMP7/AP3M1	4	DEGs_Down	1
adaptation of signaling pathway	GO:0023058	5/777	22/18866	0.00171679	0.107211	0.0994162	HTR1B/APLN/GIPR/ARRB2/DNM1	5	DEGs_Up	1
bone growth	GO:0098868	5/777	31/18866	0.00816187	0.20928	0.194064	FBLN5/RARG/RARA/COMP/THBS3	5	DEGs_Up	1
cartilage development involved in endochondral bone morphogenesis	GO:0060351	5/777	29/18866	0.00610341	0.189361	0.175593	RARG/COL1A1/RARA/COMP/THBS3	5	DEGs_Up	1
cell cycle DNA replication	GO:0044786	5/300	65/18866	0.00372893	0.119102	0.109748	RFC3/BRCA2/PRIM2/ZMPSTE24/ORC3	5	DEGs_Down	1
cell differentiation involved in metanephros development	GO:0072202	5/777	26/18866	0.00374261	0.155814	0.144485	TCF21/SMO/LAMB2/OSR1/GDNF	5	DEGs_Up	1
cell volume homeostasis	GO:0006884	5/777	30/18866	0.00708058	0.196768	0.182462	AQP1/SHANK3/GNB3/SLC12A7/SCT	5	DEGs_Up	1
chaperone cofactor-dependent protein refolding	GO:0051085	5/300	32/18866	0.000139233	0.0202141	0.0186266	HSPA9/HSPA13/HSPA8/PTGES3/DNAJB4	5	DEGs_Down	1
chromosome localization	GO:0050000	5/300	79/18866	0.00850586	0.184532	0.17004	DLGAP5/CHMP4C/ACTR3/PIBF1/SPDL1	5	DEGs_Down	1
desensitization of G protein-coupled receptor signaling pathway	GO:0002029	5/777	21/18866	0.00137267	0.0908255	0.0842219	HTR1B/APLN/GIPR/ARRB2/DNM1	5	DEGs_Up	1
DNA-templated transcription, termination	GO:0006353	5/300	75/18866	0.00685518	0.167772	0.154596	CPSF2/PAPOLA/ZMPSTE24/DHX9/TAF1B	5	DEGs_Down	1
epidermis morphogenesis	GO:0048730	5/777	32/18866	0.00935247	0.214886	0.199262	KLF4/NOTCH1/SMO/KLK14/GLI2	5	DEGs_Up	1
establishment of chromosome localization	GO:0051303	5/300	79/18866	0.00850586	0.184532	0.17004	DLGAP5/CHMP4C/ACTR3/PIBF1/SPDL1	5	DEGs_Down	1
excitatory synapse assembly	GO:1904861	5/777	26/18866	0.00374261	0.155814	0.144485	SHANK1/SHANK3/NLGN2/PTPRS/PLXNB2	5	DEGs_Up	1
glomerulus vasculature development	GO:0072012	5/777	26/18866	0.00374261	0.155814	0.144485	NOTCH3/TCF21/NOTCH1/OSR1/EGR1	5	DEGs_Up	1
kidney vasculature development	GO:0061440	5/777	28/18866	0.00522503	0.180355	0.167242	NOTCH3/TCF21/NOTCH1/OSR1/EGR1	5	DEGs_Up	1
mitotic cytokinesis	GO:0000281	5/300	72/18866	0.00577457	0.149951	0.138174	CHMP4C/NUSAP1/ANLN/KIF23/KIF20B	5	DEGs_Down	1
myelin assembly	GO:0032288	5/777	21/18866	0.00137267	0.0908255	0.0842219	ANK2/CNTNAP1/ABCA2/TPPP/NFASC	5	DEGs_Up	1
negative adaptation of signaling pathway	GO:0022401	5/777	21/18866	0.00137267	0.0908255	0.0842219	HTR1B/APLN/GIPR/ARRB2/DNM1	5	DEGs_Up	1
negative regulation of anion transport	GO:1903792	5/777	31/18866	0.00816187	0.20928	0.194064	HTR1B/ANO9/SLC43A1/GABRE/OSR1	5	DEGs_Up	1
negative regulation of cartilage development	GO:0061037	5/777	31/18866	0.00816187	0.20928	0.194064	RARG/RARA/LTBP3/GLI2/ADAMTS7	5	DEGs_Up	1
nitric oxide mediated signal transduction	GO:0007263	5/777	29/18866	0.00610341	0.189361	0.175593	RASD1/NDNF/APOE/MAFA/DDAH2	5	DEGs_Up	1
nuclear DNA replication	GO:0033260	5/300	60/18866	0.00262916	0.104969	0.0967255	RFC3/BRCA2/PRIM2/ZMPSTE24/ORC3	5	DEGs_Down	1
parasympathetic nervous system development	GO:0048486	5/777	19/18866	0.000839885	0.0744138	0.0690034	PLXNA4/EGR2/ADARB1/PLXNA3/GDNF	5	DEGs_Up	1
positive regulation of ATPase activity	GO:0032781	5/300	55/18866	0.001786	0.0814924	0.0750924	MSH2/DNAJA2/DHX9/DNAJA1/DNAJB4	5	DEGs_Down	1
positive regulation of collagen biosynthetic process	GO:0032967	5/777	26/18866	0.00374261	0.155814	0.144485	LARP6/UCN/CREB3L1/SCX/ARRB2	5	DEGs_Up	1
positive regulation of collagen metabolic process	GO:0010714	5/777	27/18866	0.00443995	0.166362	0.154266	LARP6/UCN/CREB3L1/SCX/ARRB2	5	DEGs_Up	1
positive regulation of dendritic spine development	GO:0060999	5/300	44/18866	0.000642652	0.0500642	0.0461324	CAPRIN1/DHX36/OPA1/MAPK6/C21orf91	5	DEGs_Down	1
positive regulation of transcription from RNA polymerase II promoter in response to stress	GO:0036003	5/777	24/18866	0.00258843	0.127356	0.118096	KLF2/MAPK7/NOTCH1/MUC1/CREB3L1	5	DEGs_Up	1
positive regulation of viral life cycle	GO:1903902	5/300	61/18866	0.00282732	0.107506	0.0990627	CHMP4C/SRPK1/HSPA8/TOP2B/CNOT7	5	DEGs_Down	1
postsynapse assembly	GO:0099068	5/777	31/18866	0.00816187	0.20928	0.194064	SHANK1/SHANK3/NLGN2/PTPRS/NTNG2	5	DEGs_Up	1
postsynaptic density organization	GO:0097106	5/777	32/18866	0.00935247	0.214886	0.199262	SHANK1/SHANK3/NLGN2/PTPRS/SYNGAP1	5	DEGs_Up	1
postsynaptic specialization assembly	GO:0098698	5/777	21/18866	0.00137267	0.0908255	0.0842219	SHANK1/SHANK3/NLGN2/PTPRS/NTNG2	5	DEGs_Up	1
protein refolding	GO:0042026	5/300	23/18866	2.61575e-05	0.00954153	0.00879218	DNAJA2/HSPA9/HSPA13/HSPA8/HSP90AA1	5	DEGs_Down	1
regulation of axon regeneration	GO:0048679	5/777	29/18866	0.00610341	0.189361	0.175593	SCARF1/RTN4RL1/KLF4/PTPRS/LRP1	5	DEGs_Up	1
regulation of dendritic spine development	GO:0060998	5/300	78/18866	0.00806984	0.183929	0.169484	CAPRIN1/DHX36/OPA1/MAPK6/C21orf91	5	DEGs_Down	1
regulation of macrophage chemotaxis	GO:0010758	5/777	30/18866	0.00708058	0.196768	0.182462	MST1L/MDK/CSF1/RARRES2/MST1	5	DEGs_Up	1
regulation of neuron projection regeneration	GO:0070570	5/777	32/18866	0.00935247	0.214886	0.199262	SCARF1/RTN4RL1/KLF4/PTPRS/LRP1	5	DEGs_Up	1
renal system vasculature development	GO:0061437	5/777	28/18866	0.00522503	0.180355	0.167242	NOTCH3/TCF21/NOTCH1/OSR1/EGR1	5	DEGs_Up	1
spindle localization	GO:0051653	5/300	50/18866	0.00116023	0.0671018	0.0618319	ACTR3/NUSAP1/GPSM2/CLASP2/SPDL1	5	DEGs_Down	1
transcription by RNA polymerase I	GO:0006360	5/300	66/18866	0.00398314	0.12517	0.11534	WDR43/ZMPSTE24/NOL11/TAF1B/UTP15	5	DEGs_Down	1
ubiquitin-dependent ERAD pathway	GO:0030433	5/300	78/18866	0.00806984	0.183929	0.169484	UBE2J1/CCDC47/STT3B/USP14/PSMC6	5	DEGs_Down	1
'de novo' posttranslational protein folding	GO:0051084	6/300	37/18866	2.36098e-05	0.00954153	0.00879218	CCT2/HSPA9/HSPA13/HSPA8/PTGES3/DNAJB4	6	DEGs_Down	1
'de novo' protein folding	GO:0006458	6/300	41/18866	4.32907e-05	0.0130664	0.0120403	CCT2/HSPA9/HSPA13/HSPA8/PTGES3/DNAJB4	6	DEGs_Down	1
acyl-CoA metabolic process	GO:0006637	6/300	104/18866	0.00635406	0.158554	0.146102	NUDT7/SUCLG2/SUCLA2/DLD/FAR2/PDK1	6	DEGs_Down	1
amino sugar metabolic process	GO:0006040	6/777	41/18866	0.00628504	0.192544	0.178544	RENBP/CHST1/CHST2/AMDHD2/FN3K/UAP1L1	6	DEGs_Up	1
cytoplasmic translation	GO:0002181	6/300	103/18866	0.00606636	0.155008	0.142834	EIF3J/DHX36/GSPT1/DHX9/DHX29/ZC3H15	6	DEGs_Down	1
cytoskeleton-dependent cytokinesis	GO:0061640	6/300	100/18866	0.00526019	0.146096	0.134622	CHMP4C/ACTR3/NUSAP1/ANLN/KIF23/KIF20B	6	DEGs_Down	1
dicarboxylic acid metabolic process	GO:0043648	6/300	97/18866	0.00453545	0.132901	0.122464	MTRR/GCLM/DHFR/SUCLG2/SUCLA2/DLD	6	DEGs_Down	1
elastic fiber assembly	GO:0048251	6/777	10/18866	8.72393e-07	0.000472159	0.000437829	FBLN5/EFEMP2/EMILIN1/LTBP3/MYH11/TNXB	6	DEGs_Up	1
entrainment of circadian clock	GO:0009649	6/777	34/18866	0.00239803	0.121675	0.112828	MTA1/USP2/PML/PER1/FBXL8/CRTC1	6	DEGs_Up	1
entrainment of circadian clock by photoperiod	GO:0043153	6/777	29/18866	0.00100878	0.0847204	0.0785606	MTA1/USP2/PML/PER1/FBXL8/CRTC1	6	DEGs_Up	1
glutamate secretion	GO:0014047	6/777	45/18866	0.00991382	0.218508	0.202621	STX1A/GIPC1/SLC1A6/CPLX1/PPFIA4/SLC1A7	6	DEGs_Up	1
macrophage chemotaxis	GO:0048246	6/777	42/18866	0.00708286	0.196768	0.182462	SFTPD/MST1L/MDK/CSF1/RARRES2/MST1	6	DEGs_Up	1
metanephric nephron development	GO:0072210	6/777	40/18866	0.0055546	0.181587	0.168384	TCF21/SMO/LAMB2/OSR1/GDNF/EGR1	6	DEGs_Up	1
mitotic spindle assembly	GO:0090307	6/300	65/18866	0.000578054	0.0463517	0.0427114	CHMP4C/KIF23/PIBF1/ZNF207/CLASP2/STAG2	6	DEGs_Down	1
negative regulation of cell cycle G2/M phase transition	GO:1902750	6/300	108/18866	0.00760463	0.177293	0.163369	CHMP4C/PSMD12/RAD21/PSMC6/SKP1/NAE1	6	DEGs_Down	1
negative regulation of G2/M transition of mitotic cell cycle	GO:0010972	6/300	96/18866	0.00431109	0.127652	0.117626	CHMP4C/PSMD12/RAD21/PSMC6/SKP1/NAE1	6	DEGs_Down	1
nucleotide-excision repair	GO:0006289	6/300	110/18866	0.00829236	0.183929	0.169484	RFC3/BRCA2/COPS3/COPS4/SLC30A9/COPS2	6	DEGs_Down	1
organelle transport along microtubule	GO:0072384	6/300	85/18866	0.00235023	0.0974889	0.0898326	CDC42/KIF23/KIF5B/OPA1/VAMP7/AP3M1	6	DEGs_Down	1
photoperiodism	GO:0009648	6/777	33/18866	0.00204499	0.113623	0.105362	MTA1/USP2/PML/PER1/FBXL8/CRTC1	6	DEGs_Up	1
positive regulation of calcium ion transmembrane transporter activity	GO:1901021	6/777	39/18866	0.00488817	0.176373	0.163549	ANK2/JPH2/GSTM2/HAP1/CACNB3/ATP2A1	6	DEGs_Up	1
positive regulation of dendrite development	GO:1900006	6/300	75/18866	0.00123459	0.0671018	0.0618319	CAPRIN1/DHX36/OPA1/MAPK6/VAMP7/C21orf91	6	DEGs_Down	1
positive regulation of excitatory postsynaptic potential	GO:2000463	6/777	28/18866	0.000828614	0.0744138	0.0690034	STX1A/SHANK1/SHANK3/NLGN2/CACNB3/DLG4	6	DEGs_Up	1
positive regulation of glial cell differentiation	GO:0045687	6/777	44/18866	0.00889397	0.211865	0.196461	CLCF1/RNF112/EGR2/NOTCH1/MDK/BIN1	6	DEGs_Up	1
postsynaptic specialization organization	GO:0099084	6/777	34/18866	0.00239803	0.121675	0.112828	SHANK1/SHANK3/NLGN2/PTPRS/NTNG2/SYNGAP1	6	DEGs_Up	1
protein N-linked glycosylation	GO:0006487	6/300	73/18866	0.00107167	0.0671018	0.0618319	DPM1/ALG10B/UBE2J1/STT3B/ALG6/MAGT1	6	DEGs_Down	1
regulation of ATPase activity	GO:0043462	6/300	79/18866	0.00161662	0.0748329	0.0689559	MSH2/DNAJA2/DHX9/VMA21/DNAJA1/DNAJB4	6	DEGs_Down	1
regulation of cellular response to heat	GO:1900034	6/300	79/18866	0.00161662	0.0748329	0.0689559	CHORDC1/NUP35/HSPA8/PTGES3/HSP90AA1/NUP54	6	DEGs_Down	1
regulation of collagen biosynthetic process	GO:0032965	6/777	44/18866	0.00889397	0.211865	0.196461	LARP6/UCN/EMILIN1/CREB3L1/SCX/ARRB2	6	DEGs_Up	1
regulation of gastrulation	GO:0010470	6/777	43/18866	0.00795141	0.20928	0.194064	KLF4/MAPK7/PHLDB1/OSR1/COL5A1/SCX	6	DEGs_Up	1
regulation of macrophage migration	GO:1905521	6/777	44/18866	0.00889397	0.211865	0.196461	MST1L/EMILIN1/MDK/CSF1/RARRES2/MST1	6	DEGs_Up	1
regulation of natural killer cell mediated cytotoxicity	GO:0042269	6/777	41/18866	0.00628504	0.192544	0.178544	PIK3R6/HLA-B/HLA-A/LAG3/LGALS9/ARRB2	6	DEGs_Up	1
regulation of natural killer cell mediated immunity	GO:0002715	6/777	45/18866	0.00991382	0.218508	0.202621	PIK3R6/HLA-B/HLA-A/LAG3/LGALS9/ARRB2	6	DEGs_Up	1
regulation of neuron migration	GO:2001222	6/777	45/18866	0.00991382	0.218508	0.202621	NSMF/CAMK2A/MDK/NTNG2/GPR173/PLXNB2	6	DEGs_Up	1
response to amino acid	GO:0043200	6/300	114/18866	0.00980001	0.201943	0.186084	CREB1/GCLM/CHUK/SLC1A2/OPA1/SLC38A9	6	DEGs_Down	1
synapse maturation	GO:0060074	6/777	26/18866	0.000543201	0.0601348	0.0557625	SHANK1/ANAPC2/PALM/ARHGEF15/ADGRL1/NFATC4	6	DEGs_Up	1
thioester metabolic process	GO:0035383	6/300	104/18866	0.00635406	0.158554	0.146102	NUDT7/SUCLG2/SUCLA2/DLD/FAR2/PDK1	6	DEGs_Down	1
cell differentiation involved in kidney development	GO:0061005	7/777	57/18866	0.00863278	0.211865	0.196461	GLIS2/TCF21/NOTCH1/SMO/LAMB2/OSR1/GDNF	7	DEGs_Up	1
cellular response to leukemia inhibitory factor	GO:1990830	7/300	97/18866	0.000908379	0.0604451	0.055698	CREB1/GCLM/BCLAF1/RNF138/NUP35/PDCD10/SMARCA5	7	DEGs_Down	1
chaperone-mediated protein folding	GO:0061077	7/300	60/18866	4.50002e-05	0.0130664	0.0120403	CCT2/CHORDC1/HSPA9/HSPA13/HSPA8/PTGES3/DNAJB4	7	DEGs_Down	1
collagen catabolic process	GO:0030574	7/777	47/18866	0.00292389	0.138274	0.128221	MMP17/MMP24/ADAMTS2/MMP23B/PHYKPL/ADAMTS14/MRC2	7	DEGs_Up	1
dendritic spine development	GO:0060996	7/300	102/18866	0.001221	0.0671018	0.0618319	CDC42/CAPRIN1/DHX36/UBA6/OPA1/MAPK6/C21orf91	7	DEGs_Down	1
endochondral bone morphogenesis	GO:0060350	7/777	55/18866	0.00710967	0.196768	0.182462	TMEM119/RARG/COL1A1/RARA/COMP/THBS3/SCX	7	DEGs_Up	1
interleukin-12 production	GO:0032615	7/777	57/18866	0.00863278	0.211865	0.196461	MAPK11/HLA-B/MDK/LGALS9/ARRB2/AGER/JAK3	7	DEGs_Up	1
macrophage migration	GO:1905517	7/777	57/18866	0.00863278	0.211865	0.196461	SFTPD/MST1L/EMILIN1/MDK/CSF1/RARRES2/MST1	7	DEGs_Up	1
mesenchymal cell proliferation	GO:0010463	7/777	44/18866	0.00198182	0.113623	0.105362	DCHS1/CHRD/MSX1/SMO/PDGFA/OSR1/HAND2	7	DEGs_Up	1
modulation of excitatory postsynaptic potential	GO:0098815	7/777	45/18866	0.00226496	0.119641	0.110943	STX1A/SHANK1/SHANK3/NLGN2/CACNB3/DLG4/DMPK	7	DEGs_Up	1
nucleus organization	GO:0006997	7/300	133/18866	0.00543325	0.147652	0.136056	CHMP4C/AGFG1/AHCTF1/ZMPSTE24/NUP35/SRPK1/NUP54	7	DEGs_Down	1
p38MAPK cascade	GO:0038066	7/777	52/18866	0.00521073	0.180355	0.167242	GDF6/PER1/HAND2/ZFP36/LGALS9/GADD45B/AGER	7	DEGs_Up	1
positive regulation of viral process	GO:0048524	7/300	107/18866	0.00161221	0.0748329	0.0689559	CHMP4C/SNW1/DHX9/SRPK1/HSPA8/TOP2B/CNOT7	7	DEGs_Down	1
regulation of chondrocyte differentiation	GO:0032330	7/777	52/18866	0.00521073	0.180355	0.167242	GDF6/PKDCC/RARG/MDK/LTBP3/GLI2/ADAMTS7	7	DEGs_Up	1
regulation of cytokinesis	GO:0032465	7/300	90/18866	0.000580484	0.0463517	0.0427114	CDC42/CHMP4C/PRPF40A/BRCA2/AHCTF1/KIF23/KIF20B	7	DEGs_Down	1
regulation of interleukin-12 production	GO:0032655	7/777	55/18866	0.00710967	0.196768	0.182462	MAPK11/HLA-B/MDK/LGALS9/ARRB2/AGER/JAK3	7	DEGs_Up	1
regulation of receptor internalization	GO:0002090	7/777	57/18866	0.00863278	0.211865	0.196461	APLN/PICK1/ANKRD13D/ANKRD13B/DRD4/DLG4/ARRB2	7	DEGs_Up	1
response to leukemia inhibitory factor	GO:1990823	7/300	97/18866	0.000908379	0.0604451	0.055698	CREB1/GCLM/BCLAF1/RNF138/NUP35/PDCD10/SMARCA5	7	DEGs_Down	1
semaphorin-plexin signaling pathway	GO:0071526	7/777	40/18866	0.00111174	0.0887752	0.0823206	PLXNA4/SEMA5B/PLXNA3/GDNF/HAND2/SEMA6B/PLXNB2	7	DEGs_Up	1
catecholamine transport	GO:0051937	8/777	72/18866	0.00935059	0.214886	0.199262	HTR1B/STX1A/NISCH/SLC29A4/SNCG/MAPK15/GDNF/DRD4	8	DEGs_Up	1
cellular response to heat	GO:0034605	8/300	125/18866	0.000877993	0.0604451	0.055698	EIF2S1/DHX36/CHORDC1/NUP35/HSPA8/PTGES3/HSP90AA1/NUP54	8	DEGs_Down	1
regulation of cell division	GO:0051302	8/300	171/18866	0.00614707	0.155823	0.143586	CDC42/CHMP4C/RBL1/PRPF40A/BRCA2/AHCTF1/KIF23/KIF20B	8	DEGs_Down	1
regulation of mRNA processing	GO:0050684	8/300	152/18866	0.00303209	0.108815	0.100269	SNW1/PAPOLA/DHX36/MBNL3/DHX9/RBM7/SRPK1/HSPA8	8	DEGs_Down	1
ribonucleoprotein complex export from nucleus	GO:0071426	8/300	130/18866	0.0011327	0.0671018	0.0618319	NMD3/THOC7/CPSF2/AGFG1/XPOT/NUP35/ABCE1/NUP54	8	DEGs_Down	1
ribonucleoprotein complex localization	GO:0071166	8/300	131/18866	0.00119009	0.0671018	0.0618319	NMD3/THOC7/CPSF2/AGFG1/XPOT/NUP35/ABCE1/NUP54	8	DEGs_Down	1
spindle assembly	GO:0051225	8/300	115/18866	0.000505965	0.0425277	0.0391878	CHMP4C/KIF23/PIBF1/GPSM2/ZNF207/CLASP2/HAUS6/STAG2	8	DEGs_Down	1
axon regeneration	GO:0031103	9/777	52/18866	0.000243879	0.0467556	0.0433562	JUN/SCARF1/RTN4RL1/KLF4/MAPK8IP3/APOD/PTPRS/LRP1/LAMB2	9	DEGs_Up	1
cytoskeleton-dependent intracellular transport	GO:0030705	9/300	200/18866	0.00483397	0.139096	0.128172	CDC42/IFT74/KIF23/KIF5B/TNPO1/OPA1/VAMP7/HSPA8/AP3M1	9	DEGs_Down	1
establishment or maintenance of cell polarity	GO:0007163	9/300	220/18866	0.0088295	0.184532	0.17004	CDC42/ACTR3/GPSM2/CLIC4/CLASP2/SPDL1/KIF20B/HSP90AA1/MPP7	9	DEGs_Down	1
hair follicle development	GO:0001942	9/777	87/18866	0.0095114	0.216496	0.200755	TRADD/FUZ/NOTCH1/SMO/NUMA1/SOX18/DNASE1L2/PDGFA/GLI2	9	DEGs_Up	1
microtubule-based transport	GO:0099111	9/300	190/18866	0.00345815	0.11387	0.104927	CDC42/IFT74/KIF23/KIF5B/TNPO1/OPA1/VAMP7/HSPA8/AP3M1	9	DEGs_Down	1
mitotic sister chromatid segregation	GO:0000070	9/300	161/18866	0.00111845	0.0671018	0.0618319	DLGAP5/CHMP4C/NUSAP1/PDS5A/KIF23/PIBF1/RAD21/ZNF207/SPDL1	9	DEGs_Down	1
mitotic spindle organization	GO:0007052	9/300	118/18866	0.000113327	0.0190508	0.0175547	DLGAP5/CHMP4C/STIL/KIF23/PIBF1/GPSM2/ZNF207/CLASP2/STAG2	9	DEGs_Down	1
monoamine transport	GO:0015844	9/777	84/18866	0.00760708	0.205856	0.190889	HTR1B/STX1A/NISCH/PICK1/SLC29A4/SNCG/MAPK15/GDNF/DRD4	9	DEGs_Up	1
neuron projection regeneration	GO:0031102	9/777	59/18866	0.000644441	0.0667888	0.0619328	JUN/SCARF1/RTN4RL1/KLF4/MAPK8IP3/APOD/PTPRS/LRP1/LAMB2	9	DEGs_Up	1
outflow tract morphogenesis	GO:0003151	9/777	80/18866	0.00553756	0.181587	0.168384	JUN/TBX2/NOTCH1/SOX18/ELN/FZD2/RARA/HAND2/RYR1	9	DEGs_Up	1
peripheral nervous system development	GO:0007422	9/777	77/18866	0.00429449	0.166362	0.154266	PLXNA4/CNTNAP1/ADGRB1/EGR2/LAMB2/ADGRB2/GDNF/HAND2/NFASC	9	DEGs_Up	1
positive regulation of neurological system process	GO:0031646	9/777	65/18866	0.00131667	0.0908255	0.0842219	STX1A/SHANK1/SHANK3/NLGN2/EGR2/TPPP/CACNB3/MYRF/DLG4	9	DEGs_Up	1
protein import	GO:0017038	9/300	200/18866	0.00483397	0.139096	0.128172	PEX13/TNPO1/NUP35/HSPA4/HSPA8/CSE1L/NXT2/HSP90AA1/NUP54	9	DEGs_Down	1
protein localization to synapse	GO:0035418	9/777	85/18866	0.00820623	0.20928	0.194064	SHANK1/NLGN2/IQSEC2/MAPK8IP3/DBN1/GRIP2/CPLX1/DLG4/GRIN2C	9	DEGs_Up	1
protein stabilization	GO:0050821	9/300	187/18866	0.00311225	0.11045	0.101776	CREB1/CCT2/NAPG/ZNF207/NAA15/TAF9B/PDCD10/PTGES3/HSP90AA1	9	DEGs_Down	1
regulation of cartilage development	GO:0061035	9/777	72/18866	0.00271675	0.131023	0.121497	GDF6/PKDCC/RARG/MDK/RARA/LTBP3/GLI2/ADAMTS7/SCX	9	DEGs_Up	1
regulation of mitotic nuclear division	GO:0007088	9/300	163/18866	0.00121952	0.0671018	0.0618319	CDC42/DLGAP5/CHMP4C/NUSAP1/ANLN/RAD21/ZNF207/SPDL1/KIF20B	9	DEGs_Down	1
regulation of mRNA stability	GO:0043488	9/300	186/18866	0.00300323	0.108815	0.100269	DHX36/SYNCRIP/PSMD12/DHX9/TNPO1/DIS3/PSMC6/IGF2BP3/HSPA8	9	DEGs_Down	1
regulation of neuronal synaptic plasticity	GO:0048168	9/777	53/18866	0.000283176	0.0490049	0.0454419	SHANK3/NSMF/EGR2/APOE/DBN1/CAMK2A/SYNGAP1/DLG4/SYNGR1	9	DEGs_Up	1
regulation of nuclear division	GO:0051783	9/300	188/18866	0.00322438	0.111113	0.102387	CDC42/DLGAP5/CHMP4C/NUSAP1/ANLN/RAD21/ZNF207/SPDL1/KIF20B	9	DEGs_Down	1
regulation of RNA stability	GO:0043487	9/300	195/18866	0.00410111	0.125951	0.11606	DHX36/SYNCRIP/PSMD12/DHX9/TNPO1/DIS3/PSMC6/IGF2BP3/HSPA8	9	DEGs_Down	1
response to topologically incorrect protein	GO:0035966	9/300	205/18866	0.00566484	0.148307	0.13666	EIF2S1/STT3B/HSPA9/HSPA4/HSPA13/DNAJA1/HSPA8/DNAJB4/HSP90AA1	9	DEGs_Down	1
response to unfolded protein	GO:0006986	9/300	183/18866	0.00269416	0.106236	0.0978929	EIF2S1/STT3B/HSPA9/HSPA4/HSPA13/DNAJA1/HSPA8/DNAJB4/HSP90AA1	9	DEGs_Down	1
RNA export from nucleus	GO:0006405	9/300	144/18866	0.000503502	0.0425277	0.0391878	NMD3/THOC7/CPSF2/AGFG1/XPOT/DHX9/NUP35/ABCE1/NUP54	9	DEGs_Down	1
transcription initiation from RNA polymerase II promoter	GO:0006367	9/300	189/18866	0.00333965	0.111113	0.102387	CREB1/SNW1/DHX36/MED20/TAF9B/TAF4B/TAF13/PSMC6/CCNC	9	DEGs_Down	1
transport along microtubule	GO:0010970	9/300	161/18866	0.00111845	0.0671018	0.0618319	CDC42/IFT74/KIF23/KIF5B/TNPO1/OPA1/VAMP7/HSPA8/AP3M1	9	DEGs_Down	1
collagen biosynthetic process	GO:0032964	10/777	53/18866	5.1764e-05	0.0157589	0.0146131	LARP6/P3H3/UCN/EMILIN1/RCN3/COL1A1/CREB3L1/COL5A1/SCX/ARRB2	10	DEGs_Up	1
cytokinesis	GO:0000910	10/300	172/18866	0.000442133	0.039227	0.0361463	CDC42/CHMP4C/ACTR3/NUSAP1/PRPF40A/BRCA2/AHCTF1/ANLN/KIF23/KIF20B	10	DEGs_Down	1
Fc receptor signaling pathway	GO:0038093	10/300	241/18866	0.00537568	0.147652	0.136056	CDC42/ACTR3/MAP2K4/CHUK/PSMD12/NCKAP1/PSMC6/SKP1/HSP90AA1/YES1	10	DEGs_Down	1
mRNA transport	GO:0051028	10/300	152/18866	0.000163578	0.022716	0.020932	THOC7/CPSF2/AGFG1/AHCTF1/G3BP2/DHX9/NUP35/IGF2BP3/NXT2/NUP54	10	DEGs_Down	1
negative regulation of mitotic cell cycle phase transition	GO:1901991	10/300	251/18866	0.00709118	0.167772	0.154596	CHMP4C/RBL1/PSMD12/RAD21/ZNF207/PSMC6/SPDL1/SKP1/NAE1/CNOT7	10	DEGs_Down	1
regulation of calcium ion transmembrane transporter activity	GO:1901019	10/777	89/18866	0.0035754	0.155814	0.144485	ANK2/JPH2/PLA2G6/GSTM2/CACNB1/HAP1/CACNB3/ATP2A1/DRD4/RRAD	10	DEGs_Up	1
regulation of cell cycle G2/M phase transition	GO:1902749	10/300	217/18866	0.00256473	0.103693	0.0955494	CHMP4C/HMMR/PSMD12/RAD21/NEDD1/HAUS6/PSMC6/SKP1/NAE1/HSP90AA1	10	DEGs_Down	1
regulation of epithelial cell apoptotic process	GO:1904035	10/777	94/18866	0.00529476	0.180355	0.167242	NDNF/GAS6/CD248/MAPK7/MDK/COL18A1/BOK/ZFP36/ARRB2/MIR126	10	DEGs_Up	1
regulation of G2/M transition of mitotic cell cycle	GO:0010389	10/300	200/18866	0.00140841	0.0702885	0.0647683	CHMP4C/HMMR/PSMD12/RAD21/NEDD1/HAUS6/PSMC6/SKP1/NAE1/HSP90AA1	10	DEGs_Down	1
regulation of mRNA catabolic process	GO:0061013	10/300	208/18866	0.00188351	0.0847313	0.0780769	DHX36/SYNCRIP/PSMD12/DHX9/TNPO1/DIS3/PSMC6/IGF2BP3/HSPA8/CNOT7	10	DEGs_Down	1
roof of mouth development	GO:0060021	10/777	91/18866	0.00419996	0.166362	0.154266	TBX2/PKDCC/TCF21/MSX1/WFIKKN1/FZD2/OSR1/HAND2/COL11A2/JAG2	10	DEGs_Up	1
rRNA metabolic process	GO:0016072	10/300	238/18866	0.00493037	0.140604	0.129561	ZNHIT6/WDR43/RPF1/DIS3/KRR1/DDX21/NOL11/THUMPD1/UTP15/ERI1	10	DEGs_Down	1
rRNA processing	GO:0006364	10/300	227/18866	0.00353974	0.115367	0.106306	ZNHIT6/WDR43/RPF1/DIS3/KRR1/DDX21/NOL11/THUMPD1/UTP15/ERI1	10	DEGs_Down	1
spindle organization	GO:0007051	10/300	183/18866	0.000717245	0.0545448	0.0502611	DLGAP5/CHMP4C/STIL/KIF23/PIBF1/GPSM2/ZNF207/CLASP2/HAUS6/STAG2	10	DEGs_Down	1
tissue regeneration	GO:0042246	10/777	79/18866	0.00146213	0.0949608	0.0880564	CAPN3/NINJ1/MUSTN1/MYOD1/APOD/NOTCH1/GATA4/MDK/SGCA/ENO3	10	DEGs_Up	1
cellular component assembly involved in morphogenesis	GO:0010927	11/777	112/18866	0.006476	0.195929	0.181684	CAPN3/ANK2/CNTNAP1/ABCA2/TNNT1/LMOD1/TPPP/PHLDB1/MYH11/TNNT2/NFASC	11	DEGs_Up	1
epithelial cell apoptotic process	GO:1904019	11/777	117/18866	0.00891162	0.211865	0.196461	NDNF/GAS6/CD248/MAPK7/MDK/COL18A1/BOK/ZFP36/JAG2/ARRB2/MIR126	11	DEGs_Up	1
excitatory postsynaptic potential	GO:0060079	11/777	103/18866	0.00342836	0.155814	0.144485	STX1A/SHANK1/SHANK3/NLGN2/NPFF/CACNB3/P2RX6/DLG4/ARRB2/GRIN2C/DMPK	11	DEGs_Up	1
hair cycle	GO:0042633	11/777	111/18866	0.00605861	0.189361	0.175593	TRADD/PTCH2/FUZ/PER1/NOTCH1/SMO/NUMA1/SOX18/DNASE1L2/PDGFA/GLI2	11	DEGs_Up	1
intrinsic apoptotic signaling pathway	GO:0097193	11/300	290/18866	0.00694329	0.167772	0.154596	CUL2/SNW1/BCLAF1/BRCA2/MSH2/TAF9B/OPA1/PDCD10/SGPP1/DNAJA1/PDK1	11	DEGs_Down	1
microtubule cytoskeleton organization involved in mitosis	GO:1902850	11/300	144/18866	1.96474e-05	0.00954153	0.00879218	DLGAP5/CHMP4C/NUSAP1/STIL/KIF23/PIBF1/GPSM2/ZNF207/CLASP2/SPDL1/STAG2	11	DEGs_Down	1
molting cycle	GO:0042303	11/777	111/18866	0.00605861	0.189361	0.175593	TRADD/PTCH2/FUZ/PER1/NOTCH1/SMO/NUMA1/SOX18/DNASE1L2/PDGFA/GLI2	11	DEGs_Up	1
myotube differentiation	GO:0014902	11/777	117/18866	0.00891162	0.211865	0.196461	TMEM119/PLD3/ADGRB1/MYOD1/NOTCH1/SMO/EHD2/FLT3LG/DYRK1B/RYR1/DMPK	11	DEGs_Up	1
protein export from nucleus	GO:0006611	11/300	184/18866	0.000181469	0.0229324	0.0211314	NMD3/THOC7/CPSF2/STRADB/AGFG1/XPOT/HSPA9/NUP35/ABCE1/CSE1L/NUP54	11	DEGs_Down	1
protein folding	GO:0006457	11/300	230/18866	0.00118353	0.0671018	0.0618319	CCT2/CHORDC1/DNAJA2/HSPA9/RP2/HSPA13/DNAJA1/HSPA8/PTGES3/DNAJB4/HSP90AA1	11	DEGs_Down	1
protein modification by small protein removal	GO:0070646	11/300	300/18866	0.00883952	0.184532	0.17004	UCHL5/USP16/COPS3/PSMD12/ITCH/CCNA2/TAF9B/COPS4/USP14/PSMC6/COPS2	11	DEGs_Down	1
protein polymerization	GO:0051258	11/300	300/18866	0.00883952	0.184532	0.17004	ACTR3/DIAPH3/GMFB/RDX/NCKAP1/ZNF207/ARHGAP18/OPA1/CLASP2/TWF1/HSP90AA1	11	DEGs_Down	2
regulation of axon extension	GO:0030516	11/777	97/18866	0.0021339	0.116574	0.108098	PLXNA4/CDH4/ANAPC2/SEMA5B/PTPRS/APOE/LRP1/DBN1/PLXNA3/SEMA6B/ARHGAP4	11	DEGs_Up	1
regulation of DNA replication	GO:0006275	11/300	112/18866	1.72855e-06	0.00276049	0.0025437	CDC42/RFC3/MAP2K4/ORC5/PDS5A/BRCA2/ZMPSTE24/DHX9/CCNA2/ESCO1/ORC3	11	DEGs_Down	1
regulation of extent of cell growth	GO:0061387	11/777	111/18866	0.00605861	0.189361	0.175593	PLXNA4/CDH4/ANAPC2/SEMA5B/PTPRS/APOE/LRP1/DBN1/PLXNA3/SEMA6B/ARHGAP4	11	DEGs_Up	1
regulation of protein stability	GO:0031647	11/300	296/18866	0.0080381	0.183929	0.169484	CREB1/CCT2/NAPG/ZNF207/NAA15/TAF9B/PDCD10/HSPA8/PTGES3/CMTM6/HSP90AA1	11	DEGs_Down	1
regulation of tumor necrosis factor production	GO:0032680	11/777	110/18866	0.00566266	0.183885	0.170516	TREX1/GAS6/MC1R/CACTIN/CARD9/CYBA/RARA/ZFP36/LGALS9/ARRB2/NFATC4	11	DEGs_Up	1
regulation of tumor necrosis factor superfamily cytokine production	GO:1903555	11/777	113/18866	0.00691559	0.196768	0.182462	TREX1/GAS6/MC1R/CACTIN/CARD9/CYBA/RARA/ZFP36/LGALS9/ARRB2/NFATC4	11	DEGs_Up	1
response to axon injury	GO:0048678	11/777	80/18866	0.000422346	0.0527499	0.0489146	JUN/SCARF1/RTN4RL1/KLF4/GIPR/MAPK8IP3/SARM1/APOD/PTPRS/LRP1/LAMB2	11	DEGs_Up	1
response to heat	GO:0009408	11/300	166/18866	7.27219e-05	0.0147899	0.0136283	EIF2S1/DHX36/CHORDC1/DNAJA2/NUP35/DNAJA1/HSPA8/PTGES3/DNAJB4/HSP90AA1/NUP54	11	DEGs_Down	1
response to temperature stimulus	GO:0009266	11/300	233/18866	0.00131326	0.0687632	0.0633628	EIF2S1/DHX36/CHORDC1/DNAJA2/NUP35/DNAJA1/HSPA8/PTGES3/DNAJB4/HSP90AA1/NUP54	11	DEGs_Down	1
aging	GO:0007568	12/300	319/18866	0.0052409	0.146096	0.134622	CREB1/EIF2S1/GCLM/ARG2/RBL1/BRCA2/MSH2/ZMPSTE24/SLC1A2/OPA1/IDE/DLD	12	DEGs_Down	1
axon extension	GO:0048675	12/777	123/18866	0.00481935	0.175187	0.16245	PLXNA4/CDH4/ANAPC2/SEMA5B/PTPRS/APOE/LRP1/LAMB2/DBN1/PLXNA3/SEMA6B/ARHGAP4	12	DEGs_Up	1
cell cycle G2/M phase transition	GO:0044839	12/300	273/18866	0.00148135	0.0716882	0.0660582	CHMP4C/HMMR/PSMD12/RAD21/CCNA2/NEDD1/HAUS6/PSMC6/SKP1/NAE1/PPP1CB/HSP90AA1	12	DEGs_Down	1
chemical synaptic transmission, postsynaptic	GO:0099565	12/777	112/18866	0.00222625	0.119166	0.110501	STX1A/SHANK1/SHANK3/NLGN2/NPFF/CACNB3/DRD4/P2RX6/DLG4/ARRB2/GRIN2C/DMPK	12	DEGs_Up	1
chondrocyte differentiation	GO:0002062	12/777	108/18866	0.0016312	0.103189	0.0956867	GDF6/MUSTN1/PTH1R/PKDCC/RARG/MDK/OSR1/COMP/LTBP3/GLI2/ADAMTS7/SCX	12	DEGs_Up	1
extracellular matrix assembly	GO:0085029	12/777	44/18866	1.36947e-07	9.52957e-05	8.8367e-05	COL1A2/FBLN5/GAS6/EFEMP2/NOTCH1/LAMB2/EMILIN1/PHLDB1/NTNG2/LTBP3/MYH11/TNXB	12	DEGs_Up	1
G2/M transition of mitotic cell cycle	GO:0000086	12/300	254/18866	0.00079793	0.0592695	0.0546148	CHMP4C/HMMR/PSMD12/RAD21/CCNA2/NEDD1/HAUS6/PSMC6/SKP1/NAE1/PPP1CB/HSP90AA1	12	DEGs_Down	1
glial cell development	GO:0021782	12/777	122/18866	0.00451334	0.16782	0.155619	NRROS/CNTNAP1/PICK1/ABCA2/TPPP/LRP1/SMO/LAMB2/MDK/HDAC10/MYRF/AGER	12	DEGs_Up	1
negative regulation of mitotic cell cycle	GO:0045930	12/300	341/18866	0.00871558	0.184532	0.17004	CHMP4C/RBL1/MSH2/PSMD12/RAD21/ZNF207/PSMC6/SPDL1/SKP1/NAE1/TOP2B/CNOT7	12	DEGs_Down	1
nuclear export	GO:0051168	12/300	204/18866	0.000108485	0.0190508	0.0175547	NMD3/THOC7/CPSF2/STRADB/AGFG1/XPOT/HSPA9/DHX9/NUP35/ABCE1/CSE1L/NUP54	12	DEGs_Down	1
protein-containing complex disassembly	GO:0032984	12/300	330/18866	0.00680463	0.167772	0.154596	GSPT1/KIF5B/ZMPSTE24/SWAP70/RDX/SNX14/CLASP2/VTA1/ABCE1/HSPA8/TWF1/MRPL19	12	DEGs_Down	1
protein-containing complex localization	GO:0031503	12/300	291/18866	0.00251781	0.103101	0.0950039	NMD3/THOC7/CPSF2/IFT74/AGFG1/XPOT/KIF5B/TNPO1/NUP35/MIOS/ABCE1/NUP54	12	DEGs_Down	1
receptor internalization	GO:0031623	12/777	115/18866	0.00278011	0.132764	0.123111	HTR1B/APLN/PICK1/ANKRD13D/LRP1/RAMP1/CALY/ANKRD13B/DRD4/DLG4/ARRB2/DNM1	12	DEGs_Up	1
sister chromatid segregation	GO:0000819	12/300	196/18866	7.40883e-05	0.0147899	0.0136283	DLGAP5/CHMP4C/NUSAP1/PDS5A/KIF23/PIBF1/RAD21/ZNF207/SPDL1/TOP2B/ESCO1/STAG2	12	DEGs_Down	1
tumor necrosis factor production	GO:0032640	12/777	116/18866	0.00298781	0.139939	0.129764	TREX1/GAS6/MC1R/CACTIN/CARD9/CYBA/RARA/WDR83/ZFP36/LGALS9/ARRB2/NFATC4	12	DEGs_Up	1
tumor necrosis factor superfamily cytokine production	GO:0071706	12/777	119/18866	0.00368744	0.155814	0.144485	TREX1/GAS6/MC1R/CACTIN/CARD9/CYBA/RARA/WDR83/ZFP36/LGALS9/ARRB2/NFATC4	12	DEGs_Up	1
vesicle organization	GO:0016050	12/300	340/18866	0.00852624	0.184532	0.17004	SEC23B/CHMP4C/CREB1/CNIH1/SCFD1/AGFG1/KIF5B/CLCN3/VAMP7/PI4K2B/VTA1/CD2AP	12	DEGs_Down	1
DNA-templated transcription, initiation	GO:0006352	13/300	249/18866	0.000186676	0.0229324	0.0211314	CREB1/SNW1/DHX36/BCLAF1/MED20/TFAM/TAF9B/TAF4B/TAF13/PSMC6/TAF1B/CCNC/SMARCA5	13	DEGs_Down	1
establishment of RNA localization	GO:0051236	13/300	203/18866	2.33242e-05	0.00954153	0.00879218	NMD3/THOC7/CPSF2/AGFG1/AHCTF1/G3BP2/XPOT/DHX9/NUP35/IGF2BP3/ABCE1/NXT2/NUP54	13	DEGs_Down	1
nucleic acid transport	GO:0050657	13/300	200/18866	1.99319e-05	0.00954153	0.00879218	NMD3/THOC7/CPSF2/AGFG1/AHCTF1/G3BP2/XPOT/DHX9/NUP35/IGF2BP3/ABCE1/NXT2/NUP54	13	DEGs_Down	1
regulation of embryonic development	GO:0045995	13/777	134/18866	0.00359163	0.155814	0.144485	LFNG/TBX2/KLF4/FUZ/E4F1/MAPK7/NOTCH1/PHLDB1/FZD2/OSR1/GDNF/COL5A1/SCX	13	DEGs_Up	1
ribosome biogenesis	GO:0042254	13/300	310/18866	0.00145676	0.071583	0.0659612	NMD3/ZNHIT6/WDR43/RPF1/DHX29/DIS3/KRR1/DDX21/NOL11/ABCE1/THUMPD1/UTP15/ERI1	13	DEGs_Down	1
RNA transport	GO:0050658	13/300	200/18866	1.99319e-05	0.00954153	0.00879218	NMD3/THOC7/CPSF2/AGFG1/AHCTF1/G3BP2/XPOT/DHX9/NUP35/IGF2BP3/ABCE1/NXT2/NUP54	13	DEGs_Down	1
viral life cycle	GO:0019058	13/300	341/18866	0.00333536	0.111113	0.102387	CDC42/CHMP4C/ITCH/ITGAV/NUP35/DEK/SRPK1/VTA1/HSPA8/TOP2B/CNOT7/IDE/NUP54	13	DEGs_Down	1
actin filament-based movement	GO:0030048	14/777	153/18866	0.00436142	0.166362	0.154266	WAS/ANK2/MYO1F/TNNT1/MYO15A/KCNH2/GATA4/TPM2/DES/BIN1/ATP2A1/TNNT2/CACNA1G/SCN1B	14	DEGs_Up	1
collagen fibril organization	GO:0030199	14/777	55/18866	3.25392e-08	2.68566e-05	2.49039e-05	COL1A2/COL5A3/LOXL4/ADAMTS2/LOXL1/EMILIN1/COL1A1/COL5A1/COMP/COL11A2/ADAMTS14/AEBP1/SCX/TNXB	14	DEGs_Up	1
DNA replication	GO:0006260	14/300	273/18866	0.000128377	0.0195255	0.0179921	CDC42/RFC3/MAP2K4/ORC5/PDS5A/BRCA2/RRM1/PRIM2/ZMPSTE24/RBBP8/DHX9/CCNA2/ESCO1/ORC3	14	DEGs_Down	1
mRNA catabolic process	GO:0006402	14/300	376/18866	0.00291874	0.108815	0.100269	CSDE1/DHX36/HBS1L/SYNCRIP/GSPT1/PSMD12/DHX9/TNPO1/DIS3/PSMC6/IGF2BP3/PNRC2/HSPA8/CNOT7	14	DEGs_Down	1
mRNA splicing, via spliceosome	GO:0000398	14/300	390/18866	0.00403649	0.12517	0.11534	CWF19L2/CPSF2/SNW1/PAPOLA/STRAP/PRPF40A/SYNCRIP/MBNL3/DHX9/RSRC1/RBM7/SRPK1/HSPA8/CDC5L	14	DEGs_Down	1
nuclear chromosome segregation	GO:0098813	14/300	272/18866	0.000123528	0.0195255	0.0179921	CDC42/DLGAP5/CHMP4C/ACTR3/NUSAP1/PDS5A/KIF23/PIBF1/RAD21/ZNF207/SPDL1/TOP2B/ESCO1/STAG2	14	DEGs_Down	1
nucleobase-containing compound transport	GO:0015931	14/300	261/18866	7.98e-05	0.014993	0.0138155	NMD3/THOC7/CPSF2/AGFG1/AHCTF1/G3BP2/XPOT/DHX9/NUP35/SLC35A5/IGF2BP3/ABCE1/NXT2/NUP54	14	DEGs_Down	1
post-translational protein modification	GO:0043687	14/300	363/18866	0.00212188	0.0928397	0.0855485	CUL2/UBA3/DCUN1D1/STT3B/COPS3/PSMD12/COPS4/PSMC6/SKP1/NAE1/ESCO1/KTN1/COPS2/KBTBD8	14	DEGs_Down	1
proteasome-mediated ubiquitin-dependent protein catabolic process	GO:0043161	14/300	424/18866	0.00823624	0.183929	0.169484	UCHL5/CUL2/UBE2J1/CCDC47/STT3B/PSMD12/ITCH/PLAA/ARMC8/USP14/PSMC6/UBE2E1/SKP1/CD2AP	14	DEGs_Down	1
regulation of calcium ion transmembrane transport	GO:1903169	14/777	152/18866	0.00411348	0.166362	0.154266	CAPN3/ANK2/JPH2/PLA2G6/GSTM2/CACNB1/HAP1/CACNB3/CYBA/BIN1/ATP2A1/DRD4/LIME1/RRAD	14	DEGs_Up	1
regulation of postsynaptic membrane potential	GO:0060078	14/777	144/18866	0.0025138	0.126234	0.117056	STX1A/SHANK1/GABRE/SHANK3/NLGN2/NPFF/CACNB3/DRD4/P2RX6/DLG4/ARRB2/GRIN2C/DMPK/GABBR1	14	DEGs_Up	1
RNA splicing, via transesterification reactions	GO:0000375	14/300	393/18866	0.00431633	0.127652	0.117626	CWF19L2/CPSF2/SNW1/PAPOLA/STRAP/PRPF40A/SYNCRIP/MBNL3/DHX9/RSRC1/RBM7/SRPK1/HSPA8/CDC5L	14	DEGs_Down	1
RNA splicing, via transesterification reactions with bulged adenosine as nucleophile	GO:0000377	14/300	390/18866	0.00403649	0.12517	0.11534	CWF19L2/CPSF2/SNW1/PAPOLA/STRAP/PRPF40A/SYNCRIP/MBNL3/DHX9/RSRC1/RBM7/SRPK1/HSPA8/CDC5L	14	DEGs_Down	1
cardiac conduction	GO:0061337	15/777	148/18866	0.0011824	0.0908255	0.0842219	ANK2/KCNIP3/CACNA2D4/KCNH2/CACNB1/CACNB3/FXYD1/KCNJ12/BIN1/ATP2A1/RYR1/DMPK/CACNA1G/KCNIP2/SCN1B	15	DEGs_Up	1
cellular response to reactive oxygen species	GO:0034614	15/777	170/18866	0.00455009	0.167905	0.155697	AQP1/JUN/DPEP1/TREX1/KLF4/SOD3/FBLN5/RNF112/ZNF580/PCGF2/KLF2/MAPK7/AGAP3/CCS/RIPK3	15	DEGs_Up	1
chromosome segregation	GO:0007059	15/300	334/18866	0.000315433	0.033982	0.0313132	CDC42/DLGAP5/CHMP4C/ACTR3/NUSAP1/PDS5A/KIF23/PIBF1/RAD21/ZNF207/SRPK1/SPDL1/TOP2B/ESCO1/STAG2	15	DEGs_Down	1
endomembrane system organization	GO:0010256	15/300	468/18866	0.00824186	0.183929	0.169484	CDC42/CHMP4C/CREB1/TMED5/AGFG1/CCDC47/TMEM38B/TRAM1/ZMPSTE24/CLCN3/PDCD10/CLASP2/LYSMD3/PI4K2B/VTA1	15	DEGs_Down	1
microtubule-based movement	GO:0007018	15/300	368/18866	0.000860122	0.0604451	0.055698	CDC42/DLGAP5/IFT74/ACTR3/KIF23/DEFB1/KIF5B/TNPO1/OPA1/CCNYL1/VAMP7/HSPA8/KIF20B/KTN1/AP3M1	15	DEGs_Down	1
mitotic nuclear division	GO:0140014	15/300	286/18866	5.75424e-05	0.0147281	0.0135714	CDC42/DLGAP5/CHMP4C/USP16/NUSAP1/PDS5A/ANLN/KIF23/PIBF1/RAD21/ZNF207/CLASP2/SPDL1/KIF20B/STAG2	15	DEGs_Down	1
negative regulation of neuron apoptotic process	GO:0043524	15/777	149/18866	0.00126601	0.0908255	0.0842219	CLCF1/JUN/NDNF/APOE/LRP1/MDK/BOK/SYNGAP1/GDNF/AGAP2/CNTFR/MAP3K12/NRBP2/ARRB2/NFATC4	15	DEGs_Up	1
odontogenesis	GO:0042476	15/777	132/18866	0.000355124	0.0490049	0.0454419	AQP1/COL1A2/AQP3/MSX1/SMO/TCIRG1/NFIC/COL1A1/FAM20C/CSF1/OSR1/CEMP1/HAND2/GLI2/JAG2	15	DEGs_Up	1
regulation of cation channel activity	GO:2001257	15/777	185/18866	0.00971952	0.218124	0.202265	SHANK1/ANK2/SHANK3/NLGN2/JPH2/PLA2G6/GSTM2/CACNB1/HAP1/CACNB3/DRD4/RRAD/DLG4/KCNIP2/SCN1B	15	DEGs_Up	1
regulation of mRNA metabolic process	GO:1903311	15/300	344/18866	0.000430238	0.039227	0.0361463	SNW1/PAPOLA/DHX36/SYNCRIP/MBNL3/PSMD12/DHX9/TNPO1/DIS3/RBM7/PSMC6/SRPK1/IGF2BP3/HSPA8/CNOT7	15	DEGs_Down	1
RNA catabolic process	GO:0006401	15/300	415/18866	0.00277946	0.106959	0.0985588	CSDE1/DHX36/HBS1L/SYNCRIP/GSPT1/PSMD12/DHX9/TNPO1/DIS3/RBM7/PSMC6/IGF2BP3/PNRC2/HSPA8/CNOT7	15	DEGs_Down	1
Notch signaling pathway	GO:0007219	16/777	195/18866	0.00692886	0.196768	0.182462	PTP4A3/LFNG/NOTCH3/TBX2/TSPAN15/NOTCH1/CFD/GRIP2/MDK/LLGL2/DTX3/JAG2/YJEFN3/EGFL7/MIB2/MIR126	16	DEGs_Up	1
nuclear transport	GO:0051169	16/300	357/18866	0.000205068	0.0242588	0.0223536	NMD3/THOC7/CPSF2/PPP1CC/STRADB/AGFG1/XPOT/HSPA9/DHX9/TNPO1/RSRC1/NUP35/ABCE1/CSE1L/NXT2/NUP54	16	DEGs_Down	1
nucleocytoplasmic transport	GO:0006913	16/300	354/18866	0.000186415	0.0229324	0.0211314	NMD3/THOC7/CPSF2/PPP1CC/STRADB/AGFG1/XPOT/HSPA9/DHX9/TNPO1/RSRC1/NUP35/ABCE1/CSE1L/NXT2/NUP54	16	DEGs_Down	1
regulation of actin filament length	GO:0030832	16/777	191/18866	0.00570315	0.183974	0.170597	WAS/PICK1/CDC42EP5/SPTBN2/LMOD1/CDC42EP2/WASH3P/DBN1/ELN/FCHSD1/KANK3/VILL/BAIAP2L2/BIN1/PLEKHG2/SPTBN5	16	DEGs_Up	1
regulation of actin filament polymerization	GO:0030833	16/777	174/18866	0.00228426	0.119641	0.110943	WAS/PICK1/CDC42EP5/SPTBN2/LMOD1/CDC42EP2/WASH3P/DBN1/ELN/FCHSD1/KANK3/VILL/BAIAP2L2/BIN1/PLEKHG2/SPTBN5	16	DEGs_Up	1
regulation of actin polymerization or depolymerization	GO:0008064	16/777	190/18866	0.00542597	0.181587	0.168384	WAS/PICK1/CDC42EP5/SPTBN2/LMOD1/CDC42EP2/WASH3P/DBN1/ELN/FCHSD1/KANK3/VILL/BAIAP2L2/BIN1/PLEKHG2/SPTBN5	16	DEGs_Up	1
RNA localization	GO:0006403	16/300	236/18866	1.27534e-06	0.00276049	0.0025437	NMD3/THOC7/CPSF2/DHX36/ZNHIT6/CCT2/AGFG1/AHCTF1/G3BP2/XPOT/DHX9/NUP35/IGF2BP3/ABCE1/NXT2/NUP54	16	DEGs_Down	1
RNA splicing	GO:0008380	16/300	487/18866	0.00513755	0.145215	0.133811	CWF19L2/THOC7/CPSF2/SNW1/PAPOLA/STRAP/PRPF40A/SYNCRIP/MBNL3/DHX9/RSRC1/RBM7/SRPK1/HSPA8/CDC5L/BRDT	16	DEGs_Down	1
multicellular organismal signaling	GO:0035637	17/777	206/18866	0.00518257	0.180355	0.167242	ANK2/CNTNAP1/KCNIP3/CACNA2D4/KCNH2/CACNB1/CACNB3/FXYD1/KCNJ12/BIN1/ATP2A1/RYR1/NFASC/DMPK/CACNA1G/KCNIP2/SCN1B	17	DEGs_Up	1
muscle cell development	GO:0055001	17/777	183/18866	0.00151637	0.0971872	0.090121	CAPN3/ANK2/MYOD1/TNNT1/LMOD1/NOTCH1/SMO/WFIKKN1/GATA4/COMP/BIN1/MYH11/FLNC/RYR1/TNNT2/SYPL2/NFATC4	17	DEGs_Up	1
regulation of ossification	GO:0030278	17/777	212/18866	0.00686529	0.196768	0.182462	TWIST2/TMEM119/HDAC7/PKDCC/CHRD/EGR2/NOTCH1/TCIRG1/MDK/FAM20C/CSF1/OSR1/COMP/LTBP3/HAND2/LRP3/PDLIM7	17	DEGs_Up	1
developmental growth involved in morphogenesis	GO:0060560	18/777	236/18866	0.00908604	0.212779	0.197309	PLXNA4/TBX2/CDH4/NRN1L/ANAPC2/SEMA5B/RARG/PTPRS/APOE/LRP1/NOTCH1/LAMB2/DBN1/PLXNA3/CSF1/LZTS2/SEMA6B/ARHGAP4	18	DEGs_Up	1
negative regulation of neuron death	GO:1901215	18/777	212/18866	0.00302941	0.140536	0.130318	CLCF1/JUN/NDNF/APOE/UCN/LRP1/TMEM259/MDK/BOK/CSF1/SYNGAP1/GDNF/AGAP2/CNTFR/MAP3K12/NRBP2/ARRB2/NFATC4	18	DEGs_Up	1
neurotransmitter transport	GO:0006836	18/777	229/18866	0.00674405	0.196768	0.182462	HTR1B/STX1A/GIPC1/VAMP1/SV2A/SLC29A4/SLC1A6/BAIAP3/CAMK2A/SNCG/SLC18A3/GDNF/BRSK1/DRD4/CPLX1/PPFIA4/SLC1A7/PRRT2	18	DEGs_Up	1
osteoblast differentiation	GO:0001649	18/777	231/18866	0.00735652	0.200188	0.185633	TWIST2/TMEM119/PTH1R/HDAC7/CHRD/NOTCH1/SMO/TCIRG1/COL6A1/COL1A1/FAM20C/JUNB/CREB3L1/HAND2/LRP3/GLI2/MRC2/PDLIM7	18	DEGs_Up	1
regulation of cell cycle phase transition	GO:1901987	18/300	486/18866	0.00082722	0.0600487	0.0553327	DLGAP5/CHMP4C/RBL1/ANLN/HMMR/PSMD12/RAD21/RDX/ZNF207/NEDD1/HAUS6/PSMC6/UBE2E1/SPDL1/SKP1/NAE1/CNOT7/HSP90AA1	18	DEGs_Down	1
regulation of cell size	GO:0008361	18/777	181/18866	0.000502909	0.056969	0.0528269	AQP1/SHANK3/PLXNA4/CDH4/ANAPC2/SEMA5B/RARG/PTPRS/APOE/UCN/LRP1/DBN1/PLXNA3/GNB3/SLC12A7/SEMA6B/SCT/ARHGAP4	18	DEGs_Up	1
regulation of mitotic cell cycle phase transition	GO:1901990	18/300	448/18866	0.00031918	0.033982	0.0313132	DLGAP5/CHMP4C/RBL1/ANLN/HMMR/PSMD12/RAD21/RDX/ZNF207/NEDD1/HAUS6/PSMC6/UBE2E1/SPDL1/SKP1/NAE1/CNOT7/HSP90AA1	18	DEGs_Down	1
response to reactive oxygen species	GO:0000302	18/777	235/18866	0.00871635	0.211865	0.196461	AQP1/JUN/DPEP1/TREX1/KLF4/SOD3/FBLN5/RNF112/ZNF580/PCGF2/KLF2/APOD/MAPK7/APOE/COL1A1/AGAP3/CCS/RIPK3	18	DEGs_Up	1
calcium-mediated signaling	GO:0019722	19/777	222/18866	0.0021539	0.116574	0.108098	SAMD14/NMUR1/CCR10/ANK2/MCOLN1/MAPK7/JPH2/ADGRB2/GSTM2/HAP1/CALML6/TBC1D10C/LAT/ADGRL1/PPP1R9B/HOMER3/NFATC4/GRIN2C/DMPK	19	DEGs_Up	1
establishment of organelle localization	GO:0051656	19/300	432/18866	6.78235e-05	0.0147899	0.0136283	NMD3/CDC42/DLGAP5/CHMP4C/ACTR3/CNIH1/NUSAP1/SCFD1/KIF23/PIBF1/GPSM2/KIF5B/OPA1/VAMP7/PDCD10/CLASP2/SPDL1/ABCE1/AP3M1	19	DEGs_Down	1
nuclear division	GO:0000280	19/300	428/18866	5.99453e-05	0.0147281	0.0135714	CDC42/DLGAP5/CHMP4C/ACTR3/USP16/NUSAP1/PDS5A/BRCA2/ANLN/KIF23/PIBF1/RAD21/ZNF207/CLASP2/SPDL1/TOP2B/BRDT/KIF20B/STAG2	19	DEGs_Down	1
positive regulation of synaptic transmission	GO:0050806	19/777	172/18866	9.02088e-05	0.0219703	0.0203729	TSHZ3/STX1A/SHANK1/SHANK3/NLGN2/APOE/KCTD13/BAIAP3/HAP1/RETN/CACNB3/CRTC1/DRD4/DLG4/ARRB2/AGER/NFATC4/GRIN2C/PRRT2	19	DEGs_Up	1
regulation of endocytosis	GO:0030100	19/777	210/18866	0.00113076	0.0888378	0.0823786	APLN/PICK1/ABCA2/TNK2/CLIP3/SCAMP5/ANKRD13D/APOE/LRP1/TSC2/ARFGAP1/CALY/VTN/ANKRD13B/BIN1/DRD4/DLG4/ARRB2/DNM1	19	DEGs_Up	1
regulation of protein polymerization	GO:0032271	19/777	231/18866	0.00335734	0.154279	0.143062	WAS/PICK1/CDC42EP5/CLIP3/SPTBN2/LMOD1/TPPP/CDC42EP2/NUMA1/WASH3P/DBN1/ELN/FCHSD1/KANK3/VILL/BAIAP2L2/BIN1/PLEKHG2/SPTBN5	19	DEGs_Up	1
ribonucleoprotein complex biogenesis	GO:0022613	19/300	482/18866	0.000277797	0.0316887	0.0292	NMD3/EIF3J/ZNHIT6/STRAP/WDR43/RPF1/DHX9/DHX29/DIS3/KRR1/DDX21/SRPK1/NOL11/ABCE1/THUMPD1/UTP15/PTGES3/ERI1/HSP90AA1	19	DEGs_Down	1
actin filament polymerization	GO:0030041	20/777	193/18866	0.000144481	0.0305986	0.0283739	PSTPIP1/WAS/GAS7/PICK1/CORO7/CDC42EP5/SPTBN2/LMOD1/CDC42EP2/WASH3P/DBN1/ELN/FCHSD1/KANK3/VILL/BAIAP2L2/BIN1/PLEKHG2/SPTBN5/MICALL2	20	DEGs_Up	1
cartilage development	GO:0051216	20/777	197/18866	0.00019075	0.0387144	0.0358995	GDF6/MUSTN1/PTH1R/PKDCC/RARG/MSX1/MDK/COL1A1/CHRDL2/OSR1/RARA/HOXC4/COMP/THBS3/LTBP3/HAND2/GLI2/COL11A2/ADAMTS7/SCX	20	DEGs_Up	1
collagen metabolic process	GO:0032963	20/777	113/18866	3.30814e-08	2.68566e-05	2.49039e-05	MMP17/LARP6/COL1A2/MMP24/ADAMTS2/P3H3/UCN/MMP23B/EMILIN1/PHYKPL/RCN3/COL1A1/CREB3L1/COL5A1/TNS2/ADAMTS14/MRC2/SCX/ARRB2/TNXB	20	DEGs_Up	1
glial cell differentiation	GO:0010001	20/777	230/18866	0.00137982	0.0908255	0.0842219	CLCF1/NRROS/MMP24/CNTNAP1/PICK1/ABCA2/RNF112/EGR2/TPPP/LRP1/NOTCH1/SMO/LAMB2/MDK/BOK/VTN/HDAC10/BIN1/MYRF/AGER	20	DEGs_Up	1
regeneration	GO:0031099	20/777	201/18866	0.000249568	0.0467556	0.0433562	CAPN3/NINJ1/JUN/SCARF1/RTN4RL1/KLF4/MUSTN1/GAS6/MAPK8IP3/MYOD1/APOD/PTPRS/LRP1/NOTCH1/LAMB2/GATA4/MDK/SGCA/VTN/ENO3	20	DEGs_Up	1
regulation of muscle system process	GO:0090257	20/777	256/18866	0.00475706	0.174223	0.161556	TBXA2R/MIR25/ANK2/DAPK3/KLF4/MYL9/TNNT1/UCN/NOTCH1/CNN1/GATA4/GSTM2/SGCA/HAND2/HSPB6/GTF2IRD1/BIN1/ATP2A1/TNNT2/DMPK	20	DEGs_Up	1
regulation of neurotransmitter levels	GO:0001505	20/777	235/18866	0.00178497	0.110058	0.102056	HTR1B/STX1A/GIPC1/VAMP1/SV2A/SLC29A4/SLC1A6/DBH/BAIAP3/CAMK2A/SNCG/DAGLA/SLC18A3/GDNF/BRSK1/DRD4/CPLX1/PPFIA4/SLC1A7/PRRT2	20	DEGs_Up	1
actin polymerization or depolymerization	GO:0008154	21/777	221/18866	0.0003322	0.0490049	0.0454419	PSTPIP1/WAS/GAS7/PICK1/CORO7/CDC42EP5/SPTBN2/LMOD1/CDC42EP2/WASH3P/DBN1/ELN/FCHSD1/KANK3/VILL/BAIAP2L2/BIN1/PLEKHG2/PPP1R9B/SPTBN5/MICALL2	21	DEGs_Up	1
mesenchyme development	GO:0060485	21/777	290/18866	0.00903662	0.212644	0.197183	DACT3/TBX2/TGFB1I1/FUZ/DCHS1/SEMA5B/TCF21/MSX1/NOTCH1/SMO/GATA4/PHLDB1/POFUT2/MDK/COL1A1/OSR1/GDNF/AMH/HAND2/SEMA6B/SCX	21	DEGs_Up	1
organelle fission	GO:0048285	21/300	476/18866	2.6886e-05	0.00954153	0.00879218	CDC42/DLGAP5/CHMP4C/ACTR3/USP16/NUSAP1/PDS5A/BRCA2/ANLN/KIF23/PIBF1/RAD21/ZNF207/OPA1/MTFR1/CLASP2/SPDL1/TOP2B/BRDT/KIF20B/STAG2	21	DEGs_Down	1
protein localization to plasma membrane	GO:0072659	21/777	281/18866	0.00640937	0.195125	0.180938	ANK2/KCNIP3/AMN/DCHS1/ARFRP1/PALM/GAS6/TSPAN15/PKDCC/CLIP3/PACS2/LRP1/RAMP1/ZDHHC8/GRIP2/EHD2/CACNB3/SLC9A3R2/PPP1R9B/NKD2/NFASC	21	DEGs_Up	1
regulation of calcium ion transport	GO:0051924	21/777	253/18866	0.00188994	0.113623	0.105362	CAPN3/ANK2/JPH2/PML/UCN/CAMK2A/PLA2G6/GSTM2/CACNB1/CRACR2B/HAP1/CACNB3/CYBA/BIN1/ATP2A1/DRD4/LIME1/RRAD/HOMER3/ARRB2/GRIN3B	21	DEGs_Up	1
receptor-mediated endocytosis	GO:0006898	23/777	328/18866	0.00939682	0.214892	0.199267	HTR1B/APLN/SCARF1/PICK1/AMN/ABCA2/TNK2/SFTPD/ANKRD13D/APOE/LRP1/AP1G2/RAMP1/CALY/VTN/ANKRD13B/LRP3/DRD4/STAB1/DLG4/ARRB2/PDLIM7/DNM1	23	DEGs_Up	1
regulation of actin filament organization	GO:0110053	23/777	278/18866	0.00123113	0.0908255	0.0842219	SHANK1/WAS/SHANK3/TESK1/FHOD1/PICK1/CDC42EP5/SPTBN2/LMOD1/SORBS3/ARAP1/CDC42EP2/WASH3P/DBN1/ELN/FCHSD1/KANK3/ARHGEF15/VILL/BAIAP2L2/BIN1/PLEKHG2/SPTBN5	23	DEGs_Up	1
regulation of heart contraction	GO:0008016	23/777	256/18866	0.000397203	0.0514144	0.0476762	APLN/ANK2/TBX2/KCNIP3/CACNA2D4/KCNH2/UCN/GATA4/GSTM2/CACNB1/NPFF/CACNB3/FXYD1/DES/KCNJ12/BIN1/ATP2A1/RYR1/TNNT2/DMPK/CACNA1G/KCNIP2/SCN1B	23	DEGs_Up	1
striated muscle cell differentiation	GO:0051146	23/777	295/18866	0.00265086	0.129123	0.119735	CAPN3/TMEM119/PLD3/ADGRB1/MYOD1/TNNT1/LMOD1/MSX1/NOTCH1/SMO/WFIKKN1/GATA4/EHD2/FLT3LG/DYRK1B/RARA/COMP/MYH11/FLNC/RYR1/ARRB2/TNNT2/DMPK	23	DEGs_Up	1
calcium ion transmembrane transport	GO:0070588	24/777	312/18866	0.00258242	0.127356	0.118096	CAPN3/ORAI2/ANK2/GAS6/MCOLN1/CACNA2D4/JPH2/PLA2G6/GSTM2/CACNB1/HAP1/NOL3/CACNB3/CYBA/BIN1/ATP2A1/CACNA1A/DRD4/LIME1/RRAD/RYR1/GRIN3B/GRIN2C/CACNA1G	24	DEGs_Up	1
heart contraction	GO:0060047	24/777	287/18866	0.00084023	0.0744138	0.0690034	APLN/ANK2/TBX2/KCNIP3/CACNA2D4/KCNH2/UCN/GATA4/GSTM2/CACNB1/NPFF/CACNB3/FXYD1/DES/KCNJ12/BIN1/TAZ/ATP2A1/RYR1/TNNT2/DMPK/CACNA1G/KCNIP2/SCN1B	24	DEGs_Up	1
regulation of cell morphogenesis involved in differentiation	GO:0010769	24/777	310/18866	0.00237574	0.121675	0.112828	PARP6/SHANK3/PLXNA4/CDH4/ANAPC2/KNDC1/BRSK2/NSMF/SEMA5B/SARM1/PTPRS/APOE/LRP1/DBN1/PLXNA3/MDK/ARHGAP33/LIMS2/SYNGAP1/BRSK1/SEMA6B/PLXNB2/NFATC4/ARHGAP4	24	DEGs_Up	1
regulation of synaptic plasticity	GO:0048167	24/777	191/18866	1.17566e-06	0.000520604	0.000482752	TSHZ3/GIPC1/SHANK1/SHANK3/ANAPC2/PICK1/NSMF/ADGRB1/EGR2/APOE/RIN1/DBN1/CAMK2A/SYNGAP1/RARA/CRTC1/BRSK1/DLG4/SCT/AGER/NFATC4/GRIN2C/SYNGR1/PRRT2	24	DEGs_Up	1
axon guidance	GO:0007411	25/777	284/18866	0.000309149	0.0490049	0.0454419	NOTCH3/SHANK3/PLXNA4/CDH4/EFNA2/SEMA5B/DOK2/MAPK7/SPTBN2/ROBO3/EGR2/LRP1/NOTCH1/SMO/LAMB2/PLXNA3/DOK1/GDNF/GLI2/SEMA6B/PLXNB2/NFASC/PDLIM7/SPTBN5/SCN1B	25	DEGs_Up	1
developmental maturation	GO:0021700	25/777	287/18866	0.00036218	0.0490049	0.0454419	SHANK1/SCARF1/ANAPC2/PICK1/DCHS1/AGRN/PALM/POU2F2/PTH1R/LYL1/KLF2/BAIAP3/SOX18/PABPC1L/REC8/FAM20C/ARHGEF15/ADGRL1/THBS3/DLG4/RYR1/NFASC/NFATC4/PCSK4/KCNIP2	25	DEGs_Up	1
heart process	GO:0003015	25/777	297/18866	0.000601203	0.0636622	0.0590335	APLN/TREX1/ANK2/TBX2/KCNIP3/CACNA2D4/KCNH2/UCN/GATA4/GSTM2/CACNB1/NPFF/CACNB3/FXYD1/DES/KCNJ12/BIN1/TAZ/ATP2A1/RYR1/TNNT2/DMPK/CACNA1G/KCNIP2/SCN1B	25	DEGs_Up	1
neuron projection guidance	GO:0097485	25/777	285/18866	0.00032601	0.0490049	0.0454419	NOTCH3/SHANK3/PLXNA4/CDH4/EFNA2/SEMA5B/DOK2/MAPK7/SPTBN2/ROBO3/EGR2/LRP1/NOTCH1/SMO/LAMB2/PLXNA3/DOK1/GDNF/GLI2/SEMA6B/PLXNB2/NFASC/PDLIM7/SPTBN5/SCN1B	25	DEGs_Up	1
regulation of blood circulation	GO:1903522	26/777	303/18866	0.000351692	0.0490049	0.0454419	TBXA2R/APLN/ANK2/TBX2/KCNIP3/CACNA2D4/KCNH2/UCN/DBH/GATA4/GSTM2/CACNB1/NPFF/CACNB3/FXYD1/DES/KCNJ12/BIN1/ATP2A1/RYR1/TNNT2/AGER/DMPK/CACNA1G/KCNIP2/SCN1B	26	DEGs_Up	1
transmembrane receptor protein serine/threonine kinase signaling pathway	GO:0007178	26/777	359/18866	0.00396483	0.162292	0.150492	GDF6/DUSP15/NRROS/GIPC1/JUN/COL1A2/TGFB1I1/ADAMTSL2/SKOR1/CHRD/PML/MSX1/NOTCH1/WFIKKN1/NUMA1/GATA4/EMILIN1/SH2B1/AMH/COMP/EGR1/LTBP3/LTBP2/LTBP4/SCX/ARRB2	26	DEGs_Up	1
cell-substrate adhesion	GO:0031589	27/777	359/18866	0.00199395	0.113623	0.105362	NINJ1/COL5A3/DAPK3/FERMT3/NDNF/RRAS/FBLN5/GAS6/SNED1/FBLN2/APOD/LRP1/NOTCH1/SORBS3/LAMB2/EMILIN1/MDK/COL1A1/LIMS2/CSF1/NTNG2/THBS3/VTN/MIR503/ADAMTS13/MICALL2/COL16A1	27	DEGs_Up	1
negative regulation of cellular component movement	GO:0051271	27/777	400/18866	0.00845394	0.211865	0.196461	TBXA2R/NISCH/DPEP1/WAS/KLF4/MIR93/FUZ/RRAS/VASH1/ADGRB1/SEMA5B/CHRD/APOD/APOE/LRP1/NOTCH1/ADARB1/PLXNA3/EMILIN1/MIR483/PODN/MAPK15/BIN1/GPR173/SEMA6B/MIR503/ARHGAP4	27	DEGs_Up	1
protein localization to cell periphery	GO:1990778	27/777	340/18866	0.000904094	0.0786401	0.0729223	ANK2/IQSEC2/KCNIP3/AMN/DCHS1/ABCA2/ARFRP1/PALM/GAS6/TSPAN15/PKDCC/CLIP3/PACS2/LRP1/NUMA1/RAMP1/ZDHHC8/GRIP2/EHD2/CACNB3/SLC9A3R2/CPLX1/PPP1R9B/NKD2/DLG4/NFASC/GRIN2C	27	DEGs_Up	1
protein polymerization	GO:0051258	27/777	300/18866	0.000125558	0.0277996	0.0257784	PSTPIP1/WAS/GAS7/PICK1/CORO7/CDC42EP5/TUBGCP6/CLIP3/SPTBN2/LMOD1/TPPP/CDC42EP2/NUMA1/WASH3P/DBN1/ELN/FCHSD1/KANK3/VILL/VTN/BAIAP2L2/BIN1/PLEKHG2/SPTBN5/DNM1/MICALL2/TUBG2	27	DEGs_Up	2
regulation of cation transmembrane transport	GO:1904062	27/777	349/18866	0.001329	0.0908255	0.0842219	CAPN3/SHANK1/SLC43A1/ANK2/SHANK3/NLGN2/KCNIP3/KCNH2/JPH2/PLA2G6/TCIRG1/GSTM2/CACNB1/HAP1/CACNB3/CYBA/FXYD1/OSR1/BIN1/ATP2A1/DRD4/KCNAB2/LIME1/RRAD/DLG4/KCNIP2/SCN1B	27	DEGs_Up	1
connective tissue development	GO:0061448	28/777	262/18866	4.09482e-06	0.00166216	0.0015413	GDF6/MUSTN1/CRIP1/ZNF516/PTH1R/PKDCC/RARG/MSX1/NOTCH1/MDK/COL1A1/CHRDL2/CSF1/DYRK1B/OSR1/RARA/COL5A1/HOXC4/COMP/THBS3/SLC39A13/EGR1/LTBP3/HAND2/GLI2/COL11A2/ADAMTS7/SCX	28	DEGs_Up	1
positive regulation of cell projection organization	GO:0031346	28/777	394/18866	0.00372365	0.155814	0.144485	APBB1/SHANK1/PARP6/SHANK3/PLXNA4/SCARF1/CDH4/NDNF/ANAPC2/FUZ/AGRN/PALM/CDC42EP5/KCTD17/APOE/LRP1/ARAP1/CDC42EP2/DBN1/PLXNA3/LTK/CROCC/HAP1/MDK/CRTC1/PLXNB2/DLG4/SCN1B	28	DEGs_Up	1
regulation of angiogenesis	GO:0045765	28/777	403/18866	0.00506442	0.180355	0.167242	TBXA2R/AQP1/PIK3R6/KLF4/RRAS/FBLN5/VASH1/HDAC7/ADGRB1/ADM2/KLF2/MAPK7/PML/NOTCH1/ADGRA2/ADGRB2/GATA4/PROK1/EMILIN1/MIR483/MDK/CREB3L1/HSPB6/PTGIS/STAB1/MIR503/YJEFN3/MIR126	28	DEGs_Up	1
regulation of cell growth	GO:0001558	28/777	420/18866	0.00870426	0.211865	0.196461	DACT3/APBB1/PLXNA4/CDK11A/CDH4/PTCH2/ANAPC2/FBLN5/TSPYL2/TMC8/DNAJB2/SEMA5B/IGFBP4/PTPRS/PML/APOE/UCN/MSX1/LRP1/DBN1/PLXNA3/CYBA/PPP1R9B/LTBP4/SIPA1/SEMA6B/ARHGAP4/MEG3	28	DEGs_Up	1
negative regulation of response to external stimulus	GO:0032102	29/777	433/18866	0.00722591	0.197738	0.183361	MICB/KANK2/TREX1/RTN4RL1/KLF4/MIR93/SEMA5B/CACTIN/APOD/MAPK7/PTPRS/APOE/UCN/SOCS3/NOTCH1/HLA-B/PLXNA3/HLA-A/MDK/PDGFA/NPFF/CACNB3/VTN/PTGIS/SEMA6B/LGALS9/ARRB2/AGER/MIR126	29	DEGs_Up	1
regulation of actin cytoskeleton organization	GO:0032956	29/777	360/18866	0.000471913	0.056969	0.0528269	SHANK1/WAS/SHANK3/DAPK3/TESK1/FHOD1/PICK1/CDC42EP5/SPTBN2/LMOD1/LRP1/SORBS3/ARAP1/CDC42EP2/WASH3P/DBN1/ELN/FCHSD1/KANK3/MDK/PDGFA/ARHGEF15/CDK10/VILL/BAIAP2L2/BIN1/PLEKHG2/ARHGEF19/SPTBN5	29	DEGs_Up	1
regulation of membrane potential	GO:0042391	29/777	443/18866	0.00974246	0.218124	0.202265	STX1A/JUN/SHANK1/GABRE/ANK2/SHANK3/NLGN2/CNTNAP1/KCNH2/SLC1A6/BOK/NPFF/CACNB3/FXYD1/CRTC1/BIN1/CACNA1A/KCNH3/DRD4/P2RX6/KCNAB2/DLG4/ARRB2/GRIN2C/DMPK/CACNA1G/KCNIP2/GABBR1/SCN1B	29	DEGs_Up	1
regulation of supramolecular fiber organization	GO:1902903	29/777	373/18866	0.000830892	0.0744138	0.0690034	SHANK1/WAS/SHANK3/DAPK3/TESK1/FHOD1/PICK1/CDC42EP5/CLIP3/SPTBN2/LMOD1/APOE/SORBS3/ARAP1/CDC42EP2/NUMA1/WASH3P/DBN1/ELN/EMILIN1/FCHSD1/KANK3/ARHGEF15/VILL/BAIAP2L2/BIN1/PLEKHG2/AEBP1/SPTBN5	29	DEGs_Up	1
synapse organization	GO:0050808	29/777	433/18866	0.00722591	0.197738	0.183361	SHANK1/SHANK3/NLGN2/ANAPC2/PICK1/AGRN/PALM/ADGRB1/SPTBN2/PTPRS/APOE/LAMB2/ADGRB2/DBN1/SNCG/CACNB1/ARHGAP33/CACNB3/NTNG2/SYNGAP1/ARHGEF15/GDNF/ADGRL1/PLXNB2/PPFIA4/DLG4/NFASC/NFATC4/DMPK	29	DEGs_Up	1
regulation of small GTPase mediated signal transduction	GO:0051056	30/777	323/18866	3.0053e-05	0.00975922	0.00904965	STK19/KANK2/ARAP3/LZTR1/IQSEC2/ARHGEF25/CYTH2/RASAL3/ITPKB/APOE/ARHGAP30/NOTCH1/ARAP1/KCTD13/PLEKHG5/TSC2/ARFGAP1/ARHGEF1/ARHGAP33/CSF1/TRIP10/SYNGAP1/EPOR/PLEKHG2/ARHGEF4/SIPA1/ARHGEF19/FGD3/ARHGAP4/ARHGDIG	30	DEGs_Up	1
muscle organ development	GO:0007517	31/777	407/18866	0.000785191	0.0744138	0.0690034	FHL3/CAPN3/MAPK11/MIR25/TBX2/CTF1/PRR14/SRPK3/ADGRB1/USP2/MYOD1/TCF21/JPH2/EGR2/MSX1/NOTCH1/SMO/HIVEP3/ADARB1/MAPK12/ELN/FZD2/SGCA/CNTFR/EGR1/TAZ/RYR1/SCX/ARRB2/TNNT2/SPEG	31	DEGs_Up	1
ossification	GO:0001503	31/777	412/18866	0.000957943	0.0818621	0.0759101	COL1A2/TWIST2/TMEM119/DCHS1/PTH1R/HDAC7/PKDCC/CHRD/EGR2/NOTCH1/SMO/TCIRG1/MDK/COL6A1/COL1A1/FAM20C/JUNB/CHRDL2/CSF1/OSR1/CREB3L1/COMP/THBS3/LTBP3/HAND2/LRP3/GLI2/MRC2/RYR1/SCX/PDLIM7	31	DEGs_Up	1
regulation of metal ion transport	GO:0010959	31/777	396/18866	0.00049805	0.056969	0.0528269	CAPN3/ANK2/KCNIP3/KCNH2/JPH2/PML/PER1/UCN/CAMK2A/PLA2G6/GSTM2/CACNB1/CRACR2B/HAP1/CACNB3/CYBA/FXYD1/OSR1/GCK/BIN1/ATP2A1/DRD4/KCNAB2/LIME1/RRAD/HOMER3/ARRB2/GRIN3B/DMPK/KCNIP2/SCN1B	31	DEGs_Up	1
cell growth	GO:0016049	32/777	490/18866	0.00709545	0.196768	0.182462	DACT3/APBB1/PLXNA4/CDK11A/CDH4/PTCH2/NRN1L/ANAPC2/FBLN5/TSPYL2/TMC8/DNAJB2/SEMA5B/IGFBP4/RARG/PTPRS/PML/APOE/UCN/MSX1/LRP1/LAMB2/DBN1/GATA4/PLXNA3/CYBA/PPP1R9B/LTBP4/SIPA1/SEMA6B/ARHGAP4/MEG3	32	DEGs_Up	1
regulation of actin filament-based process	GO:0032970	32/777	405/18866	0.000346213	0.0490049	0.0454419	SHANK1/WAS/ANK2/SHANK3/DAPK3/TESK1/FHOD1/PICK1/CDC42EP5/SPTBN2/LMOD1/LRP1/SORBS3/ARAP1/CDC42EP2/WASH3P/DBN1/GATA4/ELN/FCHSD1/KANK3/MDK/PDGFA/ARHGEF15/CDK10/VILL/BAIAP2L2/BIN1/ATP2A1/PLEKHG2/ARHGEF19/SPTBN5	32	DEGs_Up	1
calcium ion homeostasis	GO:0055074	33/777	468/18866	0.00195929	0.113623	0.105362	HTR1B/TBXA2R/CAPN3/CCR10/ANK2/SV2A/PTH1R/GIPR/MCOLN1/KCTD17/JPH2/PACS2/PML/APOE/LRP1/PLA2G6/TCIRG1/GSTM2/HAP1/BOK/NOL3/NPFF/CACNB3/CYBA/ATP2A1/CACNA1A/DRD4/LIME1/DLG4/RYR1/SYPL2/GRIN2C/DMPK	33	DEGs_Up	1
calcium ion transport	GO:0006816	33/777	426/18866	0.000401098	0.0514144	0.0476762	NMUR1/CAPN3/ORAI2/ANK2/GAS6/MCOLN1/CACNA2D4/JPH2/PML/UCN/CAMK2A/PLA2G6/RAMP1/GSTM2/CACNB1/CRACR2B/HAP1/NOL3/CACNB3/CYBA/GCK/BIN1/ATP2A1/CACNA1A/DRD4/LIME1/RRAD/RYR1/HOMER3/ARRB2/GRIN3B/GRIN2C/CACNA1G	33	DEGs_Up	1
cellular calcium ion homeostasis	GO:0006874	33/777	456/18866	0.00128476	0.0908255	0.0842219	HTR1B/TBXA2R/CAPN3/CCR10/ANK2/SV2A/PTH1R/GIPR/MCOLN1/KCTD17/JPH2/PACS2/PML/APOE/LRP1/PLA2G6/TCIRG1/GSTM2/HAP1/BOK/NOL3/NPFF/CACNB3/CYBA/ATP2A1/CACNA1A/DRD4/LIME1/DLG4/RYR1/SYPL2/GRIN2C/DMPK	33	DEGs_Up	1
muscle cell differentiation	GO:0042692	33/777	390/18866	7.84982e-05	0.0201245	0.0186613	CAPN3/MAPK11/ANK2/TBX2/TMEM119/PLD3/ADGRB1/MYOD1/TNNT1/CDH15/LMOD1/MSX1/NOTCH1/SMO/WFIKKN1/MAPK12/GATA4/EHD2/FLT3LG/DYRK1B/RARA/COMP/SMARCD3/BIN1/MYH11/FLNC/RYR1/ARRB2/TNNT2/SYPL2/SPEG/NFATC4/DMPK	33	DEGs_Up	1
Ras protein signal transduction	GO:0007265	33/777	346/18866	7.01317e-06	0.00262778	0.00243672	RALGDS/MAPK11/STK19/KANK2/JUN/COL1A2/LZTR1/NISCH/WAS/IQSEC2/RRAS/CDC42EP5/DOK2/ARHGEF25/CYTH2/RASAL3/ITPKB/APOE/NOTCH1/KCTD13/CDC42EP2/PLEKHG5/DOK1/ARFGAP1/ARHGEF1/CSF1/SYNGAP1/LAT/EPOR/SHC2/DOK3/ARHGAP4/ARHGDIG	33	DEGs_Up	1
regulation of cell morphogenesis	GO:0022604	33/777	499/18866	0.00525789	0.180355	0.167242	PARP6/SHANK3/PLXNA4/DAPK3/CDH4/ANAPC2/KNDC1/BRSK2/PALM/NSMF/FMNL1/CDC42EP5/SEMA5B/SARM1/PTPRS/APOE/LRP1/ARAP1/CDC42EP2/DBN1/PLXNA3/MDK/ARHGAP33/LIMS2/NTNG2/SYNGAP1/BRSK1/SEMA6B/PLXNB2/DLG4/FGD3/NFATC4/ARHGAP4	33	DEGs_Up	1
regulation of cellular component size	GO:0032535	33/777	383/18866	5.52748e-05	0.0158378	0.0146863	AQP1/WAS/SHANK3/PLXNA4/CDH4/ANAPC2/PICK1/CDC42EP5/SEMA5B/RARG/SPTBN2/PTPRS/LMOD1/APOE/UCN/LRP1/CDC42EP2/WASH3P/DBN1/PLXNA3/GNB3/ELN/SLC12A7/FCHSD1/KANK3/VILL/BAIAP2L2/BIN1/PLEKHG2/SEMA6B/SCT/ARHGAP4/SPTBN5	33	DEGs_Up	1
regulation of ion transmembrane transport	GO:0034765	33/777	489/18866	0.00388347	0.160308	0.148653	CAPN3/ANO9/SHANK1/SLC43A1/ANK2/SHANK3/NLGN2/KCNIP3/CACNA2D4/KCNH2/JPH2/PLA2G6/TCIRG1/GSTM2/CACNB1/HAP1/CACNB3/CYBA/FXYD1/OSR1/KCNJ12/BIN1/ATP2A1/CACNA1A/KCNH3/DRD4/KCNAB2/LIME1/RRAD/DLG4/CACNA1G/KCNIP2/SCN1B	33	DEGs_Up	1
actin filament organization	GO:0007015	34/777	434/18866	0.000268211	0.0483872	0.0448691	SAMD14/SHANK1/PSTPIP1/WAS/GAS7/SHANK3/MYO1F/TESK1/FHOD1/PICK1/CORO7/CDC42EP5/MYO15A/SPTBN2/LMOD1/SORBS3/ARAP1/KCTD13/CDC42EP2/WASH3P/DBN1/ELN/FCHSD1/KANK3/TPM2/ARHGEF15/VILL/BAIAP2L2/BIN1/PLEKHG2/PPP1R9B/ELMO3/SPTBN5/MICALL2	34	DEGs_Up	1
positive regulation of GTPase activity	GO:0043547	34/777	406/18866	7.53733e-05	0.0201245	0.0186613	ALS2CL/JUN/ARAP3/SGSM2/CCL3L1/AGRN/VPS9D1/AGAP6/RASAL3/ARHGAP30/ARAP1/RIN1/CDC42EP2/ACAP1/TSC2/ARFGAP1/LLGL2/RGS12/TBC1D10C/ARHGEF1/ARHGAP33/PLEKHG4/ADAP1/SYNGAP1/ARHGEF15/AGAP2/AGAP3/ACAP3/SIPA1/ARHGEF19/RGL3/ARHGAP4/ARHGDIG/RGS11	34	DEGs_Up	1
positive regulation of neurogenesis	GO:0050769	34/777	485/18866	0.00185662	0.113045	0.104826	APBB1/GDF6/CLCF1/SHANK1/PARP6/SHANK3/PLXNA4/SCARF1/CDH4/NDNF/ANAPC2/IRX3/NSMF/RNF112/NUMBL/EGR2/APOE/LRP1/NOTCH1/SMO/DBN1/PLXNA3/LTK/HAP1/MDK/CSF1/RARA/CRTC1/SMARCD3/BIN1/GLI2/PLXNB2/DLG4/SCN1B	34	DEGs_Up	1
cellular divalent inorganic cation homeostasis	GO:0072503	35/777	492/18866	0.00125026	0.0908255	0.0842219	HTR1B/TBXA2R/CAPN3/SLC39A4/CCR10/ANK2/SV2A/PTH1R/GIPR/MCOLN1/KCTD17/JPH2/PACS2/PML/APOE/LRP1/PLA2G6/TCIRG1/GSTM2/HAP1/BOK/NOL3/NPFF/CACNB3/CYBA/SLC39A13/ATP2A1/CACNA1A/DRD4/LIME1/DLG4/RYR1/SYPL2/GRIN2C/DMPK	35	DEGs_Up	1
divalent inorganic cation transport	GO:0072511	35/777	478/18866	0.000756536	0.0737018	0.0683431	NMUR1/CAPN3/SLC39A4/ORAI2/ANK2/GAS6/MCOLN1/CACNA2D4/JPH2/PML/UCN/CAMK2A/PLA2G6/RAMP1/GSTM2/CACNB1/CRACR2B/HAP1/NOL3/CACNB3/CYBA/GCK/SLC39A13/BIN1/ATP2A1/CACNA1A/DRD4/LIME1/RRAD/RYR1/HOMER3/ARRB2/GRIN3B/GRIN2C/CACNA1G	35	DEGs_Up	1
divalent metal ion transport	GO:0070838	35/777	471/18866	0.000581566	0.0629513	0.0583743	NMUR1/CAPN3/SLC39A4/ORAI2/ANK2/GAS6/MCOLN1/CACNA2D4/JPH2/PML/UCN/CAMK2A/PLA2G6/RAMP1/GSTM2/CACNB1/CRACR2B/HAP1/NOL3/CACNB3/CYBA/GCK/SLC39A13/BIN1/ATP2A1/CACNA1A/DRD4/LIME1/RRAD/RYR1/HOMER3/ARRB2/GRIN3B/GRIN2C/CACNA1G	35	DEGs_Up	1
second-messenger-mediated signaling	GO:0019932	35/777	456/18866	0.000321828	0.0490049	0.0454419	SAMD14/NMUR1/TBXA2R/AQP1/CCR10/ANK2/RASD1/NDNF/PTH1R/GIPR/MCOLN1/ADGRB1/MC1R/ADM2/MAPK7/JPH2/APOE/UCN/ADGRB2/RAMP1/GSTM2/HAP1/CALML6/PDE4A/TBC1D10C/LAT/ADGRL1/MAFA/PPP1R9B/DDAH2/HOMER3/SCT/NFATC4/GRIN2C/DMPK	35	DEGs_Up	1
muscle contraction	GO:0006936	36/777	362/18866	1.02058e-06	0.000497126	0.000460981	NMUR1/TBXA2R/ANK2/DAPK3/MYL9/CCDC78/TNNT1/KCNH2/LMOD1/UCN/SORBS3/CNN1/GATA4/PLA2G6/GSTM2/TPM2/GRIP2/SGCA/FXYD1/GDNF/COMP/DES/HSPB6/KCNJ12/BIN1/TAZ/ATP2A1/MYH11/P2RX6/LTB4R/RYR1/TNNT2/DMPK/CACNA1G/KCNIP2/SCN1B	36	DEGs_Up	1
axonogenesis	GO:0007409	38/777	482/18866	0.000104903	0.0243326	0.0225634	APBB1/NOTCH3/SHANK3/PLXNA4/CDH4/EFNA2/ANAPC2/BRSK2/ADGRB1/SEMA5B/DOK2/NUMBL/MAPK7/SPTBN2/ROBO3/PTPRS/EGR2/APOE/LRP1/NOTCH1/SMO/LAMB2/ADARB1/DBN1/PLXNA3/DOK1/NTNG2/SYNGAP1/GDNF/BRSK1/GLI2/SEMA6B/PLXNB2/NFASC/PDLIM7/ARHGAP4/SPTBN5/SCN1B	38	DEGs_Up	1
regulation of GTPase activity	GO:0043087	41/777	481/18866	9.29278e-06	0.00323322	0.00299814	ALS2CL/JUN/ARAP3/SGSM2/CCL3L1/PLXNA4/AGRN/TNK2/VPS9D1/AGAP6/RASAL3/ARHGAP30/ARAP1/RIN1/CDC42EP2/ACAP1/PLXNA3/TSC2/ARFGAP1/LLGL2/RGS12/TBC1D10C/ARHGEF1/ARHGAP33/PLEKHG4/ADAP1/SYNGAP1/ARHGEF15/AGAP2/GPSM1/AGAP3/ACAP3/SIPA1/PLXNB2/ARHGEF19/RGL3/ARRB2/FGD3/ARHGAP4/ARHGDIG/RGS11	41	DEGs_Up	1
muscle system process	GO:0003012	43/777	467/18866	7.61119e-07	0.000463426	0.000429732	NMUR1/TBXA2R/MIR25/ANK2/DAPK3/KLF4/MYL9/CCDC78/MYOD1/TNNT1/KCNH2/LMOD1/UCN/NOTCH1/SORBS3/CNN1/GATA4/PLA2G6/GSTM2/TPM2/GRIP2/SGCA/CYBA/FXYD1/GDNF/COMP/DES/HAND2/HSPB6/KCNJ12/GTF2IRD1/BIN1/TAZ/ATP2A1/MYH11/P2RX6/LTB4R/RYR1/TNNT2/DMPK/CACNA1G/KCNIP2/SCN1B	43	DEGs_Up	1
modulation of chemical synaptic transmission	GO:0050804	50/777	454/18866	2.495e-10	3.2825e-07	3.04384e-07	TSHZ3/HTR1B/STX1A/GIPC1/SHANK1/NISCH/SHANK3/NLGN2/IQSEC2/VAMP1/ANAPC2/PICK1/NSMF/ADGRB1/PTPRS/EGR2/APOE/UCN/BEGAIN/KCTD13/RIN1/BAIAP3/DBN1/CAMK2A/PLA2G6/PLEKHG5/SNCG/HAP1/RETN/CACNB3/NTNG2/SYNGAP1/GDNF/RARA/CRTC1/BRSK1/CACNA1A/DRD4/CPLX1/PPP1R9B/DLG4/ARRB2/SCT/AGER/NFATC4/GRIN2C/DMPK/SYNGR1/DNM1/PRRT2	50	DEGs_Up	1
regulation of trans-synaptic signaling	GO:0099177	50/777	455/18866	2.69555e-10	3.2825e-07	3.04384e-07	TSHZ3/HTR1B/STX1A/GIPC1/SHANK1/NISCH/SHANK3/NLGN2/IQSEC2/VAMP1/ANAPC2/PICK1/NSMF/ADGRB1/PTPRS/EGR2/APOE/UCN/BEGAIN/KCTD13/RIN1/BAIAP3/DBN1/CAMK2A/PLA2G6/PLEKHG5/SNCG/HAP1/RETN/CACNB3/NTNG2/SYNGAP1/GDNF/RARA/CRTC1/BRSK1/CACNA1A/DRD4/CPLX1/PPP1R9B/DLG4/ARRB2/SCT/AGER/NFATC4/GRIN2C/DMPK/SYNGR1/DNM1/PRRT2	50	DEGs_Up	1
extracellular matrix organization	GO:0030198	51/777	395/18866	4.2092e-13	1.13166e-09	1.04938e-09	MMP17/COL1A2/COL5A3/MMP24/NDNF/ADAMTSL2/FBLN5/AGRN/GAS6/FBLN2/LOXL4/ADAMTS2/POMT1/EFEMP2/ADAMTS15/LOXL1/LRP1/NOTCH1/LAMB2/MMP23B/ADAMTSL5/ELN/EMILIN1/PHLDB1/COL6A1/COL18A1/PDGFA/COL1A1/COL6A2/NTNG2/CREB3L1/COL9A2/COL5A1/COL8A2/COMP/VTN/LTBP3/COL9A3/COL11A2/ADAMTS14/MYH11/ADAMTS7/ICAM5/AEBP1/SCX/COL7A1/ADAMTS10/TNXB/ADAMTS13/COL16A1/BCL3	51	DEGs_Up	1
extracellular structure organization	GO:0043062	51/777	396/18866	4.64653e-13	1.13166e-09	1.04938e-09	MMP17/COL1A2/COL5A3/MMP24/NDNF/ADAMTSL2/FBLN5/AGRN/GAS6/FBLN2/LOXL4/ADAMTS2/POMT1/EFEMP2/ADAMTS15/LOXL1/LRP1/NOTCH1/LAMB2/MMP23B/ADAMTSL5/ELN/EMILIN1/PHLDB1/COL6A1/COL18A1/PDGFA/COL1A1/COL6A2/NTNG2/CREB3L1/COL9A2/COL5A1/COL8A2/COMP/VTN/LTBP3/COL9A3/COL11A2/ADAMTS14/MYH11/ADAMTS7/ICAM5/AEBP1/SCX/COL7A1/ADAMTS10/TNXB/ADAMTS13/COL16A1/BCL3	51	DEGs_Up	1
