# Supplementary material for: DNA methylation abnormalities induced by advanced maternal age in villi prime a high-risk state for spontaneous abortion
Source: Clin Epigenetics. 2023 Mar 21;15:44. doi: 10.1186/s13148-023-01432-w (PMC10029192; doi:10.1186/s13148-023-01432-w)
Supplement: Supplementary file 19 — Additional file 19. Table S7. Genomic annotation information for DMRs whose nearby genes belong to AMA-related DEGs (n=25). [file 13148_2023_1432_MOESM19_ESM.xlsx]

## Sheet: Detail_information_DMR_for_25_i
Supplementary Table S7. Genomic annotation information for DMRs whose nearby genes belong to AMA-related DEGs(n=25).
bin	seqnames	start	end	width	strand	annotation	distanceToTSS	geneStrand	transcriptId	geneId	ENSEMBL	SYMBOL	GENENAME	pvalue	qvalue	meth.diff
chr1_1726001_1726200	chr1	1726001	1726200	199	*	Promoter (1-2kb)	-1645	2	ENST00000404249.8	728642	ENSG00000008128	CDK11A	cyclin dependent kinase 11A	1.69095e-22	4.07168e-20	17.2321
chr1_1726201_1726400	chr1	1726201	1726400	199	*	Promoter (1-2kb)	-1845	2	ENST00000404249.8	728642	ENSG00000008128	CDK11A	cyclin dependent kinase 11A	1.75648e-16	1.98551e-14	18.1174
chr1_2496401_2496600	chr1	2496401	2496600	199	*	Promoter (1-2kb)	-1182	1	ENST00000473964.5	9651	ENSG00000149527	PLCH2	phospholipase C eta 2	2.91162e-14	2.31941e-12	15.6553
chr1_77531801_77532000	chr1	77531801	77532000	199	*	Promoter (<=1kb)	-107	1	ENST00000478255.1	26289	ENSG00000154027	AK5	adenylate kinase 5	5.38832e-115	7.17684e-111	-50.1681
chr1_77532001_77532200	chr1	77532001	77532200	199	*	Promoter (<=1kb)	0	1	ENST00000478255.1	26289	ENSG00000154027	AK5	adenylate kinase 5	4.46066e-189	2.07944e-184	-29.4352
chr11_33978401_33978600	chr11	33978401	33978600	199	*	Distal Intergenic	-73131	1	ENST00000341394.9	4076	ENSG00000135387	CAPRIN1	cell cycle associated protein 1	4.31355e-06	5.32214e-05	15.7788
chr11_627201_627400	chr11	627201	627400	199	*	Promoter (<=1kb)	-21	2	ENST00000176195.4	6343	ENSG00000070031	SCT	secretin	7.77083e-19	1.19675e-16	18.9765
chr12_14512201_14512400	chr12	14512201	14512400	199	*	Intron (ENST00000240617.10/79887, intron 6 of 10)	23725	2	ENST00000541800.6	79887	ENSG00000121316	PLBD1	phospholipase B domain containing 1	3.31344e-09	9.84411e-08	17.128
chr12_28842801_28843000	chr12	28842801	28843000	199	*	Distal Intergenic	-306103	1	ENST00000551451.5	55711	ENSG00000064763	FAR2	fatty acyl-CoA reductase 2	1.31577e-08	3.3538e-07	-16.6976
chr13_22575001_22575200	chr13	22575001	22575200	199	*	Distal Intergenic	307182	1	ENST00000656522.1	100506622	ENSG00000276476	LINC00540	long intergenic non-protein coding RNA 540	4.99718e-22	1.1397e-19	15.6179
chr13_33803601_33803800	chr13	33803601	33803800	199	*	Distal Intergenic	-14269	1	ENST00000434425.5	5983	ENSG00000133119	RFC3	replication factor C subunit 3	4.03691e-06	5.02578e-05	15.142
chr14_30755601_30755800	chr14	30755601	30755800	199	*	Intron (ENST00000554665.1/ENST00000554665.1, intron 2 of 2)	21108	1	ENST00000553280.1	23256	ENSG00000092108	SCFD1	sec1 family domain containing 1	1.1309e-22	2.78939e-20	-21.7662
chr14_34602601_34602800	chr14	34602601	34602800	199	*	Intron (ENST00000362031.10/58533, intron 6 of 13)	-16286	2	ENST00000555541.1	58533	ENSG00000129515	SNX6	sorting nexin 6	1.00787e-11	5.16547e-10	-19.3481
chr17_75595201_75595400	chr17	75595201	75595400	199	*	Promoter (<=1kb)	740	1	ENST00000580701.1	80022	ENSG00000266714	MYO15B	myosin XVB	4.74552e-09	1.35795e-07	16.3205
chr19_2407401_2407600	chr19	2407401	2407600	199	*	Intron (ENST00000649857.1/360200, intron 7 of 17)	-8643	1	ENST00000587863.1	360200	ENSG00000178297	TMPRSS9	transmembrane serine protease 9	2.34626e-07	4.27268e-06	17.7741
chr19_3541801_3542000	chr19	3541801	3542000	199	*	Promoter (2-3kb)	2648	1	ENST00000329493.5	100128569	ENSG00000183397	C19orf71	chromosome 19 open reading frame 71	4.46769e-09	1.28776e-07	16.3457
chr19_40684001_40684200	chr19	40684001	40684200	199	*	Promoter (<=1kb)	755	2	ENST00000599786.1	9253	ENSG00000105245	NUMBL	NUMB like endocytic adaptor protein	1.70566e-07	3.23067e-06	17.807
chr2_120801001_120801200	chr2	120801001	120801200	199	*	Intron (ENST00000482119.5/2736, intron 2 of 3)	3657	1	ENST00000433812.1	2736	ENSG00000074047	GLI2	GLI family zinc finger 2	1.44062e-05	0.000148635	17.4208
chr2_127091401_127091600	chr2	127091401	127091600	199	*	Intron (ENST00000376113.6/274, intron 1 of 13)	15401	2	ENST00000376113.6	274	ENSG00000136717	BIN1	bridging integrator 1	2.16067e-10	8.40196e-09	15.6279
chr2_231556001_231556200	chr2	231556001	231556200	199	*	Distal Intergenic	-25557	2	ENST00000305141.5	10316	ENSG00000171596	NMUR1	neuromedin U receptor 1	2.53535e-18	3.6244e-16	-18.6817
chr3_66900001_66900200	chr3	66900001	66900200	199	*	Distal Intergenic	-98107	1	ENST00000484414.5	84541	ENSG00000163376	KBTBD8	kelch repeat and BTB domain containing 8	6.46655e-07	1.03607e-05	15.2062
chr3_66970401_66970600	chr3	66970401	66970600	199	*	Distal Intergenic	-27707	1	ENST00000484414.5	84541	ENSG00000163376	KBTBD8	kelch repeat and BTB domain containing 8	1.54732e-10	6.19533e-09	16.6915
chr4_39808001_39808200	chr4	39808001	39808200	199	*	Distal Intergenic	40361	2	ENST00000507766.1	23244	ENSG00000121892	PDS5A	PDS5 cohesin associated factor A	4.31821e-08	9.63407e-07	20.709
chr7_1545601_1545800	chr7	1545601	1545800	199	*	3' UTR	5130	2	ENST00000468535.5	202915	ENSG00000164855	TMEM184A	transmembrane protein 184A	2.8997e-05	0.000267148	15.4459
chr7_2522801_2523000	chr7	2522801	2523000	199	*	Promoter (<=1kb)	-593	1	ENST00000493850.1	3955	ENSG00000106003	LFNG	LFNG O-fucosylpeptide 3-beta-N-acetylglucosaminyltransferase	7.73197e-11	3.30592e-09	-15.6073
chr9_134544201_134544400	chr9	134544201	134544400	199	*	Intron (ENST00000435284.2/ENST00000435284.2, intron 1 of 1)	-97374	1	ENST00000371817.7	1289	ENSG00000130635	COL5A1	collagen type V alpha 1 chain	5.99716e-07	9.70635e-06	-16.1568
chr9_136522001_136522200	chr9	136522001	136522200	199	*	Promoter (1-2kb)	1698	2	ENST00000491649.1	4851	ENSG00000148400	NOTCH1	notch receptor 1	9.56973e-17	1.11889e-14	24.6989
chr9_36307001_36307200	chr9	36307001	36307200	199	*	Distal Intergenic	-29946	2	ENST00000396594.7	10020	ENSG00000159921	GNE	glucosamine (UDP-N-acetyl)-2-epimerase/N-acetylmannosamine kinase	4.55476e-18	6.28943e-16	-18.4764
