# Supplementary material for: DNA methylation abnormalities induced by advanced maternal age in villi prime a high-risk state for spontaneous abortion
Source: Clin Epigenetics. 2023 Mar 21;15:44. doi: 10.1186/s13148-023-01432-w (PMC10029192; doi:10.1186/s13148-023-01432-w)
Supplement: Supplementary file 20 — Additional file 20. Table S8. List of SA-related DMRs. DMRs:200 bp bins with |differential DNA methylation value| > 15% and q value < 0.05. [file 13148_2023_1432_MOESM20_ESM.xlsx]

## Sheet: Sheet1
Supplementary Table S8. The list of SA-related DMRs. DMRs: 200bp bins with |differential DNA methylation value|>15% and q-value <0.05.
DMRs_genomic_region	seqnames	start	end	width	strand	annotation	distanceToTSS	geneStrand	transcriptId	geneId	ENSEMBL	SYMBOL	GENENAME	YOUNG_Arrest_mean	YOUNG_Abortion_mean	pvalue	qvalue	meth.diff
chr1_10079201_10079400	chr1	10079201	10079400	199	*	Intron (ENST00000253251.12/10277, intron 2 of 26)	-21461	1	ENST00000462658.1	10277	ENSG00000130939	UBE4B	ubiquitination factor E4B	46.2352	59.4712	3.18886e-06	2.2629e-05	-21.4362
chr1_10123001_10123200	chr1	10123001	10123200	199	*	Promoter (<=1kb)	960	1	ENST00000470736.1	10277	ENSG00000130939	UBE4B	ubiquitination factor E4B	22.9724	50.0902	4.19265e-24	4.84228e-22	-25.9152
chr1_10123201_10123400	chr1	10123201	10123400	199	*	Promoter (1-2kb)	1160	1	ENST00000470736.1	10277	ENSG00000130939	UBE4B	ubiquitination factor E4B	22.9927	48.3289	6.26001e-30	1.19888e-27	-21.7158
chr1_1051401_1051600	chr1	1051401	1051600	199	*	Promoter (<=1kb)	-386	1	ENST00000461111.1	375790	ENSG00000188157	AGRN	agrin	52.0383	67.0524	3.22761e-27	4.90274e-25	-15.3761
chr1_10560001_10560200	chr1	10560001	10560200	199	*	Intron (ENST00000356607.9/5195, intron 3 of 8)	24114	1	ENST00000492696.1	5195	ENSG00000142655	PEX14	peroxisomal biogenesis factor 14	56.2928	72.7327	4.7013e-19	3.25995e-17	-19.9192
chr1_10580201_10580400	chr1	10580201	10580400	199	*	Intron (ENST00000356607.9/5195, intron 3 of 8)	44314	1	ENST00000492696.1	5195	ENSG00000142655	PEX14	peroxisomal biogenesis factor 14	64.6195	48.0621	5.38114e-19	3.70213e-17	19.449
chr1_109141401_109141600	chr1	109141401	109141600	199	*	Intron (ENST00000533147.5/57535, intron 2 of 2)	-20006	1	ENST00000533374.1	57535	ENSG00000116299	ELAPOR1	endosome-lysosome associated apoptosis and autophagy regulator 1	56.7402	76.8544	7.35707e-17	3.87134e-15	-19.0134
chr1_109167201_109167400	chr1	109167201	109167400	199	*	Intron (ENST00000531664.5/57535, intron 4 of 4)	5596	1	ENST00000533374.1	57535	ENSG00000116299	ELAPOR1	endosome-lysosome associated apoptosis and autophagy regulator 1	29.9485	15.3066	9.88103e-15	3.85435e-13	19.0133
chr1_110113001_110113200	chr1	110113001	110113200	199	*	Promoter (<=1kb)	559	1	ENST00000334179.5	164153	ENSG00000186150	UBL4B	ubiquitin like 4B	61.4711	45.6366	4.24301e-24	4.89781e-22	16.243
chr1_110230201_110230400	chr1	110230201	110230400	199	*	Intron (ENST00000469655.5/3749, intron 3 of 4)	6372	1	ENST00000636402.1	3749	ENSG00000116396	KCNC4	potassium voltage-gated channel subfamily C member 4	71.5911	54.5207	3.37884e-10	6.09142e-09	16.4287
chr1_11067001_11067200	chr1	11067001	11067200	199	*	Promoter (1-2kb)	1724	2	ENST00000490565.1	5394	ENSG00000171824	EXOSC10	exosome component 10	67.5222	50.8353	1.35616e-29	2.54073e-27	16.9759
chr1_11148601_11148800	chr1	11148601	11148800	199	*	Intron (ENST00000445982.5/100873935, intron 3 of 3)	-3577	2	ENST00000495435.1	2475	ENSG00000198793	MTOR	mechanistic target of rapamycin kinase	63.3538	84.841	4.47547e-08	5.11103e-07	-17.0133
chr1_111584401_111584600	chr1	111584401	111584600	199	*	Intron (ENST00000356415.5/5906, intron 1 of 7)	-20440	2	ENST00000369717.8	57413	ENSG00000121933	TMIGD3	transmembrane and immunoglobulin domain containing 3	75.7484	60.1893	1.07776e-07	1.12275e-06	16.1505
chr1_112003601_112003800	chr1	112003601	112003800	199	*	Distal Intergenic	13066	1	ENST00000438293.1	643355	ENSG00000231437	LINC01750	long intergenic non-protein coding RNA 1750	25.5468	44.4593	4.47046e-12	1.13948e-10	-18.0952
chr1_112023401_112023600	chr1	112023401	112023600	199	*	Distal Intergenic	32866	1	ENST00000438293.1	643355	ENSG00000231437	LINC01750	long intergenic non-protein coding RNA 1750	39.3394	64.4533	8.42217e-08	9.01015e-07	-22.2295
chr1_112712201_112712400	chr1	112712201	112712400	199	*	Promoter (<=1kb)	-769	2	ENST00000471038.6	333926	ENSG00000155367	PPM1J	protein phosphatase, Mg2+/Mn2+ dependent 1J	83.6422	66.9044	1.27582e-05	7.58735e-05	18.4107
chr1_112811401_112811600	chr1	112811401	112811600	199	*	Distal Intergenic	14668	2	ENST00000667852.1	100996702	ENSG00000215866	LINC01356	long intergenic non-protein coding RNA 1356	66.2898	49.2337	7.7282e-25	9.52375e-23	16.8541
chr1_112811601_112811800	chr1	112811601	112811800	199	*	Distal Intergenic	14468	2	ENST00000667852.1	100996702	ENSG00000215866	LINC01356	long intergenic non-protein coding RNA 1356	68.8274	44.4868	2.60798e-66	3.7661e-63	25.2609
chr1_113198801_113199000	chr1	113198801	113199000	199	*	Exon (ENST00000412567.1/ENST00000412567.1, exon 1 of 1)	95601	1	ENST00000466161.1	9860	ENSG00000198799	LRIG2	leucine rich repeats and immunoglobulin like domains 2	41.0823	22.9679	1.58163e-18	1.02969e-16	19.0196
chr1_11340801_11341000	chr1	11340801	11341000	199	*	Distal Intergenic	66868	1	ENST00000483738.1	29914	ENSG00000120942	UBIAD1	UbiA prenyltransferase domain containing 1	51.9342	66.6534	3.09192e-06	2.20286e-05	-15.8952
chr1_11608601_11608800	chr1	11608601	11608800	199	*	Promoter (<=1kb)	-668	1	ENST00000453135.2	101929181	ENSG00000235643	LINC01647	long intergenic non-protein coding RNA 1647	58.2988	71.1943	1.50361e-06	1.16642e-05	-16.2817
chr1_117277001_117277200	chr1	117277001	117277200	199	*	Intron (ENST00000664471.1/104355292, intron 1 of 2)	4820	1	ENST00000664471.1	104355292	ENSG00000235202	LINC01525	long intergenic non-protein coding RNA 1525	82.5297	69.4313	6.39073e-12	1.58564e-10	15.5166
chr1_1189801_1190000	chr1	1189801	1190000	199	*	Intron (ENST00000379290.5/254173, intron 13 of 15)	4766	1	ENST00000486379.1	254173	ENSG00000162571	TTLL10	tubulin tyrosine ligase like 10	59.8755	73.4195	1.97141e-21	1.77816e-19	-20.7678
chr1_1190001_1190200	chr1	1190001	1190200	199	*	Intron (ENST00000379290.5/254173, intron 13 of 15)	4966	1	ENST00000486379.1	254173	ENSG00000162571	TTLL10	tubulin tyrosine ligase like 10	40.6078	49.7475	2.29381e-09	3.50644e-08	-15.4276
chr1_12023801_12024000	chr1	12023801	12024000	199	*	Promoter (<=1kb)	938	1	ENST00000498685.5	60672	ENSG00000116691	MIIP	migration and invasion inhibitory protein	67.8564	82.9673	2.77037e-20	2.2061e-18	-17.4456
chr1_12123201_12123400	chr1	12123201	12123400	199	*	Promoter (2-3kb)	-2499	1	ENST00000413146.6	943	ENSG00000120949	TNFRSF8	TNF receptor superfamily member 8	53.7658	35.2601	3.48744e-07	3.20413e-06	18.8837
chr1_12147401_12147600	chr1	12147401	12147600	199	*	Distal Intergenic	-19343	1	ENST00000622420.1	102465836	ENSG00000283789	MIR7846	microRNA 7846	47.5458	28.2727	7.56689e-13	2.19633e-11	17.1517
chr1_12182201_12182400	chr1	12182201	12182400	199	*	Intron (ENST00000376259.7/7133, intron 1 of 9)	-9313	1	ENST00000584158.1	100616438	ENSG00000263676	MIR4632	microRNA 4632	71.9868	52.8922	2.91647e-07	2.7314e-06	17.8236
chr1_1248201_1248400	chr1	1248201	1248400	199	*	Promoter (1-2kb)	-1480	2	ENST00000330388.2	388581	ENSG00000184163	C1QTNF12	C1q and TNF related 12	34.9731	51.9852	3.24976e-15	1.36065e-13	-17.2336
chr1_1293601_1293800	chr1	1293601	1293800	199	*	Promoter (1-2kb)	1208	2	ENST00000470659.1	116983	ENSG00000131584	ACAP3	ArfGAP with coiled-coil, ankyrin repeat and PH domains 3	75.5213	60.1034	1.92137e-38	6.59879e-36	23.1399
chr1_1331201_1331400	chr1	1331201	1331400	199	*	Promoter (<=1kb)	0	1	ENST00000339381.6	83756	ENSG00000169962	TAS1R3	taste 1 receptor member 3	51.0787	67.2527	1.21745e-30	2.4736e-28	-16.4535
chr1_1345001_1345200	chr1	1345001	1345200	199	*	Intron (ENST00000378891.9/1855, intron 1 of 14)	3755	2	ENST00000472445.1	1855	ENSG00000107404	DVL1	dishevelled segment polarity protein 1	64.8867	80.3328	1.07599e-16	5.54597e-15	-17.445
chr1_147393001_147393200	chr1	147393001	147393200	199	*	Intron (ENST00000619867.4/100289211, intron 4 of 5)	122007	1	ENST00000469625.2	9557	ENSG00000131778	CHD1L	chromodomain helicase DNA binding protein 1 like	58.6839	75.0336	5.95398e-19	4.07408e-17	-17.5048
chr1_147769201_147769400	chr1	147769201	147769400	199	*	Intron (ENST00000621517.1/2702, intron 1 of 1)	3954	2	ENST00000430508.1	2702	ENSG00000265107	GJA5	gap junction protein alpha 5	55.488	38.8976	1.51164e-17	8.77524e-16	18.4156
chr1_148379801_148380000	chr1	148379801	148380000	199	*	Intron (ENST00000638958.1/ENST00000638958.1, intron 1 of 6)	-8282	1	ENST00000619691.1	102466225	ENSG00000278596	MIR6077	microRNA 6077	39.3154	34.1298	2.0622e-07	2.00745e-06	15.8175
chr1_14949801_14950000	chr1	14949801	14950000	199	*	Intron (ENST00000636203.1/23254, intron 3 of 16)	3883	1	ENST00000400797.3	23254	ENSG00000189337	KAZN	kazrin, periplakin interacting protein	68.6457	52.1136	5.27773e-32	1.19222e-29	17.1612
chr1_149638801_149639000	chr1	149638801	149639000	199	*	Promoter (2-3kb)	2152	1	ENST00000430442.2	57234	ENSG00000277147	LINC00869	long intergenic non-protein coding RNA 869	84.8261	71.6503	5.51486e-07	4.81676e-06	15.148
chr1_149876601_149876800	chr1	149876601	149876800	199	*	Distal Intergenic	9852	2	ENST00000369155.3	8349	ENSG00000184678	H2BC21	H2B clustered histone 21	41.5003	24.4987	6.32029e-10	1.08372e-08	15.0313
chr1_150162401_150162600	chr1	150162401	150162600	199	*	Promoter (2-3kb)	2997	1	ENST00000502767.1	105371433	NA	LOC105371433	uncharacterized LOC105371433	77.9103	63.079	4.1504e-14	1.47e-12	17.1457
chr1_150269401_150269600	chr1	150269401	150269600	199	*	Promoter (<=1kb)	-99	2	ENST00000360244.8	51107	ENSG00000117362	APH1A	aph-1 homolog A, gamma-secretase subunit	46.2435	29.5939	1.28613e-10	2.52032e-09	15.7121
chr1_15029801_15030000	chr1	15029801	15030000	199	*	Intron (ENST00000636203.1/23254, intron 4 of 16)	83883	1	ENST00000400797.3	23254	ENSG00000189337	KAZN	kazrin, periplakin interacting protein	65.8484	51.3389	3.21955e-11	7.0767e-10	15.0322
chr1_150569201_150569400	chr1	150569201	150569400	199	*	Exon (ENST00000581811.2/ENST00000581811.2, exon 1 of 1)	5152	2	ENST00000617352.1	574406	ENSG00000203804	ADAMTSL4-AS1	ADAMTSL4 antisense RNA 1	22.1962	36.6624	1.34437e-24	1.62007e-22	-15.362
chr1_150572401_150572600	chr1	150572401	150572600	199	*	Promoter (1-2kb)	1952	2	ENST00000617352.1	574406	ENSG00000203804	ADAMTSL4-AS1	ADAMTSL4 antisense RNA 1	21.9291	35.1537	1.16128e-21	1.07355e-19	-16.3506
chr1_150572601_150572800	chr1	150572601	150572800	199	*	Promoter (1-2kb)	1752	2	ENST00000617352.1	574406	ENSG00000203804	ADAMTSL4-AS1	ADAMTSL4 antisense RNA 1	13.616	29.8385	5.65556e-08	6.30608e-07	-16.4453
chr1_15060401_15060600	chr1	15060401	15060600	199	*	Exon (ENST00000491547.1/23254, exon 6 of 7)	91858	2	ENST00000404665.4	200197	ENSG00000175147	TMEM51-AS1	TMEM51 antisense RNA 1	71.2841	58.612	1.41713e-21	1.29642e-19	15.5814
chr1_150606801_150607000	chr1	150606801	150607000	199	*	Intron (ENST00000369016.8/2029, intron 4 of 4)	22116	2	ENST00000513281.5	2029	ENSG00000143420	ENSA	endosulfine alpha	40.1713	54.4749	6.31699e-25	7.86347e-23	-15.4482
chr1_15064801_15065000	chr1	15064801	15065000	199	*	Intron (ENST00000636203.1/23254, intron 9 of 16)	87458	2	ENST00000404665.4	200197	ENSG00000175147	TMEM51-AS1	TMEM51 antisense RNA 1	80.5028	62.8775	3.78016e-08	4.39169e-07	18.7142
chr1_15065401_15065600	chr1	15065401	15065600	199	*	Intron (ENST00000636203.1/23254, intron 9 of 16)	86858	2	ENST00000404665.4	200197	ENSG00000175147	TMEM51-AS1	TMEM51 antisense RNA 1	59.9145	43.7281	5.79202e-07	5.03076e-06	18.1695
chr1_152037801_152038000	chr1	152037801	152038000	199	*	Promoter (<=1kb)	-798	2	ENST00000271638.3	6282	ENSG00000163191	S100A11	S100 calcium binding protein A11	65.1045	48.6483	4.8847e-12	1.23613e-10	15.0866
chr1_153398201_153398400	chr1	153398201	153398400	199	*	Distal Intergenic	-7129	2	ENST00000368733.4	6279	ENSG00000143546	S100A8	S100 calcium binding protein A8	75.0463	59.4939	4.8609e-09	6.921e-08	16.2135
chr1_153532801_153533000	chr1	153532801	153533000	199	*	Promoter (2-3kb)	2991	2	ENST00000368719.9	6277	ENSG00000197956	S100A6	S100 calcium binding protein A6	62.1443	45.5597	1.64115e-24	1.9645e-22	15.5688
chr1_153815601_153815800	chr1	153815601	153815800	199	*	Promoter (1-2kb)	1728	2	ENST00000634564.1	57459	ENSG00000143614	GATAD2B	GATA zinc finger domain containing 2B	47.791	65.2491	1.55601e-12	4.28106e-11	-15.0387
chr1_154939001_154939200	chr1	154939001	154939200	199	*	Promoter (2-3kb)	-2283	2	ENST00000368467.4	10654	ENSG00000163344	PMVK	phosphomevalonate kinase	51.785	70.9615	1.30167e-10	2.54777e-09	-16.9508
chr1_156039601_156039800	chr1	156039601	156039800	199	*	Promoter (2-3kb)	2738	2	ENST00000459954.1	56893	ENSG00000160803	UBQLN4	ubiquilin 4	53.384	67.9744	2.06997e-55	1.72966e-52	-15.97
chr1_156908001_156908200	chr1	156908001	156908200	199	*	Promoter (1-2kb)	1685	1	ENST00000469390.5	375033	ENSG00000187800	PEAR1	platelet endothelial aggregation receptor 1	17.6731	34.9889	1.06737e-21	9.89917e-20	-17.5344
chr1_1573001_1573200	chr1	1573001	1573200	199	*	Promoter (1-2kb)	1384	2	ENST00000359060.5	29101	ENSG00000160075	SSU72	SSU72 homolog, RNA polymerase II CTD phosphatase	67.548	52.1588	7.5645e-63	9.30071e-60	16.1211
chr1_15812001_15812200	chr1	15812001	15812200	199	*	Promoter (2-3kb)	-2654	2	ENST00000483273.2	440567	ENSG00000233954	UQCRHL	ubiquinol-cytochrome c reductase hinge protein like	62.6175	42.5924	4.46303e-13	1.34551e-11	17.5017
chr1_15826201_15826400	chr1	15826201	15826400	199	*	Distal Intergenic	-16854	2	ENST00000483273.2	440567	ENSG00000233954	UQCRHL	ubiquinol-cytochrome c reductase hinge protein like	25.7691	41.3301	6.51902e-13	1.91295e-11	-21.2367
chr1_159220001_159220200	chr1	159220001	159220200	199	*	Distal Intergenic	-12029	2	ENST00000609696.1	100131825	NA	CADM3-AS1	CADM3 antisense RNA 1	38.3266	52.8977	8.0891e-12	1.97358e-10	-18.353
chr1_159886001_159886200	chr1	159886001	159886200	199	*	Intron (ENST00000476696.5/25790, intron 6 of 11)	-5302	2	ENST00000475911.2	25790	ENSG00000213085	CFAP45	cilia and flagella associated protein 45	68.4019	49.6897	1.82212e-15	7.93802e-14	21.5743
chr1_159941401_159941600	chr1	159941401	159941600	199	*	Intron (ENST00000476102.1/57549, intron 3 of 19)	3993	2	ENST00000476102.1	57549	ENSG00000085552	IGSF9	immunoglobulin superfamily member 9	51.3043	29.9556	5.22093e-12	1.3148e-10	21.6197
chr1_161004201_161004400	chr1	161004201	161004400	199	*	Intron (ENST00000368026.11/50848, intron 1 of 9)	-3025	2	ENST00000472573.5	50848	ENSG00000158769	F11R	F11 receptor	74.8849	93.106	1.22701e-09	1.98699e-08	-15.9779
chr1_161004401_161004600	chr1	161004401	161004600	199	*	Intron (ENST00000368026.11/50848, intron 1 of 9)	-3225	2	ENST00000472573.5	50848	ENSG00000158769	F11R	F11 receptor	78.3088	96.2249	5.62691e-15	2.28029e-13	-17.6028
chr1_161327601_161327800	chr1	161327601	161327800	199	*	Intron (ENST00000367975.6/6391, intron 2 of 5)	3988	1	ENST00000470743.4	6391	ENSG00000143252	SDHC	succinate dehydrogenase complex subunit C	94.5847	78.5562	1.71986e-09	2.70074e-08	15.0594
chr1_1625401_1625600	chr1	1625401	1625600	199	*	Promoter (<=1kb)	0	1	ENST00000486072.1	142678	ENSG00000197530	MIB2	mindbomb E3 ubiquitin protein ligase 2	79.8148	69.6379	7.51988e-25	9.29098e-23	16.267
chr1_16378401_16378600	chr1	16378401	16378600	199	*	Intron (ENST00000475078.1/26099, intron 2 of 2)	10691	1	ENST00000472461.1	26099	ENSG00000055070	SZRD1	SUZ RNA binding domain containing 1	42.5899	24.8365	2.37996e-15	1.01796e-13	19.5441
chr1_164841401_164841600	chr1	164841401	164841600	199	*	Intron (ENST00000420696.6/5087, intron 8 of 8)	28674	1	ENST00000465089.2	5087	ENSG00000185630	PBX1	PBX homeobox 1	70.6818	45.0985	3.42927e-17	1.88519e-15	23.9263
chr1_16585601_16585800	chr1	16585601	16585800	199	*	Exon (ENST00000430580.6/55672, exon 12 of 29)	19134	2	ENST00000392963.5	55672	ENSG00000219481	NBPF1	NBPF member 1	63.033	50.3698	0.00170787	0.00486518	15.1167
chr1_165896201_165896400	chr1	165896201	165896400	199	*	Promoter (<=1kb)	617	1	ENST00000470820.1	7371	ENSG00000143179	UCK2	uridine-cytidine kinase 2	41.2693	57.2962	1.24968e-56	1.11111e-53	-17.1904
chr1_16658401_16658600	chr1	16658401	16658600	199	*	Promoter (1-2kb)	-1170	2	ENST00000412962.4	84809	ENSG00000215908	CROCCP2	CROCC pseudogene 2	82.9145	70.517	3.30336e-13	1.01611e-11	19.5821
chr1_16686001_16686200	chr1	16686001	16686200	199	*	Exon (ENST00000419267.1/ENST00000419267.1, exon 1 of 1)	6109	2	ENST00000414828.1	284729	NA	ESPNP	espin pseudogene	17.6767	13.3416	4.33906e-12	1.10848e-10	15.3364
chr1_167601801_167602000	chr1	167601801	167602000	199	*	Distal Intergenic	-28093	1	ENST00000537350.5	92241	ENSG00000198771	RCSD1	RCSD domain containing 1	52.8832	36.0033	1.1453e-05	6.90828e-05	15.0501
chr1_167868001_167868200	chr1	167868001	167868200	199	*	Intron (ENST00000367851.9/55811, intron 14 of 32)	-19513	2	ENST00000485964.5	55811	ENSG00000143199	ADCY10	adenylate cyclase 10	58.0375	41.9365	7.94082e-20	5.99928e-18	17.5807
chr1_167868201_167868400	chr1	167868201	167868400	199	*	Intron (ENST00000367851.9/55811, intron 14 of 32)	-19713	2	ENST00000485964.5	55811	ENSG00000143199	ADCY10	adenylate cyclase 10	58.7411	42.7745	9.32025e-34	2.36625e-31	16.8814
chr1_167909801_167910000	chr1	167909801	167910000	199	*	Intron (ENST00000367851.9/55811, intron 1 of 32)	4089	2	ENST00000476818.2	55811	ENSG00000143199	ADCY10	adenylate cyclase 10	29.4168	57.5615	1.4219e-29	2.6604e-27	-31.0224
chr1_171483601_171483800	chr1	171483601	171483800	199	*	Promoter (1-2kb)	-1751	1	ENST00000392078.7	23215	ENSG00000117523	PRRC2C	proline rich coiled-coil 2C	50.0805	66.99	1.65817e-29	3.08501e-27	-17.0685
chr1_171483801_171484000	chr1	171483801	171484000	199	*	Promoter (1-2kb)	-1551	1	ENST00000392078.7	23215	ENSG00000117523	PRRC2C	proline rich coiled-coil 2C	37.2719	57.3494	2.06603e-114	1.4818e-110	-22.5842
chr1_1726001_1726200	chr1	1726001	1726200	199	*	Promoter (1-2kb)	-1645	2	ENST00000404249.8	728642	ENSG00000008128	CDK11A	cyclin dependent kinase 11A	66.1678	52.1714	2.10201e-33	5.22566e-31	21.3679
chr1_1726201_1726400	chr1	1726201	1726400	199	*	Promoter (1-2kb)	-1845	2	ENST00000404249.8	728642	ENSG00000008128	CDK11A	cyclin dependent kinase 11A	74.6676	65.1803	3.48378e-20	2.74626e-18	20.6244
chr1_173928401_173928600	chr1	173928401	173928600	199	*	Downstream (2-3kb)	-11024	2	ENST00000367698.3	462	ENSG00000117601	SERPINC1	serpin family C member 1	27.2588	46.9109	4.67495e-21	4.05111e-19	-21.0632
chr1_17469401_17469600	chr1	17469401	17469600	199	*	Distal Intergenic	-29725	2	ENST00000375436.9	55920	ENSG00000179051	RCC2	regulator of chromosome condensation 2	61.1879	46.0587	0.00168431	0.00480997	15.027
chr1_175003201_175003400	chr1	175003201	175003400	199	*	Promoter (2-3kb)	2989	1	ENST00000405362.1	27101	ENSG00000116161	CACYBP	calcyclin binding protein	52.1384	36.8023	2.53089e-09	3.82928e-08	19.0991
chr1_175661801_175662000	chr1	175661801	175662000	199	*	Intron (ENST00000367674.7/7143, intron 1 of 22)	81595	2	ENST00000367674.7	7143	ENSG00000116147	TNR	tenascin R	39.8823	61.1165	7.45107e-10	1.25955e-08	-20.5322
chr1_17574601_17574800	chr1	17574601	17574800	199	*	Intron (ENST00000361221.8/55160, intron 1 of 28)	-5753	1	ENST00000375415.5	55160	ENSG00000074964	ARHGEF10L	Rho guanine nucleotide exchange factor 10 like	56.5612	40.4132	3.52281e-28	5.81504e-26	15.423
chr1_175884201_175884400	chr1	175884201	175884400	199	*	Distal Intergenic	6859	1	ENST00000457217.1	101928751	ENSG00000224718	LINC01657	long intergenic non-protein coding RNA 1657	64.2701	48.7575	0.000252218	0.000982259	15.0218
chr1_179805601_179805800	chr1	179805601	179805800	199	*	Intron (ENST00000341785.4/148753, intron 1 of 4)	62439	1	ENST00000341785.4	148753	ENSG00000143340	FAM163A	family with sequence similarity 163 member A	69.2068	50.2244	2.1752e-08	2.67468e-07	19.4174
chr1_179866601_179866800	chr1	179866601	179866800	199	*	Intron (ENST00000367612.7/163590, intron 2 of 5)	10972	2	ENST00000483123.1	163590	ENSG00000169905	TOR1AIP2	torsin 1A interacting protein 2	35.0007	47.2272	3.72887e-24	4.32055e-22	-15.3687
chr1_181101801_181102000	chr1	181101801	181102000	199	*	Distal Intergenic	13102	1	ENST00000367577.7	51278	ENSG00000162783	IER5	immediate early response 5	46.5798	29.3599	1.56258e-23	1.72417e-21	15.7596
chr1_182515601_182515800	chr1	182515601	182515800	199	*	Intron (ENST00000443996.6/353299, intron 10 of 21)	8401	1	ENST00000456971.3	353299	ENSG00000121446	RGSL1	regulator of G protein signaling like 1	39.2555	54.9668	4.99842e-15	2.04059e-13	-15.1765
chr1_183227401_183227600	chr1	183227401	183227600	199	*	Exon (ENST00000493293.5/3918, exon 10 of 22)	-11901	1	ENST00000461729.1	3918	ENSG00000058085	LAMC2	laminin subunit gamma 2	17.048	34.3385	2.82851e-11	6.28362e-10	-17.1959
chr1_185001401_185001600	chr1	185001401	185001600	199	*	Promoter (1-2kb)	1692	1	ENST00000566476.2	101929069	NA	LINC01633	long intergenic non-protein coding RNA 1633	33.5958	39.4104	2.5934e-05	0.000140248	-16.0237
chr1_190208401_190208600	chr1	190208401	190208600	199	*	Intron (ENST00000367462.5/339479, intron 6 of 7)	17596	2	ENST00000463404.1	339479	ENSG00000162670	BRINP3	BMP/retinoic acid inducible neural specific 3	62.0462	44.3049	5.46145e-08	6.10817e-07	15.6865
chr1_19578601_19578800	chr1	19578601	19578800	199	*	Intron (ENST00000648702.1/440574, intron 1 of 3)	18032	2	ENST00000416470.1	105378614	ENSG00000235185	LOC105378614	uncharacterized LOC105378614	78.5544	63.6579	3.56199e-13	1.08941e-11	16.0358
chr1_197165401_197165600	chr1	197165401	197165600	199	*	Intron (ENST00000367405.4/360023, intron 9 of 9)	-18708	2	ENST00000294732.11	259266	ENSG00000066279	ASPM	assembly factor for spindle microtubules	69.3303	51.5883	8.0183e-08	8.6175e-07	16.1892
chr1_198944601_198944800	chr1	198944601	198944800	199	*	Distal Intergenic	-7131	2	ENST00000665868.1	100131234	NA	MIR181A1HG	MIR181A1 host gene	55.0793	61.2624	1.87551e-09	2.9217e-08	-16.0605
chr1_200329001_200329200	chr1	200329001	200329200	199	*	Exon (ENST00000425737.1/ENST00000425737.1, exon 1 of 1)	44614	2	ENST00000367355.6	554279	ENSG00000203721	LINC00862	long intergenic non-protein coding RNA 862	48.1229	62.2155	1.69913e-14	6.40329e-13	-20.0576
chr1_200412001_200412200	chr1	200412001	200412200	199	*	Promoter (1-2kb)	-1946	2	ENST00000294740.3	23528	ENSG00000162702	ZNF281	zinc finger protein 281	69.2547	54.203	3.80648e-14	1.3551e-12	15.1566
chr1_200750601_200750800	chr1	200750601	200750800	199	*	Intron (ENST00000358823.6/23271, intron 1 of 16)	10823	1	ENST00000236925.8	23271	ENSG00000118200	CAMSAP2	calmodulin regulated spectrin associated protein family member 2	17.8539	33.5424	1.48028e-16	7.50397e-15	-15.6019
chr1_201051801_201052000	chr1	201051801	201052000	199	*	Intron (ENST00000362061.4/779, intron 32 of 43)	-28102	2	ENST00000422435.2	23046	ENSG00000116852	KIF21B	kinesin family member 21B	77.6344	65.6036	2.07935e-06	1.55247e-05	15.4702
chr1_202112601_202112800	chr1	202112601	202112800	199	*	Distal Intergenic	-10117	1	ENST00000367282.6	9283	ENSG00000170075	GPR37L1	G protein-coupled receptor 37 like 1	12.1394	28.6933	4.53187e-26	6.24666e-24	-15.9082
chr1_202839801_202840000	chr1	202839801	202840000	199	*	Distal Intergenic	19536	1	ENST00000330493.6	641515	ENSG00000184774	MGAT4EP	MGAT4 family member E, pseudogene	59.9762	79.0071	4.01452e-50	2.6335e-47	-19.8577
chr1_203145801_203146000	chr1	203145801	203146000	199	*	Intron (ENST00000309502.7/134, intron 5 of 5)	-4632	1	ENST00000472535.1	134	ENSG00000163485	ADORA1	adenosine A1 receptor	67.0049	51.8795	1.69548e-09	2.66586e-08	15.5798
chr1_204226001_204226200	chr1	204226001	204226200	199	*	Intron (ENST00000272203.8/22874, intron 21 of 22)	-12014	2	ENST00000308302.4	127845	ENSG00000174567	GOLT1A	golgi transport 1A	38.4155	61.6151	5.12731e-42	2.16743e-39	-29.6168
chr1_204448201_204448400	chr1	204448201	204448400	199	*	Promoter (1-2kb)	1730	2	ENST00000479079.1	5287	ENSG00000133056	PIK3C2B	phosphatidylinositol-4-phosphate 3-kinase catalytic subunit type 2 beta	59.9599	82.1984	1.15134e-32	2.73733e-30	-23.3321
chr1_205391601_205391800	chr1	205391601	205391800	199	*	Intron (ENST00000367152.5/93273, intron 2 of 3)	18350	1	ENST00000447832.1	284576	ENSG00000226235	LEMD1-AS1	LEMD1 antisense RNA 1	44.1549	28.2317	1.50028e-05	8.73543e-05	17.7346
chr1_205526201_205526400	chr1	205526201	205526400	199	*	Promoter (1-2kb)	-1010	1	ENST00000489617.5	5129	ENSG00000117266	CDK18	cyclin dependent kinase 18	80.0003	67.2726	6.13356e-07	5.29238e-06	15.4832
chr1_205526401_205526600	chr1	205526401	205526600	199	*	Promoter (<=1kb)	-810	1	ENST00000489617.5	5129	ENSG00000117266	CDK18	cyclin dependent kinase 18	70.3686	56.3912	5.85066e-05	0.000282627	16.0099
chr1_205526801_205527000	chr1	205526801	205527000	199	*	Promoter (<=1kb)	-410	1	ENST00000489617.5	5129	ENSG00000117266	CDK18	cyclin dependent kinase 18	74.5405	57.9958	1.61805e-06	1.2449e-05	18.1104
chr1_205527201_205527400	chr1	205527201	205527400	199	*	Promoter (<=1kb)	-10	1	ENST00000489617.5	5129	ENSG00000117266	CDK18	cyclin dependent kinase 18	84.4927	66.1777	4.70678e-07	4.18557e-06	16.1106
chr1_205988801_205989000	chr1	205988801	205989000	199	*	Intron (ENST00000617070.5/338382, intron 4 of 5)	3580	2	ENST00000622969.1	338382	ENSG00000276600	RAB7B	RAB7B, member RAS oncogene family	62.2372	42.3958	2.36275e-10	4.39512e-09	16.5555
chr1_206003201_206003400	chr1	206003201	206003400	199	*	Promoter (<=1kb)	0	2	ENST00000617070.5	338382	ENSG00000276600	RAB7B	RAB7B, member RAS oncogene family	33.7962	53.8811	1.44256e-17	8.39686e-16	-20.3066
chr1_206045201_206045400	chr1	206045201	206045400	199	*	Intron (ENST00000647075.1/ENST00000647075.1, intron 2 of 3)	-7445	1	ENST00000582596.5	440712	ENSG00000263961	RHEX	regulator of hemoglobinization and erythroid cell expansion	71.4277	54.6613	3.377e-32	7.75057e-30	16.8685
chr1_206472601_206472800	chr1	206472601	206472800	199	*	Promoter (<=1kb)	-54	1	ENST00000605726.1	9641	ENSG00000263528	IKBKE	inhibitor of nuclear factor kappa B kinase subunit epsilon	35.4661	16.9531	4.87536e-13	1.46e-11	18.5929
chr1_206613201_206613400	chr1	206613201	206613400	199	*	Promoter (<=1kb)	-737	2	ENST00000271764.7	1939	ENSG00000143486	EIF2D	eukaryotic translation initiation factor 2D	39.9766	53.7316	3.78285e-28	6.22279e-26	-15.2021
chr1_20708601_20708800	chr1	20708601	20708800	199	*	Intron (ENST00000375044.5/57576, intron 4 of 14)	8691	2	ENST00000375044.5	57576	ENSG00000117245	KIF17	kinesin family member 17	76.1491	56.8694	1.22772e-16	6.28884e-15	17.1463
chr1_207669201_207669400	chr1	207669201	207669400	199	*	Promoter (<=1kb)	-39	1	ENST00000530905.1	1379	ENSG00000197721	CR1L	complement C3b/C4b receptor 1 like	39.7149	62.0426	1.40762e-61	1.58988e-58	-23.4223
chr1_207669601_207669800	chr1	207669601	207669800	199	*	Promoter (<=1kb)	163	1	ENST00000530905.1	1379	ENSG00000197721	CR1L	complement C3b/C4b receptor 1 like	19.1649	36.5679	7.49566e-34	1.9223e-31	-17.7245
chr1_207730601_207730800	chr1	207730601	207730800	199	*	Intron (ENST00000294997.10/1379, intron 12 of 12)	-21257	1	ENST00000322875.8	4179	ENSG00000117335	CD46	CD46 molecule	36.6759	55.6393	1.1775e-06	9.4061e-06	-18.7251
chr1_208120001_208120200	chr1	208120001	208120200	199	*	Intron (ENST00000367033.4/5362, intron 4 of 31)	-79738	2	ENST00000463510.1	5362	ENSG00000076356	PLXNA2	plexin A2	51.9298	35.2243	2.306e-16	1.14023e-14	15.4471
chr1_212466001_212466200	chr1	212466001	212466200	199	*	Distal Intergenic	33011	1	ENST00000472389.1	29937	ENSG00000117691	NENF	neudesin neurotrophic factor	27.4794	45.7668	1.22433e-97	5.72683e-94	-20.2391
chr1_212859401_212859600	chr1	212859401	212859600	199	*	Promoter (<=1kb)	486	1	ENST00000419102.1	28982	ENSG00000162769	FLVCR1	FLVCR heme transporter 1	56.4233	39.1285	5.08268e-40	1.91193e-37	15.7801
chr1_21372001_21372200	chr1	21372001	21372200	199	*	Distal Intergenic	-26430	2	ENST00000649812.1	1889	ENSG00000117298	ECE1	endothelin converting enzyme 1	82.6049	67.3828	3.41244e-10	6.14582e-09	16.1264
chr1_214208801_214209000	chr1	214208801	214209000	199	*	Distal Intergenic	-72102	1	ENST00000491455.5	56950	ENSG00000143499	SMYD2	SET and MYND domain containing 2	73.6545	56.726	1.53414e-51	1.06311e-48	15.84
chr1_214244401_214244600	chr1	214244401	214244600	199	*	Distal Intergenic	-36502	1	ENST00000491455.5	56950	ENSG00000143499	SMYD2	SET and MYND domain containing 2	58.6402	45.5654	9.43452e-35	2.59589e-32	19.3394
chr1_214492601_214492800	chr1	214492601	214492800	199	*	Intron (ENST00000366956.10/5784, intron 1 of 18)	58423	2	ENST00000543945.5	5784	ENSG00000152104	PTPN14	protein tyrosine phosphatase non-receptor type 14	22.271	40.8833	3.71901e-33	9.09323e-31	-18.9176
chr1_215544801_215545000	chr1	215544801	215545000	199	*	Distal Intergenic	-22304	1	ENST00000259154.9	51133	ENSG00000136636	KCTD3	potassium channel tetramerization domain containing 3	42.5286	57.9529	1.37872e-07	1.40146e-06	-17.6634
chr1_21884801_21885000	chr1	21884801	21885000	199	*	Exon (ENST00000374695.8/3339, exon 12 of 97)	5694	2	ENST00000374673.4	3339	ENSG00000142798	HSPG2	heparan sulfate proteoglycan 2	49.6263	66.3054	2.5503e-27	3.9056e-25	-18.7453
chr1_21914801_21915000	chr1	21914801	21915000	199	*	Intron (ENST00000374695.8/3339, intron 1 of 96)	-18492	2	ENST00000412328.5	3339	ENSG00000142798	HSPG2	heparan sulfate proteoglycan 2	66.3186	51.4791	1.05965e-13	3.52045e-12	15
chr1_21931201_21931400	chr1	21931201	21931400	199	*	Intron (ENST00000374695.8/3339, intron 1 of 96)	5910	2	ENST00000374695.8	3339	ENSG00000142798	HSPG2	heparan sulfate proteoglycan 2	17.2698	38.3126	4.23428e-41	1.70135e-38	-21.395
chr1_21931401_21931600	chr1	21931401	21931600	199	*	Intron (ENST00000374695.8/3339, intron 1 of 96)	5710	2	ENST00000374695.8	3339	ENSG00000142798	HSPG2	heparan sulfate proteoglycan 2	39.6874	63.6119	9.72989e-28	1.5422e-25	-20.2223
chr1_21939201_21939400	chr1	21939201	21939400	199	*	Promoter (1-2kb)	-1892	2	ENST00000374695.8	3339	ENSG00000142798	HSPG2	heparan sulfate proteoglycan 2	71.3188	45.509	1.25603e-09	2.02902e-08	26.1165
chr1_219480201_219480400	chr1	219480201	219480400	199	*	Distal Intergenic	-20833	2	ENST00000640010.1	102723886	NA	LYPLAL1-AS1	LYPLAL1 antisense RNA 1	16.3123	45.5997	1.25141e-24	1.5127e-22	-22.0263
chr1_22268601_22268800	chr1	22268601	22268800	199	*	Promoter (2-3kb)	2363	1	ENST00000581169.1	100616433	ENSG00000266564	MIR4418	microRNA 4418	74.5921	59.1171	1.72397e-16	8.6567e-15	16.3498
chr1_223401201_223401400	chr1	223401201	223401400	199	*	Distal Intergenic	7787	1	ENST00000366875.5	164127	ENSG00000178395	CCDC185	coiled-coil domain containing 185	63.9175	45.6374	1.03817e-89	3.81845e-86	18.0058
chr1_223734601_223734800	chr1	223734601	223734800	199	*	Intron (ENST00000433674.6/824, intron 2 of 20)	-12308	1	ENST00000483579.1	824	ENSG00000162909	CAPN2	calpain 2	89.8534	79.3876	1.41192e-08	1.81117e-07	15.1357
chr1_2237601_2237800	chr1	2237601	2237800	199	*	Intron (ENST00000378536.5/6497, intron 1 of 6)	5123	1	ENST00000508416.1	6497	ENSG00000157933	SKI	SKI proto-oncogene	75.8116	60.1707	8.62795e-11	1.74716e-09	15.6376
chr1_2240201_2240400	chr1	2240201	2240400	199	*	Intron (ENST00000378536.5/6497, intron 1 of 6)	-7596	1	ENST00000478223.2	6497	ENSG00000157933	SKI	SKI proto-oncogene	26.2709	47.277	1.53539e-13	4.96413e-12	-21.5236
chr1_224270201_224270400	chr1	224270201	224270400	199	*	Promoter (<=1kb)	-287	2	ENST00000496393.2	4931	ENSG00000143748	NVL	nuclear VCP like	44.9764	60.334	4.07413e-17	2.21956e-15	-16.2222
chr1_22550001_22550200	chr1	22550001	22550200	199	*	Distal Intergenic	-13289	1	ENST00000166244.8	2046	ENSG00000070886	EPHA8	EPH receptor A8	58.6111	77.4879	9.35658e-05	0.000422072	-15.4598
chr1_227899601_227899800	chr1	227899601	227899800	199	*	Distal Intergenic	41883	2	ENST00000584300.1	100847072	ENSG00000264483	MIR5008	microRNA 5008	73.5968	55.779	7.77001e-13	2.25012e-11	16.4512
chr1_22794401_22794600	chr1	22794401	22794600	199	*	Intron (ENST00000544305.5/2048, intron 3 of 6)	-5640	1	ENST00000465676.1	2048	ENSG00000133216	EPHB2	EPH receptor B2	45.4123	27.2989	7.22675e-14	2.46427e-12	19.6152
chr1_228163201_228163400	chr1	228163201	228163400	199	*	Promoter (1-2kb)	1448	2	ENST00000496552.1	574432	ENSG00000203684	IBA57-DT	IBA57 divergent transcript	34.7197	49.8383	2.52994e-56	2.21283e-53	-15.5402
chr1_228174601_228174800	chr1	228174601	228174800	199	*	Promoter (<=1kb)	52	1	ENST00000546123.2	200205	ENSG00000181873	IBA57	iron-sulfur cluster assembly factor IBA57	68.4467	50.0343	5.32841e-154	1.20683e-149	20.0146
chr1_228223801_228224000	chr1	228223801	228224000	199	*	Intron (ENST00000284548.16/84033, intron 8 of 80)	8113	1	ENST00000493977.2	84033	ENSG00000154358	OBSCN	obscurin, cytoskeletal calmodulin and titin-interacting RhoGEF	62.2294	79.3884	1.01785e-18	6.76466e-17	-18.3297
chr1_228224001_228224200	chr1	228224001	228224200	199	*	Intron (ENST00000284548.16/84033, intron 8 of 80)	8313	1	ENST00000493977.2	84033	ENSG00000154358	OBSCN	obscurin, cytoskeletal calmodulin and titin-interacting RhoGEF	63.1838	77.7067	1.5694e-05	9.08747e-05	-15.5311
chr1_228286201_228286400	chr1	228286201	228286400	199	*	Promoter (<=1kb)	-480	1	ENST00000668943.1	84033	ENSG00000154358	OBSCN	obscurin, cytoskeletal calmodulin and titin-interacting RhoGEF	45.1073	60.7127	9.1137e-12	2.2037e-10	-19.0823
chr1_228371001_228371200	chr1	228371001	228371200	199	*	Promoter (1-2kb)	-1085	1	ENST00000664353.1	84033	ENSG00000154358	OBSCN	obscurin, cytoskeletal calmodulin and titin-interacting RhoGEF	20.0355	35.656	2.6298e-13	8.20182e-12	-16.1069
chr1_228446801_228447000	chr1	228446801	228447000	199	*	Distal Intergenic	10873	2	ENST00000366695.3	92815	ENSG00000181218	H2AW	H2A.W histone	55.8143	32.8579	8.89956e-08	9.46463e-07	21.0613
chr1_22864001_22864200	chr1	22864001	22864200	199	*	Promoter (<=1kb)	-776	2	ENST00000581187.1	100422914	ENSG00000264014	MIR4253	microRNA 4253	43.143	54.0194	5.49002e-06	3.64465e-05	-17.142
chr1_228680801_228681000	chr1	228680801	228681000	199	*	Distal Intergenic	-34644	2	ENST00000363500.1	100169751	ENSG00000199352	RNA5S1	RNA, 5S ribosomal 1	65.0855	47.0774	2.41978e-18	1.54359e-16	18.1987
chr1_228775801_228776000	chr1	228775801	228776000	199	*	Distal Intergenic	40323	1	ENST00000366691.4	58480	ENSG00000116574	RHOU	ras homolog family member U	61.3373	76.6285	1.13421e-22	1.15797e-20	-16.3371
chr1_229003801_229004000	chr1	229003801	229004000	199	*	Distal Intergenic	267003	2	ENST00000429227.1	105373159	ENSG00000177788	LOC105373159	uncharacterized LOC105373159	44.8413	27.0998	3.83526e-13	1.16638e-11	19.3153
chr1_229007801_229008000	chr1	229007801	229008000	199	*	Distal Intergenic	263003	2	ENST00000429227.1	105373159	ENSG00000177788	LOC105373159	uncharacterized LOC105373159	44.5827	26.0439	1.4802e-18	9.66139e-17	15.7216
chr1_229585601_229585800	chr1	229585601	229585800	199	*	Distal Intergenic	-26895	2	ENST00000344517.5	23456	ENSG00000135776	ABCB10	ATP binding cassette subfamily B member 10	42.4397	61.98	9.54437e-07	7.8205e-06	-18.2151
chr1_2306601_2306800	chr1	2306601	2306800	199	*	Promoter (2-3kb)	2956	1	ENST00000507179.1	6497	ENSG00000157933	SKI	SKI proto-oncogene	52.4867	34.2948	2.09499e-161	6.01027e-157	16.8681
chr1_230712801_230713000	chr1	230712801	230713000	199	*	Promoter (1-2kb)	1122	2	ENST00000366667.5	183	ENSG00000135744	AGT	angiotensinogen	57.0528	36.8469	3.8931e-16	1.8677e-14	16.7109
chr1_231270801_231271000	chr1	231270801	231271000	199	*	3' UTR	-3896	1	ENST00000469332.1	8443	ENSG00000116906	GNPAT	glyceronephosphate O-acyltransferase	59.1894	79.4538	3.24875e-44	1.55858e-41	-19.3779
chr1_231271001_231271200	chr1	231271001	231271200	199	*	Intron (ENST00000366647.9/8443, intron 10 of 15)	-3696	1	ENST00000469332.1	8443	ENSG00000116906	GNPAT	glyceronephosphate O-acyltransferase	70.0761	86.6279	8.96883e-16	4.08641e-14	-15.3959
chr1_231761001_231761200	chr1	231761001	231761200	199	*	Intron (ENST00000646525.1/100303453, intron 8 of 11)	-57705	1	ENST00000427560.1	27185	ENSG00000162946	DISC1	DISC1 scaffold protein	78.9104	91.253	7.38517e-29	1.28719e-26	-17.2031
chr1_2322601_2322800	chr1	2322601	2322800	199	*	Exon (ENST00000661319.1/ENST00000661319.1, exon 3 of 3)	18956	1	ENST00000507179.1	6497	ENSG00000157933	SKI	SKI proto-oncogene	32.8676	47.8036	1.05234e-43	4.91699e-41	-19.6529
chr1_232595401_232595600	chr1	232595401	232595600	199	*	Distal Intergenic	-33844	2	ENST00000366630.5	57568	ENSG00000116991	SIPA1L2	signal induced proliferation associated 1 like 2	78.4962	56.5848	2.25981e-17	1.27839e-15	23.9734
chr1_23436201_23436400	chr1	23436201	23436400	199	*	Promoter (<=1kb)	277	2	ENST00000495646.5	55616	ENSG00000088280	ASAP3	ArfGAP with SH3 domain, ankyrin repeat and PH domain 3	34.5405	48.6617	2.77434e-10	5.09208e-09	-15.5763
chr1_2348401_2348600	chr1	2348401	2348600	199	*	Intron (ENST00000378531.8/79906, intron 10 of 13)	3257	2	ENST00000417061.2	100129534	ENSG00000269896	LOC100129534	small nuclear ribonucleoprotein polypeptide N pseudogene	33.4641	51.1665	1.91693e-72	3.55567e-69	-20.7151
chr1_235126201_235126400	chr1	235126201	235126400	199	*	Promoter (1-2kb)	1537	2	ENST00000384452.1	677802	ENSG00000207181	SNORA14B	small nucleolar RNA, H/ACA box 14B	64.4467	50.6269	2.03599e-15	8.8029e-14	15.32
chr1_235126401_235126600	chr1	235126401	235126600	199	*	Promoter (1-2kb)	1337	2	ENST00000384452.1	677802	ENSG00000207181	SNORA14B	small nucleolar RNA, H/ACA box 14B	64.1311	46.5971	1.57779e-55	1.32612e-52	16.7299
chr1_23568801_23569000	chr1	23568801	23569000	199	*	Distal Intergenic	-9301	2	ENST00000374561.6	3399	ENSG00000117318	ID3	inhibitor of DNA binding 3, HLH protein	60.9102	46.3993	1.33152e-06	1.04799e-05	15.3576
chr1_236205401_236205600	chr1	236205401	236205600	199	*	Intron (ENST00000366592.8/7107, intron 6 of 6)	20895	2	ENST00000264181.6	56605	ENSG00000086619	ERO1B	endoplasmic reticulum oxidoreductase 1 beta	77.5349	63.6273	1.30585e-13	4.2776e-12	16.0328
chr1_236379601_236379800	chr1	236379601	236379800	199	*	Intron (ENST00000637660.1/128178, intron 1 of 5)	-14478	1	ENST00000334232.8	128178	ENSG00000186197	EDARADD	EDAR associated death domain	85.015	64.6327	6.41313e-19	4.37019e-17	22.0234
chr1_236490201_236490400	chr1	236490201	236490400	199	*	Intron (ENST00000642595.1/128178, intron 5 of 7)	-27600	1	ENST00000481485.5	3964	ENSG00000116977	LGALS8	galectin 8	30.7921	39.3623	4.00844e-10	7.12587e-09	-15.7979
chr1_23806001_23806200	chr1	23806001	23806200	199	*	Intron (ENST00000374490.8/3155, intron 7 of 8)	-5221	2	ENST00000481736.5	2582	ENSG00000117308	GALE	UDP-galactose-4-epimerase	62.3469	47.3878	5.51844e-11	1.16285e-09	15.1657
chr1_23925201_23925400	chr1	23925201	23925400	199	*	Distal Intergenic	-3670	1	ENST00000578143.1	100616492	ENSG00000264926	MIR378F	microRNA 378f	71.5608	58.1464	2.40697e-09	3.66109e-08	15.0497
chr1_239889201_239889400	chr1	239889201	239889400	199	*	Intron (ENST00000255380.8/1131, intron 4 of 4)	10472	2	ENST00000444721.1	100873984	ENSG00000234601	CHRM3-AS1	CHRM3 antisense RNA 1	62.8354	41.4677	8.05377e-12	1.96529e-10	20.1815
chr1_240436001_240436200	chr1	240436001	240436200	199	*	Intron (ENST00000319653.14/56776, intron 15 of 17)	-21282	1	ENST00000543681.1	56776	ENSG00000155816	FMN2	formin 2	33.4715	57.0703	4.74792e-26	6.52983e-24	-20.6368
chr1_241167001_241167200	chr1	241167001	241167200	199	*	Intron (ENST00000348120.6/6000, intron 1 of 14)	34730	1	ENST00000583417.1	100422856	ENSG00000265831	MIR3123	microRNA 3123	52.742	69.1607	6.40134e-21	5.47873e-19	-17.3527
chr1_241782401_241782600	chr1	241782401	241782600	199	*	Intron (ENST00000366552.6/128025, intron 21 of 26)	11947	1	ENST00000478331.1	128025	ENSG00000162843	WDR64	WD repeat domain 64	69.1606	53.1159	1.51288e-06	1.17282e-05	16.0994
chr1_241967001_241967200	chr1	241967001	241967200	199	*	Distal Intergenic	9235	1	ENST00000419583.2	441925	ENSG00000196289	BECN2	beclin 2	62.9587	51.6385	9.25215e-21	7.79768e-19	15.8622
chr1_24297001_24297200	chr1	24297001	24297200	199	*	Distal Intergenic	-22122	1	ENST00000361548.8	57822	ENSG00000158055	GRHL3	grainyhead like transcription factor 3	64.7759	42.5098	3.64873e-12	9.44176e-11	23.267
chr1_243784601_243784800	chr1	243784601	243784800	199	*	Intron (ENST00000336199.9/10000, intron 1 of 13)	29882	2	ENST00000463991.5	10000	ENSG00000117020	AKT3	AKT serine/threonine kinase 3	38.4946	55.9913	1.28465e-29	2.40988e-27	-21.2315
chr1_245063601_245063800	chr1	245063601	245063800	199	*	Intron (ENST00000391837.7/84288, intron 3 of 6)	-19656	1	ENST00000427529.1	84288	ENSG00000203666	EFCAB2	EF-hand calcium binding domain 2	69.2549	82.3751	1.49157e-09	2.37334e-08	-16.6753
chr1_246696401_246696600	chr1	246696401	246696600	199	*	Distal Intergenic	-27809	1	ENST00000366510.4	51097	ENSG00000143653	SCCPDH	saccharopine dehydrogenase (putative)	49.4381	34.319	7.32742e-21	6.23783e-19	19.1524
chr1_246697001_246697200	chr1	246697001	246697200	199	*	Distal Intergenic	-27209	1	ENST00000366510.4	51097	ENSG00000143653	SCCPDH	saccharopine dehydrogenase (putative)	76.4856	62.7174	4.75895e-12	1.20672e-10	15.4417
chr1_246926601_246926800	chr1	246926601	246926800	199	*	Intron (ENST00000366508.5/25909, intron 1 of 35)	4563	2	ENST00000366508.5	25909	ENSG00000153207	AHCTF1	AT-hook containing transcription factor 1	95.1236	78.8142	9.06192e-16	4.12747e-14	16.345
chr1_247747601_247747800	chr1	247747601	247747800	199	*	Intron (ENST00000668726.1/ENST00000668726.1, intron 2 of 2)	8987	1	ENST00000283225.2	343170	ENSG00000153230	OR14K1	olfactory receptor family 14 subfamily K member 1	38.5709	54.6281	7.9818e-62	9.15954e-59	-17.1388
chr1_248803401_248803600	chr1	248803401	248803600	199	*	Distal Intergenic	10573	2	ENST00000484202.2	80851	ENSG00000175137	SH3BP5L	SH3 binding domain protein 5 like	58.8372	75.5338	3.09983e-15	1.30244e-13	-16.7794
chr1_24901401_24901600	chr1	24901401	24901600	199	*	3' UTR	17816	2	ENST00000614863.1	102465437	ENSG00000278034	MIR6731	microRNA 6731	50.3259	66.1508	2.82575e-05	0.000151052	-18.0899
chr1_24916801_24917000	chr1	24916801	24917000	199	*	Promoter (2-3kb)	2416	2	ENST00000614863.1	102465437	ENSG00000278034	MIR6731	microRNA 6731	61.233	41.1201	7.45591e-09	1.01661e-07	16.7719
chr1_25250001_25250200	chr1	25250001	25250200	199	*	Promoter (2-3kb)	-2545	2	ENST00000568254.5	57035	ENSG00000117616	RSRP1	arginine and serine rich protein 1	45.9415	33.0574	7.53178e-11	1.54466e-09	16.0029
chr1_2539001_2539200	chr1	2539001	2539200	199	*	Intron (ENST00000644246.1/ENST00000644246.1, intron 1 of 1)	-8739	2	ENST00000378453.4	388585	ENSG00000197921	HES5	hes family bHLH transcription factor 5	53.6248	37.274	2.29624e-13	7.23282e-12	20.7762
chr1_25569001_25569200	chr1	25569001	25569200	199	*	Distal Intergenic	4411	1	ENST00000470950.1	26119	ENSG00000157978	LDLRAP1	low density lipoprotein receptor adaptor protein 1	28.9912	43.7815	9.85048e-27	1.43889e-24	-16.0899
chr1_25635801_25636000	chr1	25635801	25636000	199	*	Intron (ENST00000611903.4/57134, intron 1 of 13)	17952	1	ENST00000263979.7	57134	ENSG00000117643	MAN1C1	mannosidase alpha class 1C member 1	41.8548	60.4508	8.17554e-21	6.93241e-19	-16.1613
chr1_26006401_26006600	chr1	26006401	26006600	199	*	Distal Intergenic	-8285	2	ENST00000464540.1	5051	ENSG00000158006	PAFAH2	platelet activating factor acetylhydrolase 2	62.5596	74.3552	5.98629e-30	1.14902e-27	-15.3438
chr1_26248801_26249000	chr1	26248801	26249000	199	*	Intron (ENST00000640292.2/64793, intron 2 of 12)	-5578	1	ENST00000480446.1	64793	ENSG00000130695	CEP85	centrosomal protein 85	57.9405	73.9938	9.76589e-62	1.11474e-58	-19.186
chr1_26803401_26803600	chr1	26803401	26803600	199	*	Distal Intergenic	14474	1	ENST00000455364.1	55650	ENSG00000060642	PIGV	phosphatidylinositol glycan anchor biosynthesis class V	74.8777	63.2837	4.23608e-07	3.80886e-06	15.2647
chr1_27542201_27542400	chr1	27542201	27542400	199	*	Intron (ENST00000247087.10/27245, intron 5 of 5)	11145	2	ENST00000644833.1	27245	ENSG00000126705	AHDC1	AT-hook DNA binding motif containing 1	56.0681	75.2523	8.82923e-35	2.43246e-32	-19.4028
chr1_27552001_27552200	chr1	27552001	27552200	199	*	Promoter (1-2kb)	1345	2	ENST00000644833.1	27245	ENSG00000126705	AHDC1	AT-hook DNA binding motif containing 1	42.3394	62.4833	1.7481e-20	1.4242e-18	-18.4367
chr1_28295001_28295200	chr1	28295001	28295200	199	*	Distal Intergenic	-33802	1	ENST00000479574.5	54797	ENSG00000130772	MED18	mediator complex subunit 18	83.0112	67.2024	7.71758e-08	8.32494e-07	16.0513
chr1_28787801_28788000	chr1	28787801	28788000	199	*	Distal Intergenic	-24142	1	ENST00000621425.1	4985	ENSG00000116329	OPRD1	opioid receptor delta 1	85.7995	64.0353	3.25866e-07	3.01429e-06	20.4576
chr1_2882401_2882600	chr1	2882401	2882600	199	*	Distal Intergenic	-80685	2	ENST00000401095.8	100287898	ENSG00000215912	TTC34	tetratricopeptide repeat domain 34	28.6657	41.0817	9.89397e-06	6.08774e-05	-15.636
chr1_2904401_2904600	chr1	2904401	2904600	199	*	Distal Intergenic	-102685	2	ENST00000401095.8	100287898	ENSG00000215912	TTC34	tetratricopeptide repeat domain 34	49.9194	33.3588	2.32899e-08	2.84574e-07	17.2042
chr1_29282801_29283000	chr1	29282801	29283000	199	*	Promoter (<=1kb)	-723	1	ENST00000531385.1	10076	ENSG00000060656	PTPRU	protein tyrosine phosphatase receptor type U	41.4571	21.7275	8.91267e-08	9.47592e-07	19.5306
chr1_30716801_30717000	chr1	30716801	30717000	199	*	Promoter (<=1kb)	-667	2	ENST00000494561.1	4146	ENSG00000162510	MATN1	matrilin 1	86.7123	74.1225	4.73922e-06	3.2047e-05	15.0624
chr1_30723601_30723800	chr1	30723601	30723800	199	*	Promoter (<=1kb)	-17	2	ENST00000373765.5	4146	ENSG00000162510	MATN1	matrilin 1	64.8349	51.1964	4.79517e-07	4.25537e-06	15.2085
chr1_31008801_31009000	chr1	31008801	31009000	199	*	Intron (ENST00000424085.6/9698, intron 3 of 17)	-13698	2	ENST00000532678.1	9698	ENSG00000134644	PUM1	pumilio RNA binding family member 1	75.2858	57.6995	1.8566e-12	5.0385e-11	15.996
chr1_31079201_31079400	chr1	31079201	31079400	199	*	Distal Intergenic	-13211	2	ENST00000373741.8	9698	ENSG00000134644	PUM1	pumilio RNA binding family member 1	66.1515	46.6158	7.67843e-29	1.33614e-26	20.0915
chr1_31114801_31115000	chr1	31114801	31115000	199	*	Distal Intergenic	-48811	2	ENST00000373741.8	9698	ENSG00000134644	PUM1	pumilio RNA binding family member 1	83.8008	65.3027	2.5358e-09	3.83576e-08	20.3727
chr1_31416001_31416200	chr1	31416001	31416200	199	*	Promoter (2-3kb)	2189	1	ENST00000536384.2	347735	ENSG00000168528	SERINC2	serine incorporator 2	73.0874	55.7428	1.01546e-14	3.95174e-13	15.355
chr1_31538201_31538400	chr1	31538201	31538400	199	*	Intron (ENST00000639839.1/149086, intron 3 of 4)	19846	1	ENST00000640623.1	284551	NA	LINC01226	long intergenic non-protein coding RNA 1226	82.2611	66.0383	7.59918e-11	1.55715e-09	15.8863
chr1_3161601_3161800	chr1	3161601	3161800	199	*	Intron (ENST00000511072.5/63976, intron 1 of 15)	33627	1	ENST00000635819.1	100422968	ENSG00000283572	MIR4251	microRNA 4251	46.1854	58.5174	1.02489e-05	6.2788e-05	-17.0377
chr1_31624201_31624400	chr1	31624201	31624400	199	*	Intron (ENST00000468521.1/3061, intron 7 of 8)	5009	1	ENST00000373705.1	3061	ENSG00000121764	HCRTR1	hypocretin receptor 1	88.57	73.6252	1.40967e-09	2.25428e-08	16.3901
chr1_3167401_3167600	chr1	3167401	3167600	199	*	Intron (ENST00000511072.5/63976, intron 1 of 15)	39427	1	ENST00000635819.1	100422968	ENSG00000283572	MIR4251	microRNA 4251	52.7443	65.9242	5.18693e-06	3.46811e-05	-15.0713
chr1_31676601_31676800	chr1	31676601	31676800	199	*	Intron (ENST00000373672.8/1307, intron 42 of 70)	-3376	2	ENST00000479100.1	1307	ENSG00000084636	COL16A1	collagen type XVI alpha 1 chain	65.978	48.8504	6.43028e-12	1.5949e-10	16.4591
chr1_31830001_31830200	chr1	31830001	31830200	199	*	Distal Intergenic	-13951	2	ENST00000360482.6	90853	ENSG00000134668	SPOCD1	SPOC domain containing 1	70.6452	52.8205	5.58919e-06	3.70169e-05	20.5721
chr1_32100601_32100800	chr1	32100601	32100800	199	*	Intron (ENST00000487305.5/55116, intron 8 of 8)	-7256	1	ENST00000373625.8	23633	ENSG00000025800	KPNA6	karyopherin subunit alpha 6	28.085	42.5483	6.42919e-11	1.33663e-09	-15.3418
chr1_32132201_32132400	chr1	32132201	32132400	199	*	Intron (ENST00000373625.8/23633, intron 1 of 13)	-10523	1	ENST00000469790.1	23633	ENSG00000025800	KPNA6	karyopherin subunit alpha 6	58.9647	73.9466	5.63587e-20	4.33553e-18	-17.144
chr1_33351801_33352000	chr1	33351801	33352000	199	*	Promoter (1-2kb)	1450	1	ENST00000432703.1	101929464	ENSG00000233246	PHC2-AS1	PHC2 antisense RNA 1	46.6215	57.9532	6.03164e-12	1.50391e-10	-15.1092
chr1_33371601_33371800	chr1	33371601	33371800	199	*	Intron (ENST00000431992.5/1912, intron 2 of 12)	3793	2	ENST00000431992.5	1912	ENSG00000134686	PHC2	polyhomeotic homolog 2	81.5111	63.8918	2.82152e-06	2.03123e-05	15.7713
chr1_35787401_35787600	chr1	35787401	35787600	199	*	Distal Intergenic	-17424	2	ENST00000318121.8	63967	ENSG00000092853	CLSPN	claspin	45.3852	63.4517	3.15346e-08	3.73376e-07	-18.3079
chr1_36343801_36344000	chr1	36343801	36344000	199	*	Exon (ENST00000359297.6/83931, exon 8 of 9)	17340	2	ENST00000359297.6	83931	ENSG00000196182	STK40	serine/threonine kinase 40	52.8596	70.3237	1.46819e-65	2.03155e-62	-19.1786
chr1_36344001_36344200	chr1	36344001	36344200	199	*	Exon (ENST00000359297.6/83931, exon 7 of 9)	17140	2	ENST00000359297.6	83931	ENSG00000196182	STK40	serine/threonine kinase 40	50.4491	69.382	9.3567e-56	7.95748e-53	-18.7673
chr1_36344201_36344400	chr1	36344201	36344400	199	*	Exon (ENST00000359297.6/83931, exon 7 of 9)	16940	2	ENST00000359297.6	83931	ENSG00000196182	STK40	serine/threonine kinase 40	54.983	69.4849	8.77604e-45	4.36367e-42	-16.9294
chr1_37015201_37015400	chr1	37015201	37015400	199	*	Intron (ENST00000373091.8/2899, intron 1 of 15)	18729	2	ENST00000373093.4	2899	ENSG00000163873	GRIK3	glutamate ionotropic receptor kainate type subunit 3	32.1277	51.1708	1.37941e-05	8.12144e-05	-15.6023
chr1_3777001_3777200	chr1	3777001	3777200	199	*	Downstream (1-2kb)	4177	1	ENST00000452264.1	388588	ENSG00000235169	SMIM1	small integral membrane protein 1 (Vel blood group)	58.8708	42.9968	1.83222e-10	3.48538e-09	19.6545
chr1_3777201_3777400	chr1	3777201	3777400	199	*	Downstream (1-2kb)	4377	1	ENST00000452264.1	388588	ENSG00000235169	SMIM1	small integral membrane protein 1 (Vel blood group)	58.1527	47.6669	2.81289e-06	2.02558e-05	15.4284
chr1_3788401_3788600	chr1	3788401	3788600	199	*	Intron (ENST00000378251.3/57470, intron 1 of 6)	-4227	2	ENST00000462356.5	57470	ENSG00000130764	LRRC47	leucine rich repeat containing 47	77.7357	64.926	1.51257e-17	8.77824e-16	15.7457
chr1_37911001_37911200	chr1	37911001	37911200	199	*	Intron (ENST00000373027.5/3633, intron 1 of 17)	20549	2	ENST00000373027.5	3633	ENSG00000204084	INPP5B	inositol polyphosphate-5-phosphatase B	50.7477	71.0794	3.37614e-61	3.76389e-58	-20.9686
chr1_38651801_38652000	chr1	38651801	38652000	199	*	Distal Intergenic	176885	1	ENST00000634298.1	105378656	NA	LINC01685	long intergenic non-protein coding RNA 1685	23.9111	38.6596	1.17209e-07	1.21122e-06	-17.245
chr1_3879401_3879600	chr1	3879401	3879600	199	*	Intron (ENST00000338895.7/1677, intron 6 of 6)	11739	1	ENST00000481945.1	1677	ENSG00000169598	DFFB	DNA fragmentation factor subunit beta	67.9302	52.4818	5.73658e-07	4.98684e-06	17.9754
chr1_38886001_38886200	chr1	38886001	38886200	199	*	3' UTR	-4385	2	ENST00000454994.3	100527950	NA	GJA9-MYCBP	GJA9-MYCBP readthrough	49.3408	31.371	4.97369e-13	1.48789e-11	18.1052
chr1_3923601_3923800	chr1	3923601	3923800	199	*	Distal Intergenic	-16686	1	ENST00000456897.6	728716	NA	LINC01346	long intergenic non-protein coding RNA 1346	51.0571	29.4922	5.0704e-09	7.18742e-08	20.981
chr1_39241401_39241600	chr1	39241401	39241600	199	*	Intron (ENST00000567887.5/23499, intron 2 of 100)	26045	1	ENST00000671089.1	23499	ENSG00000127603	MACF1	microtubule actin crosslinking factor 1	34.7092	51.342	9.77346e-07	7.98677e-06	-15.118
chr1_40595601_40595800	chr1	40595601	40595800	199	*	Distal Intergenic	54288	1	ENST00000472043.1	127396	ENSG00000117010	ZNF684	zinc finger protein 684	39.7277	57.451	1.68916e-10	3.23642e-09	-18.6735
chr1_40770801_40771000	chr1	40770801	40771000	199	*	Promoter (2-3kb)	2072	1	ENST00000496608.1	4802	ENSG00000066136	NFYC	nuclear transcription factor Y subunit gamma	52.5618	72.1203	2.2269e-14	8.23569e-13	-17.1862
chr1_41488401_41488600	chr1	41488401	41488600	199	*	Distal Intergenic	-3719	2	ENST00000372587.5	1907	ENSG00000127129	EDN2	endothelin 2	66.4975	46.4114	2.9426e-09	4.39548e-08	19.7655
chr1_42226401_42226600	chr1	42226401	42226600	199	*	Intron (ENST00000372572.5/22887, intron 7 of 14)	-20391	2	ENST00000422278.1	22887	ENSG00000198815	FOXJ3	forkhead box J3	38.9214	54.6811	1.29505e-16	6.61014e-15	-18.9441
chr1_42733601_42733800	chr1	42733601	42733800	199	*	3' UTR	6340	2	ENST00000372539.3	149461	ENSG00000164007	CLDN19	claudin 19	71.0778	51.1344	1.30387e-08	1.68513e-07	19.2723
chr1_43069201_43069400	chr1	43069201	43069400	199	*	Distal Intergenic	-75753	1	ENST00000410048.5	440585	ENSG00000186973	FAM183A	family with sequence similarity 183 member A	55.8324	65.6685	3.07785e-06	2.19428e-05	-15.8363
chr1_43190401_43190600	chr1	43190401	43190600	199	*	Intron (ENST00000372492.8/149465, intron 6 of 22)	5524	1	ENST00000534615.1	149465	ENSG00000243710	CFAP57	cilia and flagella associated protein 57	57.7995	71.6853	2.90464e-90	1.10616e-86	-17.3074
chr1_43275601_43275800	chr1	43275601	43275800	199	*	Distal Intergenic	4656	1	ENST00000456751.1	128218	ENSG00000179178	TMEM125	transmembrane protein 125	74.0313	60.5978	0.000132551	0.000568992	15.8128
chr1_4398001_4398200	chr1	4398001	4398200	199	*	Distal Intergenic	-13827	1	ENST00000635002.1	284661	ENSG00000235054	LINC01777	long intergenic non-protein coding RNA 1777	44.1977	29.8657	0.000214631	0.000857464	16.2467
chr1_4398201_4398400	chr1	4398201	4398400	199	*	Distal Intergenic	-13627	1	ENST00000635002.1	284661	ENSG00000235054	LINC01777	long intergenic non-protein coding RNA 1777	48.0624	31.1146	0.000392105	0.0014252	17.6166
chr1_44044401_44044600	chr1	44044401	44044600	199	*	Exon (ENST00000630871.2/ENST00000630871.2, exon 1 of 3)	-12935	2	ENST00000492434.6	6536	ENSG00000196517	SLC6A9	solute carrier family 6 member 9	51.255	69.9202	2.65741e-26	3.73838e-24	-19.5402
chr1_44610201_44610400	chr1	44610201	44610400	199	*	Intron (ENST00000355387.6/55182, intron 2 of 14)	-3865	1	ENST00000496262.1	55182	ENSG00000187147	RNF220	ring finger protein 220	70.3204	48.6435	3.48943e-17	1.91581e-15	20.2924
chr1_44813001_44813200	chr1	44813001	44813200	199	*	Promoter (<=1kb)	0	1	ENST00000489976.1	149478	ENSG00000222009	BTBD19	BTB domain containing 19	63.5026	46.8621	2.16128e-44	1.0545e-41	17.9726
chr1_45345001_45345200	chr1	45345001	45345200	199	*	Exon (ENST00000372084.5/10420, exon 9 of 9)	3706	1	ENST00000460057.1	114034	ENSG00000132773	TOE1	target of EGR1, exonuclease	69.947	81.1968	3.67069e-21	3.22304e-19	-16.4569
chr1_45477401_45477600	chr1	45477401	45477600	199	*	Intron (ENST00000671898.1/4595, intron 1 of 20)	13555	2	ENST00000671898.1	4595	ENSG00000132781	MUTYH	mutY DNA glycosylase	70.0996	56.2849	7.95145e-11	1.62238e-09	15.1793
chr1_46306001_46306200	chr1	46306001	46306200	199	*	Promoter (2-3kb)	2293	1	ENST00000496387.5	7388	ENSG00000173660	UQCRH	ubiquinol-cytochrome c reductase hinge protein	42.977	27.0475	4.77158e-31	9.96295e-29	15.0255
chr1_4724401_4724600	chr1	4724401	4724600	199	*	Intron (ENST00000378191.5/55966, intron 2 of 5)	13247	1	ENST00000466761.1	55966	ENSG00000196581	AJAP1	adherens junctions associated protein 1	57.2505	68.1481	1.52641e-06	1.1823e-05	-17.7871
chr1_4771401_4771600	chr1	4771401	4771600	199	*	Intron (ENST00000378191.5/55966, intron 3 of 5)	60247	1	ENST00000466761.1	55966	ENSG00000196581	AJAP1	adherens junctions associated protein 1	42.3319	63.792	8.87019e-08	9.43712e-07	-16.5183
chr1_47853201_47853400	chr1	47853201	47853400	199	*	Intron (ENST00000606738.3/388630, intron 2 of 6)	140812	2	ENST00000435576.2	388630	ENSG00000269113	TRABD2B	TraB domain containing 2B	53.7481	68.6832	1.41724e-06	1.10717e-05	-15.4299
chr1_48716601_48716800	chr1	48716601	48716800	199	*	Intron (ENST00000371839.6/84871, intron 6 of 13)	42133	2	ENST00000476079.5	79656	ENSG00000162373	BEND5	BEN domain containing 5	31.9131	47.1788	1.15138e-05	6.94057e-05	-15.4737
chr1_52560801_52561000	chr1	52560801	52561000	199	*	Distal Intergenic	-7315	2	ENST00000524582.1	23318	ENSG00000134744	TUT4	terminal uridylyl transferase 4	69.5792	54.7375	7.38692e-11	1.5172e-09	15.6694
chr1_53083401_53083600	chr1	53083401	53083600	199	*	Intron (ENST00000395871.6/127435, intron 6 of 6)	4752	1	ENST00000490650.1	127435	ENSG00000174348	PODN	podocan	69.9912	54.2237	8.51769e-14	2.87282e-12	15.2154
chr1_53123001_53123200	chr1	53123001	53123200	199	*	Intron (ENST00000611397.5/6512, intron 2 of 9)	19377	2	ENST00000371494.8	6512	ENSG00000162383	SLC1A7	solute carrier family 1 member 7	62.0799	48.7936	7.88307e-07	6.60348e-06	15.1109
chr1_53132201_53132400	chr1	53132201	53132400	199	*	Intron (ENST00000611397.5/6512, intron 2 of 9)	10177	2	ENST00000371494.8	6512	ENSG00000162383	SLC1A7	solute carrier family 1 member 7	83.0613	58.7776	2.4959e-07	2.37852e-06	19.4018
chr1_53283201_53283400	chr1	53283201	53283400	199	*	Intron (ENST00000306052.12/7804, intron 3 of 18)	-6132	2	ENST00000653217.1	7804	ENSG00000157193	LRP8	LDL receptor related protein 8	67.2457	84.0678	1.22162e-16	6.25984e-15	-16.766
chr1_53309601_53309800	chr1	53309601	53309800	199	*	Intron (ENST00000306052.12/7804, intron 2 of 18)	17599	2	ENST00000658404.1	7804	ENSG00000157193	LRP8	LDL receptor related protein 8	57.2406	72.561	0.000135404	0.000579361	-15.6983
chr1_54018801_54019000	chr1	54018801	54019000	199	*	Promoter (<=1kb)	-616	2	ENST00000545928.5	388633	ENSG00000203985	LDLRAD1	low density lipoprotein receptor class A domain containing 1	43.4285	27.0321	2.99299e-16	1.45798e-14	17.2513
chr1_54122401_54122600	chr1	54122401	54122600	199	*	Distal Intergenic	30322	2	ENST00000530059.2	200008	ENSG00000157211	CDCP2	CUB domain containing protein 2	39.0247	18.8103	2.21647e-10	4.14397e-09	19.5547
chr1_54263401_54263600	chr1	54263401	54263600	199	*	Intron (ENST00000326956.11/23648, intron 2 of 13)	-6136	2	ENST00000420121.5	23648	ENSG00000157216	SSBP3	single stranded DNA binding protein 3	78.3476	53.3992	1.61121e-07	1.61051e-06	22.2363
chr1_54622601_54622800	chr1	54622601	54622800	199	*	Promoter (<=1kb)	725	2	ENST00000302250.7	338094	ENSG00000162391	FAM151A	family with sequence similarity 151 member A	67.2971	45.2767	3.11284e-08	3.68963e-07	21.9708
chr1_54867801_54868000	chr1	54867801	54868000	199	*	Intron (ENST00000371269.9/1718, intron 5 of 8)	18490	2	ENST00000650362.1	1718	ENSG00000116133	DHCR24	24-dehydrocholesterol reductase	46.4906	63.0541	3.88473e-26	5.3857e-24	-16.735
chr1_5726801_5727000	chr1	5726801	5727000	199	*	Distal Intergenic	135741	2	ENST00000582517.1	100616421	ENSG00000264101	MIR4689	microRNA 4689	55.3496	38.9647	5.65688e-17	3.02177e-15	18.3034
chr1_5959601_5959800	chr1	5959601	5959800	199	*	Intron (ENST00000478423.6/261734, intron 4 of 25)	-31127	1	ENST00000655548.1	8514	ENSG00000069424	KCNAB2	potassium voltage-gated channel subfamily A regulatory beta subunit 2	69.6186	54.6555	3.93463e-20	3.08584e-18	16.3891
chr1_60590401_60590600	chr1	60590401	60590600	199	*	Intron (ENST00000634836.1/105378763, intron 3 of 7)	11077	2	ENST00000634281.1	105378763	ENSG00000226476	LINC01748	long intergenic non-protein coding RNA 1748	38.8343	51.3559	1.26009e-11	2.97453e-10	-20.885
chr1_62752801_62753000	chr1	62752801	62753000	199	*	Distal Intergenic	-31132	1	ENST00000317868.9	84938	ENSG00000125703	ATG4C	autophagy related 4C cysteine peptidase	65.4851	84.996	3.81843e-10	6.81625e-09	-15.3157
chr1_66660401_66660600	chr1	66660401	66660600	199	*	Exon (ENST00000237247.10/84251, exon 9 of 27)	-10395	1	ENST00000480548.5	84251	ENSG00000118473	SGIP1	SH3GL interacting endocytic adaptor 1	24.3359	37.6722	7.28475e-05	0.00034079	-16.5542
chr1_68141801_68142000	chr1	68141801	68142000	199	*	Intron (ENST00000420587.5/100289178, intron 9 of 9)	3445	1	ENST00000434072.1	100289178	ENSG00000232284	GNG12-AS1	GNG12, DIRAS3 and WLS antisense RNA 1	28.4119	51.584	3.22619e-39	1.15984e-36	-23.2142
chr1_6837001_6837200	chr1	6837001	6837200	199	*	Intron (ENST00000490738.5/23261, intron 2 of 2)	11892	1	ENST00000482934.1	23261	ENSG00000171735	CAMTA1	calmodulin binding transcription activator 1	28.578	44.1627	5.05363e-07	4.45698e-06	-19.8582
chr1_6852401_6852600	chr1	6852401	6852600	199	*	Promoter (<=1kb)	-448	1	ENST00000470648.5	23261	ENSG00000171735	CAMTA1	calmodulin binding transcription activator 1	57.3116	75.7199	6.28056e-10	1.07773e-08	-15.9653
chr1_70343801_70344000	chr1	70343801	70344000	199	*	Intron (ENST00000370944.9/81573, intron 1 of 12)	10722	2	ENST00000370944.9	81573	ENSG00000118454	ANKRD13C	ankyrin repeat domain 13C	57.3872	37.2672	8.00015e-06	5.06015e-05	19.3708
chr1_7405001_7405200	chr1	7405001	7405200	199	*	Intron (ENST00000303635.12/23261, intron 5 of 22)	-15248	2	ENST00000618051.1	102725193	ENSG00000237728	CAMTA1-AS2	CAMTA1 antisense RNA 2	49.2517	33.3631	7.19432e-11	1.4818e-09	18.4621
chr1_7462801_7463000	chr1	7462801	7463000	199	*	Intron (ENST00000303635.12/23261, intron 5 of 22)	-73048	2	ENST00000618051.1	102725193	ENSG00000237728	CAMTA1-AS2	CAMTA1 antisense RNA 2	30.2116	47.9356	6.28293e-11	1.30856e-09	-17.235
chr1_7471001_7471200	chr1	7471001	7471200	199	*	Intron (ENST00000303635.12/23261, intron 6 of 22)	-81248	2	ENST00000618051.1	102725193	ENSG00000237728	CAMTA1-AS2	CAMTA1 antisense RNA 2	42.8306	57.9851	1.32944e-13	4.35155e-12	-15.6894
chr1_7588001_7588200	chr1	7588001	7588200	199	*	Intron (ENST00000303635.12/23261, intron 6 of 22)	-148208	1	ENST00000495233.5	23261	ENSG00000171735	CAMTA1	calmodulin binding transcription activator 1	27.2976	40.574	3.25895e-12	8.49803e-11	-16.869
chr1_7725001_7725200	chr1	7725001	7725200	199	*	Intron (ENST00000303635.12/23261, intron 11 of 22)	-11208	1	ENST00000495233.5	23261	ENSG00000171735	CAMTA1	calmodulin binding transcription activator 1	37.2555	56.6832	7.4454e-06	4.75419e-05	-18.6766
chr1_77531801_77532000	chr1	77531801	77532000	199	*	Promoter (<=1kb)	-107	1	ENST00000478255.1	26289	ENSG00000154027	AK5	adenylate kinase 5	41.9645	39.0267	5.00286e-25	6.28215e-23	-26.3162
chr1_78067801_78068000	chr1	78067801	78068000	199	*	Intron (ENST00000476882.1/54810, intron 1 of 2)	21836	1	ENST00000370759.4	54810	ENSG00000137960	GIPC2	GIPC PDZ domain containing family member 2	68.5349	54.9663	1.47095e-06	1.1442e-05	15.7305
chr1_79358601_79358800	chr1	79358601	79358800	199	*	Distal Intergenic	-76478	2	ENST00000661030.1	64123	ENSG00000162618	ADGRL4	adhesion G protein-coupled receptor L4	45.6098	57.9033	6.09479e-06	3.99139e-05	-17.8571
chr1_8206401_8206600	chr1	8206401	8206600	199	*	Promoter (2-3kb)	-2072	1	ENST00000452982.1	102724539	ENSG00000227634	LINC01714	long intergenic non-protein coding RNA 1714	34.9418	53.1826	3.46871e-40	1.31864e-37	-17.3721
chr1_8513601_8513800	chr1	8513601	8513800	199	*	Intron (ENST00000337907.7/473, intron 8 of 23)	12139	2	ENST00000377464.5	473	ENSG00000142599	RERE	arginine-glutamic acid dipeptide repeats	26.1	40.3333	5.10143e-12	1.28734e-10	-16.9867
chr1_88974801_88975000	chr1	88974801	88975000	199	*	Intron (ENST00000446900.6/56267, intron 1 of 13)	13355	2	ENST00000446900.6	56267	ENSG00000137944	KYAT3	kynurenine aminotransferase 3	80.001	63.2159	1.67824e-14	6.32843e-13	19.4054
chr1_8923401_8923600	chr1	8923401	8923600	199	*	Distal Intergenic	-22267	1	ENST00000549778.5	765	ENSG00000131686	CA6	carbonic anhydrase 6	72.8111	60.7544	7.33434e-06	4.69247e-05	15.0617
chr1_89394201_89394400	chr1	89394201	89394400	199	*	Exon (ENST00000401029.3/ENST00000401029.3, exon 1 of 1)	-13279	1	ENST00000513638.5	400759	ENSG00000225492	GBP1P1	guanylate binding protein 1 pseudogene 1	42.6858	23.6775	6.49527e-44	3.05812e-41	25.5196
chr1_89728001_89728200	chr1	89728001	89728200	199	*	Intron (ENST00000479252.1/84230, intron 2 of 3)	-92814	1	ENST00000525774.5	55144	ENSG00000171492	LRRC8D	leucine rich repeat containing 8 VRAC subunit D	65.3704	46.1693	1.25396e-38	4.33779e-36	20.2034
chr1_89993601_89993800	chr1	89993601	89993800	199	*	Promoter (<=1kb)	521	2	ENST00000380526.2	492303	NA	GEMIN8P4	gem nuclear organelle associated protein 8 pseudogene 4	78.6439	63.8447	4.18083e-74	8.52676e-71	15.4968
chr1_89997401_89997600	chr1	89997401	89997600	199	*	Promoter (2-3kb)	2265	1	ENST00000370447.3	284695	ENSG00000162664	ZNF326	zinc finger protein 326	64.9574	46.1912	2.80027e-16	1.36968e-14	15.2606
chr1_91804601_91804800	chr1	91804601	91804800	199	*	Intron (ENST00000533089.5/7049, intron 1 of 19)	-38170	2	ENST00000468996.2	7049	ENSG00000069702	TGFBR3	transforming growth factor beta receptor 3	19.8951	45.1659	1.01938e-15	4.61236e-14	-23.2006
chr1_9359001_9359200	chr1	9359001	9359200	199	*	Intron (ENST00000328089.11/80176, intron 2 of 2)	3295	1	ENST00000377399.2	80176	ENSG00000171621	SPSB1	splA/ryanodine receptor domain and SOCS box containing 1	88.7179	73.3917	8.14207e-07	6.79675e-06	18.5492
chr1_93705201_93705400	chr1	93705201	93705400	199	*	Intron (ENST00000370244.5/8412, intron 3 of 13)	-23365	2	ENST00000260502.11	8412	ENSG00000137936	BCAR3	BCAR3 adaptor protein, NSP family member	77.5273	61.1585	1.13453e-34	3.10575e-32	17.0396
chr1_9690401_9690600	chr1	9690401	9690600	199	*	Promoter (2-3kb)	2226	1	ENST00000484851.1	5293	ENSG00000171608	PIK3CD	phosphatidylinositol-4,5-bisphosphate 3-kinase catalytic subunit delta	40.0815	56.2946	0.000223605	0.000887492	-17.3038
chr1_9717601_9717800	chr1	9717601	9717800	199	*	Promoter (1-2kb)	1326	1	ENST00000479223.1	5293	ENSG00000171608	PIK3CD	phosphatidylinositol-4,5-bisphosphate 3-kinase catalytic subunit delta	61.1441	36.0543	6.70032e-16	3.11244e-14	26.827
chr1_9868001_9868200	chr1	9868001	9868200	199	*	Intron (ENST00000377263.6/56998, intron 5 of 5)	9976	2	ENST00000377256.1	56998	ENSG00000178585	CTNNBIP1	catenin beta interacting protein 1	58.6448	44.8456	4.24556e-08	4.87486e-07	15.0294
chr1_99679401_99679600	chr1	99679401	99679600	199	*	Intron (ENST00000263174.9/54873, intron 3 of 7)	-3666	1	ENST00000496843.1	54873	ENSG00000099260	PALMD	palmdelphin	57.9584	39.5985	5.64506e-13	1.67352e-11	18.3563
chr1_99844801_99845000	chr1	99844801	99845000	199	*	Distal Intergenic	-5361	1	ENST00000361915.8	178	ENSG00000162688	AGL	amylo-alpha-1, 6-glucosidase, 4-alpha-glucanotransferase	65.2672	50.0954	3.61167e-16	1.74064e-14	16.5792
chr10_101690601_101690800	chr10	101690601	101690800	199	*	Intron (ENST00000331272.9/6468, intron 1 of 8)	4370	2	ENST00000331272.9	6468	ENSG00000107829	FBXW4	F-box and WD repeat domain containing 4	54.612	38.105	7.66608e-05	0.00035591	15.7132
chr10_101704801_101705000	chr10	101704801	101705000	199	*	Exon (ENST00000663752.1/ENST00000663752.1, exon 2 of 2)	-9507	2	ENST00000457105.2	6468	ENSG00000107829	FBXW4	F-box and WD repeat domain containing 4	48.9971	65.0426	1.48614e-12	4.09959e-11	-16.7161
chr10_102403601_102403800	chr10	102403601	102403800	199	*	Promoter (1-2kb)	1662	2	ENST00000479172.5	5662	ENSG00000059915	PSD	pleckstrin and Sec7 domain containing	83.6015	66.008	3.3906e-06	2.38826e-05	15.4602
chr10_102695601_102695800	chr10	102695601	102695800	199	*	Intron (ENST00000260746.6/403, intron 3 of 5)	18597	2	ENST00000260746.6	403	ENSG00000138175	ARL3	ADP ribosylation factor like GTPase 3	60.0255	78.2501	8.92145e-21	7.52929e-19	-18.4511
chr10_102758801_102759000	chr10	102758801	102759000	199	*	Intron (ENST00000448841.7/54838, intron 1 of 3)	14820	1	ENST00000647664.1	54838	ENSG00000166272	WBP1L	WW domain binding protein 1 like	30.1146	15.7566	9.26152e-09	1.2367e-07	15.0932
chr10_103422001_103422200	chr10	103422001	103422200	199	*	Promoter (<=1kb)	-525	1	ENST00000648051.1	22984	ENSG00000148843	PDCD11	programmed cell death 11	74.0789	93.4411	1.4741e-09	2.34719e-08	-17.1715
chr10_103492001_103492200	chr10	103492001	103492200	199	*	Promoter (1-2kb)	-1779	1	ENST00000369780.8	9148	ENSG00000107954	NEURL1	neuralized E3 ubiquitin protein ligase 1	34.2002	50.2815	8.31792e-17	4.34982e-15	-16.3818
chr10_103558001_103558200	chr10	103558001	103558200	199	*	Promoter (<=1kb)	0	1	ENST00000455386.1	9148	ENSG00000107954	NEURL1	neuralized E3 ubiquitin protein ligase 1	44.6734	28.8926	1.12194e-13	3.71133e-12	16.4027
chr10_103732601_103732800	chr10	103732601	103732800	199	*	Intron (ENST00000369774.8/9644, intron 4 of 14)	-13166	1	ENST00000627886.2	100505839	ENSG00000280693	SH3PXD2A-AS1	SH3PXD2A antisense RNA 1	83.3357	67.8747	1.91142e-17	1.09265e-15	15.3841
chr10_103732801_103733000	chr10	103732801	103733000	199	*	Intron (ENST00000369774.8/9644, intron 4 of 14)	-12966	1	ENST00000627886.2	100505839	ENSG00000280693	SH3PXD2A-AS1	SH3PXD2A antisense RNA 1	57.1361	35.0176	2.37575e-54	1.88976e-51	21.3558
chr10_103735601_103735800	chr10	103735601	103735800	199	*	Exon (ENST00000369774.8/9644, exon 4 of 15)	-10166	1	ENST00000627886.2	100505839	ENSG00000280693	SH3PXD2A-AS1	SH3PXD2A antisense RNA 1	68.4032	56.2685	4.11172e-12	1.05441e-10	16.4079
chr10_103794401_103794600	chr10	103794401	103794600	199	*	Intron (ENST00000369774.8/9644, intron 2 of 14)	6697	2	ENST00000420222.1	9644	ENSG00000107957	SH3PXD2A	SH3 and PX domains 2A	65.2921	48.4863	0.000109655	0.000483619	16.6591
chr10_104300001_104300200	chr10	104300001	104300200	199	*	3' UTR	4727	1	ENST00000498052.1	119391	ENSG00000065621	GSTO2	glutathione S-transferase omega 2	55.1859	39.5606	8.56726e-08	9.15057e-07	17.1695
chr10_104328401_104328600	chr10	104328401	104328600	199	*	Promoter (<=1kb)	324	2	ENST00000358187.2	85450	ENSG00000148841	ITPRIP	inositol 1,4,5-trisphosphate receptor interacting protein	44.0609	26.5102	2.8128e-08	3.37037e-07	17.1513
chr10_110188201_110188400	chr10	110188201	110188400	199	*	Distal Intergenic	-19205	1	ENST00000332674.9	4601	ENSG00000119950	MXI1	MAX interactor 1, dimerization protein	57.5629	73.7618	4.15249e-11	8.94057e-10	-16.5795
chr10_113058401_113058600	chr10	113058401	113058600	199	*	Intron (ENST00000627217.3/6934, intron 5 of 13)	-66936	1	ENST00000349937.7	6934	ENSG00000148737	TCF7L2	transcription factor 7 like 2	48.2361	23.0846	7.11678e-12	1.75335e-10	23.1057
chr10_113247001_113247200	chr10	113247001	113247200	199	*	Distal Intergenic	85771	1	ENST00000494353.1	6934	ENSG00000148737	TCF7L2	transcription factor 7 like 2	84.5842	67.6462	3.44717e-14	1.2366e-12	15.3342
chr10_113424001_113424200	chr10	113424001	113424200	199	*	Distal Intergenic	-126637	1	ENST00000542051.5	3026	ENSG00000148702	HABP2	hyaluronan binding protein 2	50.2796	31.2806	1.93773e-40	7.48536e-38	20.0708
chr10_113424201_113424400	chr10	113424201	113424400	199	*	Distal Intergenic	-126437	1	ENST00000542051.5	3026	ENSG00000148702	HABP2	hyaluronan binding protein 2	45.3595	20.95	5.51045e-103	2.89186e-99	24.2245
chr10_113852001_113852200	chr10	113852001	113852200	199	*	Promoter (1-2kb)	1882	2	ENST00000361384.7	9937	ENSG00000198924	DCLRE1A	DNA cross-link repair 1A	59.2047	42.4281	4.92959e-34	1.28024e-31	17.2629
chr10_114301801_114302000	chr10	114301801	114302000	199	*	Promoter (<=1kb)	17	2	ENST00000491814.1	84632	ENSG00000169129	AFAP1L2	actin filament associated protein 1 like 2	58.4064	44.9089	4.22772e-18	2.62302e-16	15.0002
chr10_114320801_114321000	chr10	114320801	114321000	199	*	Intron (ENST00000304129.9/84632, intron 5 of 18)	-15669	2	ENST00000486300.1	84632	ENSG00000169129	AFAP1L2	actin filament associated protein 1 like 2	56.6171	67.2914	5.01521e-23	5.29881e-21	-15.1402
chr10_114614001_114614200	chr10	114614001	114614200	199	*	Intron (ENST00000392955.7/3983, intron 1 of 22)	-3285	2	ENST00000477638.1	3983	ENSG00000099204	ABLIM1	actin binding LIM protein 1	74.0082	60.0039	7.30072e-11	1.50118e-09	16.3507
chr10_114857001_114857200	chr10	114857001	114857200	199	*	Intron (ENST00000369250.7/57700, intron 14 of 16)	-3591	1	ENST00000411414.1	57700	ENSG00000151553	FAM160B1	family with sequence similarity 160 member B1	19.1849	47.4048	6.51596e-39	2.29087e-36	-26.5492
chr10_114857201_114857400	chr10	114857201	114857400	199	*	Intron (ENST00000369250.7/57700, intron 14 of 16)	-3391	1	ENST00000411414.1	57700	ENSG00000151553	FAM160B1	family with sequence similarity 160 member B1	16.3622	32.0474	4.46794e-23	4.74389e-21	-17.2932
chr10_116324401_116324600	chr10	116324401	116324600	199	*	Promoter (<=1kb)	0	1	ENST00000333254.4	374355	ENSG00000182645	CCDC172	coiled-coil domain containing 172	54.6059	41.637	1.79119e-08	2.24464e-07	19.2468
chr10_11683001_11683200	chr10	11683001	11683200	199	*	Distal Intergenic	-59166	1	ENST00000496136.5	79746	ENSG00000134463	ECHDC3	enoyl-CoA hydratase domain containing 3	48.2438	31.5817	1.22379e-16	6.27024e-15	15.6799
chr10_118965801_118966000	chr10	118965801	118966000	199	*	Intron (ENST00000663084.1/ENST00000663084.1, intron 2 of 3)	-63714	1	ENST00000425699.3	340719	ENSG00000188613	NANOS1	nanos C2HC-type zinc finger 1	64.2477	46.4631	9.17357e-32	2.02134e-29	18.6314
chr10_119115801_119116000	chr10	119115801	119116000	199	*	Promoter (1-2kb)	1697	1	ENST00000489988.5	404636	ENSG00000119979	DENND10	DENN domain containing 10	32.1362	51.0511	9.68429e-10	1.60268e-08	-18.4397
chr10_119198201_119198400	chr10	119198201	119198400	199	*	Distal Intergenic	-9171	1	ENST00000392870.3	2869	ENSG00000198873	GRK5	G protein-coupled receptor kinase 5	72.5674	53.6248	1.17882e-06	9.41388e-06	17.3401
chr10_119281001_119281200	chr10	119281001	119281200	199	*	Intron (ENST00000392870.3/2869, intron 1 of 15)	73431	1	ENST00000392870.3	2869	ENSG00000198873	GRK5	G protein-coupled receptor kinase 5	32.2936	46.2448	2.91218e-18	1.84186e-16	-15.2705
chr10_119371801_119372000	chr10	119371801	119372000	199	*	Intron (ENST00000392870.3/2869, intron 2 of 15)	-5972	1	ENST00000580598.1	100616398	ENSG00000265719	MIR4681	microRNA 4681	36.9581	55.0624	2.81369e-17	1.56772e-15	-17.826
chr10_119791001_119791200	chr10	119791001	119791200	199	*	Intron (ENST00000649297.1/22876, intron 4 of 20)	-27486	1	ENST00000631485.1	22876	ENSG00000198825	INPP5F	inositol polyphosphate-5-phosphatase F	63.1506	45.6838	1.92264e-15	8.34215e-14	18.0221
chr10_119866201_119866400	chr10	119866201	119866400	199	*	Intron (ENST00000360003.7/79892, intron 1 of 15)	6354	2	ENST00000360003.7	79892	ENSG00000197771	MCMBP	minichromosome maintenance complex binding protein	50.5223	69.4322	1.23935e-47	7.23651e-45	-20.6225
chr10_121543601_121543800	chr10	121543601	121543800	199	*	Intron (ENST00000369061.8/2263, intron 4 of 14)	-12288	2	ENST00000478859.5	2263	ENSG00000066468	FGFR2	fibroblast growth factor receptor 2	85.9621	66.8593	3.89137e-06	2.69463e-05	16.3085
chr10_12271201_12271400	chr10	12271201	12271400	199	*	Distal Intergenic	25148	1	ENST00000497963.1	8872	ENSG00000151465	CDC123	cell division cycle 123	33.6003	49.0408	3.31667e-12	8.6365e-11	-17.3579
chr10_123790001_123790200	chr10	123790001	123790200	199	*	Intron (ENST00000368854.7/119587, intron 7 of 19)	96966	2	ENST00000481775.1	119587	ENSG00000121898	CPXM2	carboxypeptidase X, M14 family member 2	64.1877	80.9896	1.1078e-19	8.24353e-18	-17.8825
chr10_124496201_124496400	chr10	124496201	124496400	199	*	Intron (ENST00000368842.10/64077, intron 3 of 6)	7739	1	ENST00000481452.1	64077	ENSG00000107902	LHPP	phospholysine phosphohistidine inorganic pyrophosphate phosphatase	60.0753	43.0587	8.453e-16	3.86742e-14	17.3026
chr10_124502201_124502400	chr10	124502201	124502400	199	*	Intron (ENST00000368842.10/64077, intron 5 of 6)	13739	1	ENST00000481452.1	64077	ENSG00000107902	LHPP	phospholysine phosphohistidine inorganic pyrophosphate phosphatase	62.4447	49.8782	2.5099e-08	3.04319e-07	16.387
chr10_124536201_124536400	chr10	124536201	124536400	199	*	Intron (ENST00000368842.10/64077, intron 6 of 6)	-9584	1	ENST00000493240.1	64077	ENSG00000107902	LHPP	phospholysine phosphohistidine inorganic pyrophosphate phosphatase	43.6944	27.4436	1.86695e-17	1.06865e-15	15.4692
chr10_124560401_124560600	chr10	124560401	124560600	199	*	Intron (ENST00000368842.10/64077, intron 6 of 6)	14377	1	ENST00000482963.1	64077	ENSG00000107902	LHPP	phospholysine phosphohistidine inorganic pyrophosphate phosphatase	48.7722	36.4525	3.64688e-06	2.54632e-05	15.1377
chr10_124566601_124566800	chr10	124566601	124566800	199	*	Intron (ENST00000368842.10/64077, intron 6 of 6)	20577	1	ENST00000482963.1	64077	ENSG00000107902	LHPP	phospholysine phosphohistidine inorganic pyrophosphate phosphatase	83.3015	62.4794	8.65337e-14	2.91407e-12	19.0274
chr10_124575401_124575600	chr10	124575401	124575600	199	*	Intron (ENST00000368842.10/64077, intron 6 of 6)	29377	1	ENST00000482963.1	64077	ENSG00000107902	LHPP	phospholysine phosphohistidine inorganic pyrophosphate phosphatase	73.4316	55.4266	7.59873e-07	6.39633e-06	18.3552
chr10_124575601_124575800	chr10	124575601	124575800	199	*	Intron (ENST00000368842.10/64077, intron 6 of 6)	-29400	1	ENST00000486535.1	64077	ENSG00000107902	LHPP	phospholysine phosphohistidine inorganic pyrophosphate phosphatase	60.1028	43.9023	9.55388e-21	8.03938e-19	15.2248
chr10_124589201_124589400	chr10	124589201	124589400	199	*	Intron (ENST00000368842.10/64077, intron 6 of 6)	-15800	1	ENST00000486535.1	64077	ENSG00000107902	LHPP	phospholysine phosphohistidine inorganic pyrophosphate phosphatase	56.7127	45.2797	2.66292e-06	1.92911e-05	16.1496
chr10_124606401_124606600	chr10	124606401	124606600	199	*	Promoter (1-2kb)	1202	1	ENST00000486535.1	64077	ENSG00000107902	LHPP	phospholysine phosphohistidine inorganic pyrophosphate phosphatase	61.4464	42.0734	3.12598e-09	4.64218e-08	18.2131
chr10_125123801_125124000	chr10	125123801	125124000	199	*	Intron (ENST00000337195.9/1488, intron 1 of 10)	14250	2	ENST00000530930.1	1488	ENSG00000175029	CTBP2	C-terminal binding protein 2	43.8816	66.236	4.41717e-45	2.22843e-42	-22.4827
chr10_125177401_125177600	chr10	125177401	125177600	199	*	Distal Intergenic	-16232	2	ENST00000476817.1	1488	ENSG00000175029	CTBP2	C-terminal binding protein 2	27.651	47.2541	2.40855e-20	1.92833e-18	-20.5242
chr10_126067001_126067200	chr10	126067001	126067200	199	*	Promoter (<=1kb)	0	2	ENST00000482291.1	8038	ENSG00000148848	ADAM12	ADAM metallopeptidase domain 12	65.1785	49.511	1.1801e-12	3.31508e-11	16.4623
chr10_126189601_126189800	chr10	126189601	126189800	199	*	Intron (ENST00000368679.8/8038, intron 3 of 22)	-34297	2	ENST00000494661.1	8038	ENSG00000148848	ADAM12	ADAM metallopeptidase domain 12	69.2109	54.6654	1.20831e-05	7.23944e-05	16.0733
chr10_126468201_126468400	chr10	126468201	126468400	199	*	Intron (ENST00000424927.5/118611, intron 1 of 5)	-4826	2	ENST00000480379.5	118611	ENSG00000154493	C10orf90	chromosome 10 open reading frame 90	67.0775	43.4214	1.03888e-17	6.14856e-16	24.3969
chr10_126746801_126747000	chr10	126746801	126747000	199	*	Intron (ENST00000657225.1/118611, intron 1 of 2)	51708	2	ENST00000657225.1	118611	ENSG00000154493	C10orf90	chromosome 10 open reading frame 90	89.9953	74.7066	1.48181e-14	5.63165e-13	16.2738
chr10_127935001_127935200	chr10	127935001	127935200	199	*	Intron (ENST00000254667.7/5791, intron 1 of 20)	27850	1	ENST00000442830.5	5791	ENSG00000132334	PTPRE	protein tyrosine phosphatase receptor type E	39.7415	54.4794	3.23383e-23	3.46692e-21	-17.8699
chr10_129844601_129844800	chr10	129844601	129844800	199	*	Promoter (1-2kb)	-1228	2	ENST00000579857.1	100422873	ENSG00000266676	MIR4297	microRNA 4297	36.6998	53.6907	1.60223e-06	1.23374e-05	-16.4301
chr10_130049401_130049600	chr10	130049401	130049600	199	*	Intron (ENST00000643056.1/387723, intron 3 of 5)	-56446	1	ENST00000435712.1	119437	ENSG00000233122	CTAGE7P	CTAGE family member 7, pseudogene	36.7386	47.6886	2.47736e-10	4.59203e-09	-15.7373
chr10_130665601_130665800	chr10	130665601	130665800	199	*	Distal Intergenic	296868	2	ENST00000578683.1	100422867	ENSG00000264803	MIR378C	microRNA 378c	48.8213	63.1928	1.54608e-06	1.19554e-05	-15.3071
chr10_130917001_130917200	chr10	130917001	130917200	199	*	Distal Intergenic	45468	2	ENST00000578683.1	100422867	ENSG00000264803	MIR378C	microRNA 378c	23.9314	41.764	5.71671e-10	9.89098e-09	-18.0242
chr10_131019601_131019800	chr10	131019601	131019800	199	*	Distal Intergenic	-56934	2	ENST00000578683.1	100422867	ENSG00000264803	MIR378C	microRNA 378c	44.9164	64.1833	9.92173e-05	0.000443949	-16.5254
chr10_132203401_132203600	chr10	132203401	132203600	199	*	Promoter (<=1kb)	0	1	ENST00000471544.1	10570	ENSG00000151640	DPYSL4	dihydropyrimidinase like 4	22.5374	43.3774	4.85526e-12	1.22933e-10	-20.6198
chr10_132515201_132515400	chr10	132515201	132515400	199	*	Promoter (1-2kb)	1739	2	ENST00000455414.2	107984282	NA	LOC107984282	uncharacterized LOC107984282	82.0233	51.3692	1.46672e-21	1.34036e-19	28.2143
chr10_132521001_132521200	chr10	132521001	132521200	199	*	Promoter (2-3kb)	-2635	2	ENST00000660050.1	107984282	NA	LOC107984282	uncharacterized LOC107984282	81.0696	57.3008	1.98136e-09	3.07127e-08	20.2829
chr10_132958801_132959000	chr10	132958801	132959000	199	*	Intron (ENST00000443633.1/101927590, intron 1 of 1)	3237	2	ENST00000423232.1	103695432	ENSG00000224758	LINC01167	long intergenic non-protein coding RNA 1167	45.0317	61.8445	2.71605e-07	2.56615e-06	-15.4293
chr10_133118001_133118200	chr10	133118001	133118200	199	*	Intron (ENST00000607359.5/84435, intron 14 of 15)	15756	1	ENST00000392606.2	84435	ENSG00000197177	ADGRA1	adhesion G protein-coupled receptor A1	37.5521	55.946	4.94025e-10	8.65015e-09	-20.0823
chr10_133526801_133527000	chr10	133526801	133527000	199	*	Promoter (<=1kb)	-363	1	ENST00000252945.8	1571	ENSG00000130649	CYP2E1	cytochrome P450 family 2 subfamily E member 1	35.5227	58.7204	3.73168e-10	6.67386e-09	-17.7376
chr10_133527001_133527200	chr10	133527001	133527200	199	*	Promoter (<=1kb)	-163	1	ENST00000252945.8	1571	ENSG00000130649	CYP2E1	cytochrome P450 family 2 subfamily E member 1	36.1791	52.657	9.89547e-05	0.000442926	-15.7727
chr10_133529001_133529200	chr10	133529001	133529200	199	*	Promoter (<=1kb)	923	1	ENST00000480558.1	1571	ENSG00000130649	CYP2E1	cytochrome P450 family 2 subfamily E member 1	21.4249	35.3334	6.98054e-74	1.39719e-70	-17.4702
chr10_1362001_1362200	chr10	1362001	1362200	199	*	Intron (ENST00000381312.6/105, intron 3 of 9)	-121472	2	ENST00000469464.1	105	ENSG00000185736	ADARB2	adenosine deaminase RNA specific B2 (inactive)	47.2288	24.818	3.86435e-09	5.6255e-08	21.8641
chr10_15156801_15157000	chr10	15156801	15157000	199	*	Promoter (1-2kb)	-1482	2	ENST00000415473.1	100192204	ENSG00000206448	PPIAP30	peptidylprolyl isomerase A pseudogene 30	45.6487	62.7261	5.96622e-13	1.76227e-11	-16.5531
chr10_1551601_1551800	chr10	1551601	1551800	199	*	Intron (ENST00000421697.2/642394, intron 1 of 1)	24839	1	ENST00000381301.3	642394	ENSG00000205696	ADARB2-AS1	ADARB2 antisense RNA 1	48.33	60.5165	1.01372e-10	2.02693e-09	-15.1926
chr10_16847001_16847200	chr10	16847001	16847200	199	*	Intron (ENST00000377833.9/8029, intron 60 of 66)	19655	2	ENST00000649135.1	8029	ENSG00000107611	CUBN	cubilin	38.4938	52.6779	4.4155e-14	1.55685e-12	-15.4651
chr10_20803001_20803200	chr10	20803001	20803200	199	*	Intron (ENST00000377122.8/10529, intron 26 of 27)	12625	2	ENST00000492325.5	10529	ENSG00000078114	NEBL	nebulette	76.0771	58.2722	1.12631e-05	6.81103e-05	17.0736
chr10_20923401_20923600	chr10	20923401	20923600	199	*	Intron (ENST00000417816.2/10529, intron 4 of 6)	-23711	2	ENST00000434381.1	10529	ENSG00000078114	NEBL	nebulette	68.3287	44.842	2.01595e-05	0.000112755	17.4686
chr10_21148401_21148600	chr10	21148401	21148600	199	*	Intron (ENST00000417816.2/10529, intron 2 of 6)	23852	2	ENST00000485750.1	10529	ENSG00000078114	NEBL	nebulette	58.5726	73.8693	9.64211e-16	4.37737e-14	-21.8586
chr10_21508601_21508800	chr10	21508601	21508800	199	*	Distal Intergenic	-11342	2	ENST00000658000.1	399726	ENSG00000204682	MIR1915HG	MIR1915 host gene	72.6184	62.8569	1.23031e-19	9.11727e-18	18.2853
chr10_25705401_25705600	chr10	25705401	25705600	199	*	Exon (ENST00000648557.1/101929052, exon 5 of 8)	-9962	1	ENST00000666205.1	101929052	ENSG00000280809	LINC00836	long intergenic non-protein coding RNA 836	58.1084	38.4404	7.83509e-11	1.60084e-09	19.9196
chr10_25772001_25772200	chr10	25772001	25772200	199	*	Distal Intergenic	55263	1	ENST00000655911.1	101929052	ENSG00000280809	LINC00836	long intergenic non-protein coding RNA 836	51.1393	32.5849	1.96417e-55	1.64445e-52	19.6881
chr10_26493001_26493200	chr10	26493001	26493200	199	*	Intron (ENST00000376236.9/54518, intron 3 of 14)	54577	1	ENST00000356785.4	54518	ENSG00000077420	APBB1IP	amyloid beta precursor protein binding family B member 1 interacting protein	40.9658	60.7912	2.72055e-09	4.09107e-08	-15.6456
chr10_26567401_26567600	chr10	26567401	26567600	199	*	3' UTR	5459	1	ENST00000493857.1	54518	ENSG00000077420	APBB1IP	amyloid beta precursor protein binding family B member 1 interacting protein	33.7835	49.099	3.47174e-10	6.24218e-09	-15.0458
chr10_28362001_28362200	chr10	28362001	28362200	199	*	Distal Intergenic	-27516	2	ENST00000441595.2	143098	ENSG00000150054	MPP7	membrane palmitoylated protein 7	71.4024	52.357	6.56922e-110	4.09702e-106	22.7049
chr10_30001001_30001200	chr10	30001001	30001200	199	*	Distal Intergenic	58386	2	ENST00000375377.2	57608	ENSG00000165757	JCAD	junctional cadherin 5 associated	36.1987	17.8676	2.99412e-24	3.49746e-22	17.9916
chr10_30947801_30948000	chr10	30947801	30948000	199	*	Intron (ENST00000331737.10/220929, intron 1 of 7)	-24414	2	ENST00000609683.5	220929	ENSG00000183621	ZNF438	zinc finger protein 438	79.4157	70.4411	4.17231e-16	1.99342e-14	16.3748
chr10_31664401_31664600	chr10	31664401	31664600	199	*	Distal Intergenic	143951	2	ENST00000497085.1	94134	ENSG00000165322	ARHGAP12	Rho GTPase activating protein 12	36.6192	64.5868	2.19854e-29	4.03973e-27	-29.9968
chr10_32159401_32159600	chr10	32159401	32159600	199	*	Distal Intergenic	-102977	2	ENST00000302418.5	3799	ENSG00000170759	KIF5B	kinesin family member 5B	59.1498	44.2964	8.58745e-07	7.12377e-06	18.3621
chr10_33007201_33007400	chr10	33007201	33007400	199	*	Promoter (1-2kb)	-1410	2	ENST00000475184.5	3688	ENSG00000150093	ITGB1	integrin subunit beta 1	35.463	62.9506	1.77597e-13	5.69448e-12	-26.1492
chr10_3415601_3415800	chr10	3415601	3415800	199	*	Distal Intergenic	84810	2	ENST00000655104.1	101927880	ENSG00000233321	LINC02669	long intergenic non-protein coding RNA 2669	71.3623	54.3558	9.32294e-06	5.7842e-05	15.5758
chr10_35173601_35173800	chr10	35173601	35173800	199	*	Promoter (1-2kb)	-1787	1	ENST00000494479.5	1390	ENSG00000095794	CREM	cAMP responsive element modulator	64.5996	51.8478	2.99942e-08	3.57052e-07	15.9505
chr10_37125601_37125800	chr10	37125601	37125800	199	*	Promoter (<=1kb)	0	1	ENST00000374660.6	91074	ENSG00000148513	ANKRD30A	ankyrin repeat domain 30A	35.4684	44.511	9.92334e-26	1.32949e-23	-17.4002
chr10_3730001_3730200	chr10	3730001	3730200	199	*	Distal Intergenic	50017	2	ENST00000461124.1	1316	ENSG00000067082	KLF6	Kruppel like factor 6	75.8021	53.9811	6.30502e-09	8.74031e-08	16.2386
chr10_42878401_42878600	chr10	42878401	42878600	199	*	Distal Intergenic	6881	1	ENST00000421320.1	101929445	ENSG00000234944	LINC02623	long intergenic non-protein coding RNA 2623	51.2693	69.1503	7.03917e-05	0.000330928	-16.0317
chr10_42951601_42951800	chr10	42951601	42951800	199	*	Distal Intergenic	29707	2	ENST00000431395.1	104266963	ENSG00000229630	LINC01264	long intergenic non-protein coding RNA 1264	38.11	45.2392	6.5713e-14	2.25524e-12	-15.357
chr10_43794401_43794600	chr10	43794401	43794600	199	*	Intron (ENST00000659335.1/100506835, intron 1 of 4)	-4015	2	ENST00000401429.1	10151	NA	HNRNPA3P1	heterogeneous nuclear ribonucleoprotein A3 pseudogene 1	37.4616	51.0149	1.0874e-08	1.43041e-07	-17.9213
chr10_45689001_45689200	chr10	45689001	45689200	199	*	Intron (ENST00000454844.1/653234, intron 3 of 6)	10310	1	ENST00000454844.1	653234	NA	AGAP10P	ArfGAP with GTPase domain, ankyrin repeat and PH domain 10, pseudogene	53.4126	72.6835	1.24969e-14	4.80078e-13	-15.3309
chr10_46215201_46215400	chr10	46215201	46215400	199	*	Distal Intergenic	58157	2	ENST00000604933.2	100996567	NA	ANTXRLP1	ANTXR like pseudogene 1	34.0532	49.067	4.14388e-16	1.9816e-14	-24.1614
chr10_46250601_46250800	chr10	46250601	46250800	199	*	Exon (ENST00000604933.2/100996567, exon 12 of 14)	22757	2	ENST00000604933.2	100996567	NA	ANTXRLP1	ANTXR like pseudogene 1	61.6082	45.7085	3.11517e-10	5.66089e-09	15.5106
chr10_47412001_47412200	chr10	47412001	47412200	199	*	Distal Intergenic	-27709	2	ENST00000585316.3	118738	ENSG00000265763	ZNF488	zinc finger protein 488	61.1195	41.8856	1.99655e-16	9.95343e-15	19.3679
chr10_47484001_47484200	chr10	47484001	47484200	199	*	Promoter (<=1kb)	0	2	ENST00000583448.2	653145	ENSG00000265190	ANXA8	annexin A8	14.1406	32.4848	3.05806e-14	1.10475e-12	-17.1721
chr10_48453801_48454000	chr10	48453801	48454000	199	*	Promoter (2-3kb)	-2175	2	ENST00000477708.6	58504	ENSG00000128805	ARHGAP22	Rho GTPase activating protein 22	56.5546	43.2623	4.1461e-44	1.97367e-41	15.0886
chr10_4850401_4850600	chr10	4850401	4850600	199	*	Distal Intergenic	10618	1	ENST00000487985.1	83592	ENSG00000165568	AKR1E2	aldo-keto reductase family 1 member E2	72.2339	56.9826	9.42185e-05	0.000424651	17.4717
chr10_50539201_50539400	chr10	50539201	50539400	199	*	Intron (ENST00000429490.5/259230, intron 2 of 9)	-72270	2	ENST00000498514.5	259230	ENSG00000198964	SGMS1	sphingomyelin synthase 1	74.6697	54.9704	1.72448e-19	1.25865e-17	18.2489
chr10_5488401_5488600	chr10	5488401	5488600	199	*	Distal Intergenic	10970	2	ENST00000380332.5	51806	ENSG00000178372	CALML5	calmodulin like 5	59.0698	72.2336	1.48076e-39	5.40015e-37	-15.4702
chr10_5548201_5548400	chr10	5548201	5548400	199	*	Distal Intergenic	-21956	2	ENST00000542093.5	100132159	NA	CALML3-AS1	CALML3 antisense RNA 1	39.6101	54.0018	3.86655e-30	7.52216e-28	-15.1934
chr10_5574401_5574600	chr10	5574401	5574600	199	*	Distal Intergenic	21518	2	ENST00000478294.1	105376382	ENSG00000242147	LASTR	lncRNA associated with SART3 regulation of splicing	58.7267	42.0025	1.68869e-31	3.65541e-29	16.0004
chr10_5632201_5632400	chr10	5632201	5632400	199	*	Promoter (<=1kb)	35	2	ENST00000660276.1	105376382	ENSG00000242147	LASTR	lncRNA associated with SART3 regulation of splicing	21.7162	34.4775	8.25721e-34	2.10506e-31	-15.8983
chr10_5692601_5692800	chr10	5692601	5692800	199	*	Promoter (<=1kb)	-16	1	ENST00000645567.1	54906	ENSG00000108021	TASOR2	transcription activation suppressor family member 2	25.3128	17.7929	2.70795e-20	2.15919e-18	15.3027
chr10_60408401_60408600	chr10	60408401	60408600	199	*	Intron (ENST00000373827.6/288, intron 2 of 43)	-18527	2	ENST00000280772.7	288	ENSG00000151150	ANK3	ankyrin 3	80.4621	62.9278	4.43825e-21	3.85532e-19	16.9193
chr10_60858801_60859000	chr10	60858801	60859000	199	*	Distal Intergenic	12667	2	ENST00000496237.1	9886	ENSG00000072422	RHOBTB1	Rho related BTB domain containing 1	53.5794	70.2795	7.40686e-17	3.89611e-15	-18.3372
chr10_610001_610200	chr10	610001	610200	199	*	Intron (ENST00000280886.12/22982, intron 1 of 36)	-18438	1	ENST00000451601.1	101930421	ENSG00000225140	LOC101930421	uncharacterized LOC101930421	78.403	57.053	8.8598e-32	1.95923e-29	21.2515
chr10_61383201_61383400	chr10	61383201	61383400	199	*	Distal Intergenic	31100	2	ENST00000507507.1	219623	ENSG00000196932	TMEM26	transmembrane protein 26	34.4351	50.7112	2.97699e-20	2.36147e-18	-16.705
chr10_62372401_62372600	chr10	62372401	62372600	199	*	Promoter (1-2kb)	-1592	1	ENST00000395255.7	22891	ENSG00000138311	ZNF365	zinc finger protein 365	43.4664	61.2156	1.03716e-08	1.37065e-07	-15.1431
chr10_63100801_63101000	chr10	63100801	63101000	199	*	Distal Intergenic	-32247	1	ENST00000435510.6	29982	ENSG00000148572	NRBF2	nuclear receptor binding factor 2	87.9203	65.1652	2.89645e-08	3.45924e-07	18.5784
chr10_664201_664400	chr10	664201	664400	199	*	Exon (ENST00000381489.6/414235, exon 3 of 3)	14091	1	ENST00000650647.1	414235	ENSG00000180525	DIP2C-AS1	DIP2C antisense RNA 1	93.375	75.2489	1.64148e-08	2.07583e-07	15.2517
chr10_68152601_68152800	chr10	68152601	68152800	199	*	Intron (ENST00000540630.5/84665, intron 7 of 20)	43106	1	ENST00000373675.3	84665	ENSG00000138347	MYPN	myopalladin	75.4485	58.3553	1.4783e-22	1.49123e-20	16.3749
chr10_68679001_68679200	chr10	68679001	68679200	199	*	Intron (ENST00000373644.5/80312, intron 8 of 11)	-41812	1	ENST00000536391.5	55749	ENSG00000060339	CCAR1	cell division cycle and apoptosis regulator 1	50.5794	70.4077	1.13591e-35	3.30728e-33	-20.8615
chr10_68722601_68722800	chr10	68722601	68722800	199	*	Promoter (1-2kb)	1347	1	ENST00000540210.5	55749	ENSG00000060339	CCAR1	cell division cycle and apoptosis regulator 1	50.1339	33.4592	1.30347e-36	4.02963e-34	15.3269
chr10_68722801_68723000	chr10	68722801	68723000	199	*	Promoter (1-2kb)	1547	1	ENST00000540210.5	55749	ENSG00000060339	CCAR1	cell division cycle and apoptosis regulator 1	64.5341	43.1513	1.14556e-10	2.26788e-09	19.4772
chr10_69320201_69320400	chr10	69320201	69320400	199	*	Promoter (1-2kb)	1349	1	ENST00000493591.6	3098	ENSG00000156515	HK1	hexokinase 1	74.3195	53.6325	4.70165e-20	3.65541e-18	17.7374
chr10_69468001_69468200	chr10	69468001	69468200	199	*	Intron (ENST00000373290.7/23555, intron 1 of 7)	-15625	1	ENST00000475069.5	23555	ENSG00000099282	TSPAN15	tetraspanin 15	54.8069	40.0581	3.14826e-08	3.72791e-07	16.3801
chr10_69655801_69656000	chr10	69655801	69656000	199	*	Distal Intergenic	25258	1	ENST00000421716.1	219738	ENSG00000171224	FAM241B	family with sequence similarity 241 member B	70.5001	55.1343	0.000425735	0.00152737	16.885
chr10_70238801_70239000	chr10	70238801	70239000	199	*	Distal Intergenic	-4891	2	ENST00000495346.1	5464	ENSG00000180817	PPA1	inorganic pyrophosphatase 1	89.1707	77.0426	2.76176e-07	2.60282e-06	17.2222
chr10_70680201_70680400	chr10	70680201	70680400	199	*	Intron (ENST00000373207.2/140766, intron 2 of 21)	7399	1	ENST00000373208.5	140766	ENSG00000138316	ADAMTS14	ADAM metallopeptidase with thrombospondin type 1 motif 14	55.714	70.4353	1.64503e-08	2.07989e-07	-16.8322
chr10_70874201_70874400	chr10	70874201	70874400	199	*	Intron (ENST00000373202.8/8879, intron 12 of 14)	5016	1	ENST00000618021.1	8879	ENSG00000166224	SGPL1	sphingosine-1-phosphate lyase 1	23.3842	42.0065	1.64229e-16	8.27163e-15	-18.1117
chr10_71476601_71476800	chr10	71476601	71476800	199	*	Intron (ENST00000224721.12/64072, intron 3 of 69)	-34320	1	ENST00000646131.1	64072	ENSG00000107736	CDH23	cadherin related 23	71.2953	57.4955	0.000233895	0.000921701	15.2646
chr10_71658001_71658200	chr10	71658001	71658200	199	*	Intron (ENST00000224721.12/64072, intron 14 of 69)	40717	1	ENST00000470494.5	64072	ENSG00000107736	CDH23	cadherin related 23	45.5222	29.3786	4.0175e-18	2.49835e-16	16.9649
chr10_71730801_71731000	chr10	71730801	71731000	199	*	Intron (ENST00000224721.12/64072, intron 31 of 69)	6824	2	ENST00000398786.2	414152	ENSG00000214688	C10orf105	chromosome 10 open reading frame 105	55.8321	37.8828	6.2049e-25	7.73066e-23	16.229
chr10_72194801_72195000	chr10	72194801	72195000	199	*	Promoter (1-2kb)	1989	2	ENST00000525286.6	51008	ENSG00000138303	ASCC1	activating signal cointegrator 1 complex subunit 1	93.9943	78.0218	3.64973e-16	1.7578e-14	15.7095
chr10_73935601_73935800	chr10	73935601	73935800	199	*	Distal Intergenic	-12825	2	ENST00000409178.5	414236	ENSG00000222047	C10orf55	chromosome 10 putative open reading frame 55	81.1899	62.3949	2.9028e-14	1.05175e-12	17.6462
chr10_74742601_74742800	chr10	74742601	74742800	199	*	Distal Intergenic	-82127	1	ENST00000648828.1	23522	ENSG00000156650	KAT6B	lysine acetyltransferase 6B	69.884	58.9265	4.60194e-07	4.10106e-06	15.2519
chr10_75094601_75094800	chr10	75094601	75094800	199	*	3' UTR	3084	2	ENST00000464872.5	51207	ENSG00000079393	DUSP13	dual specificity phosphatase 13	61.9095	43.2081	7.04615e-18	4.25271e-16	19.8197
chr10_7587801_7588000	chr10	7587801	7588000	199	*	Intron (ENST00000397146.7/80760, intron 7 of 13)	-9098	2	ENST00000468389.5	80760	ENSG00000123243	ITIH5	inter-alpha-trypsin inhibitor heavy chain 5	52.514	37.418	2.63169e-05	0.000142042	16.5109
chr10_7636801_7637000	chr10	7636801	7637000	199	*	Intron (ENST00000397146.7/80760, intron 5 of 13)	3779	2	ENST00000434980.5	80760	ENSG00000123243	ITIH5	inter-alpha-trypsin inhibitor heavy chain 5	58.7744	76.3684	4.62985e-73	8.77696e-70	-20.0562
chr10_7637001_7637200	chr10	7637001	7637200	199	*	Intron (ENST00000397146.7/80760, intron 5 of 13)	3579	2	ENST00000434980.5	80760	ENSG00000123243	ITIH5	inter-alpha-trypsin inhibitor heavy chain 5	34.6507	48.8239	9.37054e-06	5.80994e-05	-16.7919
chr10_77846401_77846600	chr10	77846401	77846600	199	*	Intron (ENST00000475613.6/9231, intron 1 of 21)	-16960	2	ENST00000424842.5	9231	ENSG00000151208	DLG5	discs large MAGUK scaffold protein 5	41.5403	62.4494	1.96548e-67	2.93684e-64	-22.9704
chr10_77853401_77853600	chr10	77853401	77853600	199	*	Exon (ENST00000372391.7/9231, exon 5 of 32)	15591	2	ENST00000475613.6	9231	ENSG00000151208	DLG5	discs large MAGUK scaffold protein 5	42.8564	61.1775	9.78616e-43	4.31044e-40	-16.3395
chr10_7858401_7858600	chr10	7858401	7858600	199	*	Intron (ENST00000344293.6/83860, intron 2 of 6)	39897	1	ENST00000344293.6	83860	ENSG00000165632	TAF3	TATA-box binding protein associated factor 3	64.3609	46.8925	2.75087e-17	1.535e-15	17.1422
chr10_79221201_79221400	chr10	79221201	79221400	199	*	Intron (ENST00000334512.10/57178, intron 7 of 24)	19607	1	ENST00000611351.1	57178	ENSG00000108175	ZMIZ1	zinc finger MIZ-type containing 1	68.0902	51.2399	5.02301e-67	7.42804e-64	18.3093
chr10_79221401_79221600	chr10	79221401	79221600	199	*	Intron (ENST00000334512.10/57178, intron 7 of 24)	19807	1	ENST00000611351.1	57178	ENSG00000108175	ZMIZ1	zinc finger MIZ-type containing 1	58.7104	36.0542	4.986e-34	1.29333e-31	20.0102
chr10_79236401_79236600	chr10	79236401	79236600	199	*	Intron (ENST00000334512.10/57178, intron 7 of 24)	-7069	1	ENST00000472035.5	57178	ENSG00000108175	ZMIZ1	zinc finger MIZ-type containing 1	79.7912	61.4319	4.19762e-35	1.18218e-32	17.4939
chr10_79236601_79236800	chr10	79236601	79236800	199	*	Intron (ENST00000334512.10/57178, intron 7 of 24)	-6869	1	ENST00000472035.5	57178	ENSG00000108175	ZMIZ1	zinc finger MIZ-type containing 1	47.954	33.2327	6.95671e-08	7.58666e-07	16.1028
chr10_79419201_79419400	chr10	79419201	79419400	199	*	Intron (ENST00000372336.4/219654, intron 2 of 3)	24819	2	ENST00000372333.3	219654	ENSG00000165424	ZCCHC24	zinc finger CCHC-type containing 24	79.1233	63.5284	1.77839e-06	1.35317e-05	15.1595
chr10_82286801_82287000	chr10	82286801	82287000	199	*	Intron (ENST00000372141.7/10718, intron 1 of 8)	-53882	2	ENST00000505481.1	101929590	ENSG00000225738	NRG3-AS1	NRG3 antisense RNA 1	70.9148	52.7138	2.48337e-08	3.01417e-07	17.3873
chr10_8298801_8299000	chr10	8298801	8299000	199	*	Exon (ENST00000413941.1/ENST00000413941.1, exon 1 of 2)	-30460	2	ENST00000657469.1	100507143	ENSG00000232170	LINC00708	long intergenic non-protein coding RNA 708	61.8613	44.9752	2.46009e-14	9.02906e-13	20.1245
chr10_86762801_86763000	chr10	86762801	86763000	199	*	Intron (ENST00000638429.1/657, intron 1 of 13)	6152	1	ENST00000372037.7	657	ENSG00000107779	BMPR1A	bone morphogenetic protein receptor type 1A	54.1716	39.8842	1.00945e-10	2.01942e-09	15.2216
chr10_86968801_86969000	chr10	86968801	86969000	199	*	Promoter (<=1kb)	312	1	ENST00000561504.1	10974	ENSG00000148671	ADIRF	adipogenesis regulatory factor	12.73	30.3556	1.70207e-06	1.30244e-05	-17.4522
chr10_87043401_87043600	chr10	87043401	87043600	199	*	Distal Intergenic	16780	2	ENST00000487058.1	2746	ENSG00000148672	GLUD1	glutamate dehydrogenase 1	64.8624	85.1293	3.48409e-06	2.44606e-05	-15.4067
chr10_87344001_87344200	chr10	87344001	87344200	199	*	Promoter (1-2kb)	1080	1	ENST00000638195.1	439994	ENSG00000224914	LINC00863	long intergenic non-protein coding RNA 863	73.952	60.7758	6.75427e-10	1.15112e-08	15.2054
chr10_92267801_92268000	chr10	92267801	92268000	199	*	Intron (ENST00000265997.5/22849, intron 1 of 9)	23078	2	ENST00000265997.5	22849	ENSG00000107864	CPEB3	cytoplasmic polyadenylation element binding protein 3	71.8016	56.407	6.78424e-13	1.98428e-11	16.081
chr10_93331401_93331600	chr10	93331401	93331600	199	*	Promoter (1-2kb)	-1629	2	ENST00000485212.1	26509	ENSG00000138119	MYOF	myoferlin	87.5821	73.0787	6.93392e-13	2.02421e-11	15.5841
chr10_93567201_93567400	chr10	93567201	93567400	199	*	Promoter (<=1kb)	520	1	ENST00000604414.1	338557	ENSG00000186188	FFAR4	free fatty acid receptor 4	15.7076	28.2286	1.14721e-22	1.1707e-20	-15.6965
chr10_94550001_94550200	chr10	94550001	94550200	199	*	Intron (ENST00000239026.10/3070, intron 1 of 19)	-3924	1	ENST00000462057.2	3070	ENSG00000119969	HELLS	helicase, lymphoid specific	59.2378	69.778	9.2826e-05	0.000419199	-15.8577
chr10_95388001_95388200	chr10	95388001	95388200	199	*	Intron (ENST00000371227.8/10580, intron 13 of 31)	-3717	2	ENST00000472854.5	10580	ENSG00000095637	SORBS1	sorbin and SH3 domain containing 1	75.7287	59.2767	9.50886e-37	2.96991e-34	15.6785
chr10_96369001_96369200	chr10	96369001	96369200	199	*	Intron (ENST00000357947.4/7093, intron 20 of 20)	-9637	2	ENST00000419479.5	93377	ENSG00000197430	OPALIN	oligodendrocytic myelin paranodal and inner loop protein	67.1195	45.686	1.02754e-22	1.05458e-20	19.7612
chr10_96478001_96478200	chr10	96478001	96478200	199	*	Intron (ENST00000357947.4/7093, intron 2 of 20)	35718	2	ENST00000469598.1	7093	ENSG00000095587	TLL2	tolloid like 2	69.4547	48.8103	3.63145e-14	1.29784e-12	18.086
chr10_96799401_96799600	chr10	96799401	96799600	199	*	Distal Intergenic	29164	2	ENST00000385241.1	693192	ENSG00000207976	MIR607	microRNA 607	59.782	75.7845	2.01679e-09	3.12028e-08	-19.3961
chr10_96799601_96799800	chr10	96799601	96799800	199	*	Distal Intergenic	28964	2	ENST00000385241.1	693192	ENSG00000207976	MIR607	microRNA 607	52.8795	75.1227	1.09302e-15	4.91651e-14	-20.0893
chr10_96799801_96800000	chr10	96799801	96800000	199	*	Distal Intergenic	28764	2	ENST00000385241.1	693192	ENSG00000207976	MIR607	microRNA 607	50.7611	70.3637	8.66143e-09	1.16405e-07	-17.0229
chr10_99185601_99185800	chr10	99185601	99185800	199	*	Intron (ENST00000370549.5/60495, intron 2 of 10)	50002	2	ENST00000370546.5	60495	ENSG00000172987	HPSE2	heparanase 2 (inactive)	33.7354	44.4991	1.77014e-05	0.000100816	-15.373
chr10_99789001_99789200	chr10	99789001	99789200	199	*	Exon (ENST00000429190.2/ENST00000429190.2, exon 1 of 1)	-3089	1	ENST00000496621.1	1244	ENSG00000023839	ABCC2	ATP binding cassette subfamily C member 2	70.141	54.3563	1.17796e-05	7.07962e-05	15.9741
chr10_99913801_99914000	chr10	99913801	99914000	199	*	Promoter (<=1kb)	82	2	ENST00000543621.6	23268	ENSG00000107554	DNMBP	dynamin binding protein	44.1109	30.0871	7.78044e-23	8.08542e-21	15.6311
chr11_100452001_100452200	chr11	100452001	100452200	199	*	Distal Intergenic	-235088	1	ENST00000298815.13	143872	ENSG00000165895	ARHGAP42	Rho GTPase activating protein 42	78.8267	59.9175	5.35093e-93	2.21411e-89	16.4152
chr11_10624801_10625000	chr11	10624801	10625000	199	*	Intron (ENST00000424001.5/10335, intron 7 of 18)	8984	2	ENST00000533631.1	10335	ENSG00000072952	IRAG1	inositol 1,4,5-triphosphate receptor associated 1	87.4698	72.2898	3.63098e-08	4.23828e-07	18.2839
chr11_10675201_10675400	chr11	10675201	10675400	199	*	Intron (ENST00000547195.5/10335, intron 1 of 18)	18114	2	ENST00000529547.1	10335	ENSG00000072952	IRAG1	inositol 1,4,5-triphosphate receptor associated 1	31.1443	16.8304	4.58989e-17	2.48107e-15	15.3416
chr11_107285201_107285400	chr11	107285201	107285400	199	*	Distal Intergenic	68330	2	ENST00000462890.1	143884	ENSG00000152404	CWF19L2	CWF19 like cell cycle control factor 2	33.1205	15.3666	2.45078e-10	4.54688e-09	15.3016
chr11_10729401_10729600	chr11	10729401	10729600	199	*	Distal Intergenic	-21646	1	ENST00000361367.7	9646	ENSG00000198730	CTR9	CTR9 homolog, Paf1/RNA polymerase II complex component	45.1403	26.5174	1.22365e-29	2.29845e-27	19.0382
chr11_108562401_108562600	chr11	108562401	108562600	199	*	Intron (ENST00000265843.9/23086, intron 1 of 5)	5526	2	ENST00000531386.1	23086	ENSG00000110723	EXPH5	exophilin 5	51.2998	72.5577	1.9196e-07	1.88333e-06	-19.4694
chr11_110294001_110294200	chr11	110294001	110294200	199	*	Promoter (2-3kb)	2304	2	ENST00000646663.1	5962	ENSG00000137710	RDX	radixin	76.6703	61.5928	2.85604e-12	7.50975e-11	18.3613
chr11_1104001_1104200	chr11	1104001	1104200	199	*	Promoter (1-2kb)	1547	1	ENST00000616479.1	4583	ENSG00000198788	MUC2	mucin 2, oligomeric mucus/gel-forming	58.4534	41.8009	7.19204e-18	4.33711e-16	17.9457
chr11_11220601_11220800	chr11	11220601	11220800	199	*	Distal Intergenic	132450	2	ENST00000528848.3	283106	ENSG00000254598	CSNK2A3	casein kinase 2 alpha 3	64.423	48.188	3.50352e-05	0.000181742	17.9176
chr11_11376601_11376800	chr11	11376601	11376800	199	*	Intron (ENST00000227756.5/374378, intron 5 of 10)	-23352	2	ENST00000528848.3	283106	ENSG00000254598	CSNK2A3	casein kinase 2 alpha 3	73.6592	60.2201	6.82987e-21	5.82579e-19	15.8239
chr11_115244801_115245000	chr11	115244801	115245000	199	*	Intron (ENST00000452722.7/23705, intron 1 of 9)	-3822	2	ENST00000542450.5	23705	ENSG00000182985	CADM1	cell adhesion molecule 1	62.257	49.7159	1.08718e-15	4.89434e-14	15.1848
chr11_116354601_116354800	chr11	116354601	116354800	199	*	Distal Intergenic	-284622	1	ENST00000444123.5	101929011	ENSG00000237937	LINC02702	long intergenic non-protein coding RNA 2702	38.5317	56.1008	3.39413e-48	2.0371e-45	-18.9292
chr11_116385001_116385200	chr11	116385001	116385200	199	*	Distal Intergenic	-254222	1	ENST00000444123.5	101929011	ENSG00000237937	LINC02702	long intergenic non-protein coding RNA 2702	46.3424	62.4171	1.02064e-13	3.39975e-12	-17.4373
chr11_116425401_116425600	chr11	116425401	116425600	199	*	Distal Intergenic	-213822	1	ENST00000444123.5	101929011	ENSG00000237937	LINC02702	long intergenic non-protein coding RNA 2702	24.6977	45.5952	0.00129551	0.00386922	-15.0962
chr11_117156801_117157000	chr11	117156801	117157000	199	*	Promoter (2-3kb)	-2387	1	ENST00000533677.1	5049	ENSG00000168092	PAFAH1B2	platelet activating factor acetylhydrolase 1b catalytic subunit 2	56.4391	44.6079	3.40422e-08	4.00138e-07	15.4393
chr11_117521601_117521800	chr11	117521601	117521800	199	*	Intron (ENST00000651296.2/57453, intron 5 of 32)	110490	1	ENST00000533433.1	22897	ENSG00000110274	CEP164	centrosomal protein 164	48.65	66.5459	2.34162e-09	3.57166e-08	-17.2355
chr11_117536201_117536400	chr11	117536201	117536400	199	*	Intron (ENST00000651296.2/57453, intron 3 of 32)	125090	1	ENST00000533433.1	22897	ENSG00000110274	CEP164	centrosomal protein 164	35.5878	53.0988	1.19063e-10	2.34954e-09	-16.3131
chr11_1180601_1180800	chr11	1180601	1180800	199	*	Intron (ENST00000621226.2/4586, intron 28 of 48)	22649	1	ENST00000621226.2	4586	ENSG00000215182	MUC5AC	mucin 5AC, oligomeric mucus/gel-forming	72.9263	47.5778	3.14212e-07	2.91778e-06	25.6875
chr11_118618401_118618600	chr11	118618401	118618600	199	*	Promoter (2-3kb)	-2763	1	ENST00000526374.5	23187	ENSG00000019144	PHLDB1	pleckstrin homology like domain family B member 1	42.9144	24.3779	6.3741e-11	1.32621e-09	19.6391
chr11_118620601_118620800	chr11	118620601	118620800	199	*	Promoter (<=1kb)	-563	1	ENST00000526374.5	23187	ENSG00000019144	PHLDB1	pleckstrin homology like domain family B member 1	61.6279	46.7252	8.05964e-14	2.72817e-12	17.1612
chr11_118872601_118872800	chr11	118872601	118872800	199	*	Distal Intergenic	-11092	1	ENST00000292174.5	643	ENSG00000160683	CXCR5	C-X-C motif chemokine receptor 5	74.1235	59.9154	4.40771e-15	1.8125e-13	15.2019
chr11_118896601_118896800	chr11	118896601	118896800	199	*	3' UTR	11825	2	ENST00000527266.1	283149	ENSG00000186174	BCL9L	BCL9 like	51.4806	37.5293	2.89215e-05	0.000154121	17.8506
chr11_119285001_119285200	chr11	119285001	119285200	199	*	Exon (ENST00000264033.5/867, exon 10 of 16)	-13172	1	ENST00000634301.1	867	ENSG00000110395	CBL	Cbl proto-oncogene	55.2982	73.6351	3.35737e-16	1.62426e-14	-17.9262
chr11_119726801_119727000	chr11	119726801	119727000	199	*	Promoter (1-2kb)	1553	2	ENST00000341398.6	5818	ENSG00000110400	NECTIN1	nectin cell adhesion molecule 1	72.2512	51.7484	1.17754e-07	1.21609e-06	17.0684
chr11_11973401_11973600	chr11	11973401	11973600	199	*	Intron (ENST00000396505.7/27122, intron 4 of 7)	-4656	2	ENST00000532372.5	27122	ENSG00000050165	DKK3	dickkopf WNT signaling pathway inhibitor 3	78.2722	61.0807	2.12271e-09	3.26707e-08	15.7457
chr11_119832801_119833000	chr11	119832801	119833000	199	*	Exon (ENST00000658360.1/ENST00000658360.1, exon 1 of 2)	103219	1	ENST00000533253.1	102724301	ENSG00000254854	LOC102724301	uncharacterized LOC102724301	69.5545	54.0665	5.9647e-12	1.48852e-10	15.2663
chr11_120122001_120122200	chr11	120122001	120122200	199	*	Promoter (<=1kb)	-9	2	ENST00000525887.5	23650	ENSG00000137699	TRIM29	tripartite motif containing 29	23.8937	37.3486	1.38682e-10	2.6992e-09	-15.0893
chr11_120122201_120122400	chr11	120122201	120122400	199	*	Promoter (<=1kb)	-209	2	ENST00000525887.5	23650	ENSG00000137699	TRIM29	tripartite motif containing 29	19.5529	42.7709	8.30917e-16	3.80637e-14	-24.1716
chr11_120124001_120124200	chr11	120124001	120124200	199	*	Promoter (<=1kb)	-560	2	ENST00000525327.5	23650	ENSG00000137699	TRIM29	tripartite motif containing 29	34.4193	53.6266	5.00827e-29	8.84375e-27	-19.3072
chr11_120124801_120125000	chr11	120124801	120125000	199	*	Promoter (<=1kb)	578	2	ENST00000528870.5	23650	ENSG00000137699	TRIM29	tripartite motif containing 29	46.4165	62.4734	3.16636e-11	6.9701e-10	-15.8125
chr11_120306201_120306400	chr11	120306201	120306400	199	*	Promoter (<=1kb)	558	1	ENST00000532663.1	25833	ENSG00000137709	POU2F3	POU class 2 homeobox 3	78.1971	63.4033	4.41709e-10	7.79981e-09	16.1169
chr11_122406801_122407000	chr11	122406801	122407000	199	*	Intron (ENST00000670396.1/399959, intron 1 of 5)	14831	2	ENST00000670951.1	399959	ENSG00000255248	MIR100HG	mir-100-let-7a-2-mir-125b-1 cluster host gene	36.5676	54.3367	1.28636e-54	1.03858e-51	-19.2183
chr11_123288401_123288600	chr11	123288401	123288600	199	*	Distal Intergenic	-69828	1	ENST00000638157.1	57476	ENSG00000023171	GRAMD1B	GRAM domain containing 1B	42.1409	28.8684	0.000161271	0.000672372	15.0934
chr11_123388801_123389000	chr11	123388801	123389000	199	*	Intron (ENST00000638157.1/57476, intron 1 of 20)	-7290	2	ENST00000584016.1	100616319	ENSG00000265357	MIR4493	microRNA 4493	49.8587	64.7605	8.68954e-14	2.92528e-12	-16.3531
chr11_123502401_123502600	chr11	123502401	123502600	199	*	Intron (ENST00000638157.1/57476, intron 2 of 20)	-7318	1	ENST00000632815.1	57476	ENSG00000023171	GRAMD1B	GRAM domain containing 1B	55.5869	39.7865	3.47236e-18	2.17443e-16	21.5412
chr11_123581801_123582000	chr11	123581801	123582000	199	*	Intron (ENST00000638157.1/57476, intron 3 of 20)	-9087	1	ENST00000646146.1	57476	ENSG00000023171	GRAMD1B	GRAM domain containing 1B	57.649	41.6997	6.97905e-15	2.78187e-13	15.9198
chr11_123582201_123582400	chr11	123582201	123582400	199	*	Intron (ENST00000638157.1/57476, intron 3 of 20)	-8687	1	ENST00000646146.1	57476	ENSG00000023171	GRAMD1B	GRAM domain containing 1B	72.7659	51.1752	3.25981e-103	1.73186e-99	21.9662
chr11_124772401_124772600	chr11	124772401	124772600	199	*	Promoter (<=1kb)	780	2	ENST00000533514.1	79684	ENSG00000120458	MSANTD2	Myb/SANT DNA binding domain containing 2	52.908	73.3689	3.83301e-16	1.84092e-14	-20.5884
chr11_124772601_124772800	chr11	124772601	124772800	199	*	Promoter (<=1kb)	580	2	ENST00000533514.1	79684	ENSG00000120458	MSANTD2	Myb/SANT DNA binding domain containing 2	49.7066	63.3269	3.88641e-36	1.17118e-33	-15.227
chr11_124776401_124776600	chr11	124776401	124776600	199	*	Promoter (<=1kb)	-160	2	ENST00000526629.1	79684	ENSG00000120458	MSANTD2	Myb/SANT DNA binding domain containing 2	55.2433	70.5978	2.6827e-26	3.77272e-24	-15.062
chr11_126441601_126441800	chr11	126441601	126441800	199	*	Promoter (<=1kb)	-720	2	ENST00000532647.1	84623	ENSG00000149571	KIRREL3	kirre like nephrin family adhesion molecule 3	68.3682	53.5027	3.23987e-10	5.86496e-09	16.1072
chr11_1282001_1282200	chr11	1282001	1282200	199	*	Intron (ENST00000317204.11/54472, intron 5 of 5)	9970	2	ENST00000528719.1	54472	ENSG00000078902	TOLLIP	toll interacting protein	68.679	50.3244	6.63794e-23	6.94678e-21	19.5429
chr11_12839001_12839200	chr11	12839001	12839200	199	*	Intron (ENST00000527636.6/7003, intron 3 of 12)	10881	1	ENST00000525312.1	7003	ENSG00000187079	TEAD1	TEA domain transcription factor 1	41.1878	56.4703	6.73432e-16	3.12688e-14	-15.8787
chr11_12839201_12839400	chr11	12839201	12839400	199	*	Intron (ENST00000527636.6/7003, intron 3 of 12)	11081	1	ENST00000525312.1	7003	ENSG00000187079	TEAD1	TEA domain transcription factor 1	41.5439	55.365	2.73671e-14	9.96022e-13	-15.4494
chr11_128567801_128568000	chr11	128567801	128568000	199	*	Intron (ENST00000392668.8/2113, intron 2 of 9)	19523	2	ENST00000527676.2	2113	ENSG00000134954	ETS1	ETS proto-oncogene 1, transcription factor	39.8914	60.5403	1.17989e-10	2.33039e-09	-20.471
chr11_128890001_128890200	chr11	128890001	128890200	199	*	Promoter (1-2kb)	-1156	1	ENST00000529694.6	3762	ENSG00000120457	KCNJ5	potassium inwardly rectifying channel subfamily J member 5	30.8188	17.3515	3.87158e-09	5.63526e-08	15.2643
chr11_129367201_129367400	chr11	129367201	129367400	199	*	Distal Intergenic	-8448	1	ENST00000281437.6	8538	ENSG00000043039	BARX2	BARX homeobox 2	66.9377	47.9677	1.48408e-35	4.28047e-33	18.2024
chr11_129367401_129367600	chr11	129367401	129367600	199	*	Distal Intergenic	-8248	1	ENST00000281437.6	8538	ENSG00000043039	BARX2	BARX homeobox 2	77.2536	58.2839	1.812e-44	8.89124e-42	17.2206
chr11_129612201_129612400	chr11	129612201	129612400	199	*	Exon (ENST00000631195.1/101929557, exon 4 of 4)	4869	2	ENST00000631195.1	101929557	ENSG00000281097	LINC01395	long intergenic non-protein coding RNA 1395	57.1785	44.6813	3.0387e-07	2.83238e-06	15.0756
chr11_130147201_130147400	chr11	130147201	130147400	199	*	Distal Intergenic	5790	1	ENST00000525604.1	334	ENSG00000084234	APLP2	amyloid beta precursor like protein 2	45.3257	60.4978	3.35623e-13	1.03075e-11	-16.3302
chr11_130927201_130927400	chr11	130927201	130927400	199	*	Distal Intergenic	-10693	2	ENST00000265909.8	399979	ENSG00000120451	SNX19	sorting nexin 19	82.355	64.6551	3.44066e-06	2.41921e-05	16.8789
chr11_132131001_132131200	chr11	132131001	132131200	199	*	Intron (ENST00000374791.7/50863, intron 2 of 7)	-9811	1	ENST00000467255.5	50863	ENSG00000182667	NTM	neurotrimin	57.4675	71.7929	6.11055e-05	0.000293275	-15.2483
chr11_133821201_133821400	chr11	133821201	133821400	199	*	Distal Intergenic	-10826	2	ENST00000526254.1	646522	ENSG00000255258	LINC02743	long intergenic non-protein coding RNA 2743	65.5731	48.8832	1.9373e-05	0.000109001	17.904
chr11_134147801_134148000	chr11	134147801	134148000	199	*	Promoter (<=1kb)	4	1	ENST00000533711.1	83700	ENSG00000166086	JAM3	junctional adhesion molecule 3	42.8653	65.6426	9.39489e-19	6.2681e-17	-19.5044
chr11_1344801_1345000	chr11	1344801	1345000	199	*	Distal Intergenic	35033	1	ENST00000530897.1	255512	ENSG00000255153	TOLLIP-AS1	TOLLIP antisense RNA 1 (head to head)	37.1181	54.2099	3.15089e-07	2.92522e-06	-17.3288
chr11_14416401_14416600	chr11	14416401	14416600	199	*	Distal Intergenic	44622	2	ENST00000525214.1	1315	ENSG00000129083	COPB1	COPI coat complex subunit beta 1	45.082	21.7323	2.88557e-12	7.58369e-11	23.1305
chr11_1465001_1465200	chr11	1465001	1465200	199	*	Intron (ENST00000650363.1/ENST00000650363.1, intron 1 of 1)	8236	2	ENST00000531976.1	81532	ENSG00000182208	MOB2	MOB kinase activator 2	55.3386	63.2795	1.2423e-07	1.27605e-06	-15.6654
chr11_1466001_1466200	chr11	1466001	1466200	199	*	Exon (ENST00000650363.1/ENST00000650363.1, exon 1 of 2)	7236	2	ENST00000531976.1	81532	ENSG00000182208	MOB2	MOB kinase activator 2	49.6739	59.6377	1.29653e-06	1.02372e-05	-15.6161
chr11_1512201_1512400	chr11	1512201	1512400	199	*	Distal Intergenic	-10955	2	ENST00000529380.1	81532	ENSG00000182208	MOB2	MOB kinase activator 2	84.219	62.7469	7.32882e-05	0.000342565	16.743
chr11_15905601_15905800	chr11	15905601	15905800	199	*	Distal Intergenic	63821	2	ENST00000352083.7	102464826	ENSG00000284094	MIR6073	microRNA 6073	55.098	71.2468	0.000299985	0.00113694	-15.1883
chr11_1928401_1928600	chr11	1928401	1928600	199	*	Promoter (<=1kb)	580	1	ENST00000639560.1	7140	ENSG00000130595	TNNT3	troponin T3, fast skeletal type	12.9441	35.5337	6.8799e-14	2.3527e-12	-19.014
chr11_20756601_20756800	chr11	20756601	20756800	199	*	Intron (ENST00000325319.9/4745, intron 2 of 18)	-12425	1	ENST00000528046.5	4745	ENSG00000165973	NELL1	neural EGFL like 1	43.3741	63.246	1.58643e-05	9.17265e-05	-16.111
chr11_2108801_2109000	chr11	2108801	2109000	199	*	Distal Intergenic	25209	2	ENST00000385070.3	619552	ENSG00000207805	MIR483	microRNA 483	49.1057	64.0842	1.63293e-07	1.62991e-06	-15.4344
chr11_2316601_2316800	chr11	2316601	2316800	199	*	Promoter (<=1kb)	0	1	ENST00000486011.1	10077	ENSG00000064201	TSPAN32	tetraspanin 32	37.6586	51.975	4.44007e-12	1.1324e-10	-15.3272
chr11_2538201_2538400	chr11	2538201	2538400	199	*	Intron (ENST00000496887.6/3784, intron 3 of 6)	76315	1	ENST00000380776.4	3784	ENSG00000053918	KCNQ1	potassium voltage-gated channel subfamily Q member 1	69.8358	79.0019	1.4468e-10	2.80566e-09	-15.0595
chr11_26593401_26593600	chr11	26593401	26593600	199	*	Intron (ENST00000672621.1/63982, intron 15 of 27)	-21139	2	ENST00000529533.6	143662	ENSG00000169550	MUC15	mucin 15, cell surface associated	59.1716	73.788	4.30545e-13	1.3012e-11	-17.1804
chr11_26674401_26674600	chr11	26674401	26674600	199	*	Intron (ENST00000396005.8/159963, intron 13 of 14)	47399	2	ENST00000280467.10	159963	ENSG00000148942	SLC5A12	solute carrier family 5 member 12	33.9142	49.1884	2.76289e-06	1.99303e-05	-16.2396
chr11_27428401_27428600	chr11	27428401	27428600	199	*	Intron (ENST00000389858.4/55366, intron 1 of 16)	-42870	2	ENST00000527773.1	55366	ENSG00000205213	LGR4	leucine rich repeat containing G protein-coupled receptor 4	75.389	61.7946	4.67161e-06	3.16465e-05	17.0003
chr11_33463001_33463200	chr11	33463001	33463200	199	*	Intron (ENST00000658780.1/25758, intron 1 of 20)	-79131	1	ENST00000265654.6	25758	ENSG00000110427	KIAA1549L	KIAA1549 like	35.5927	60.4976	1.02751e-08	1.35917e-07	-21.7911
chr11_33859201_33859400	chr11	33859201	33859400	199	*	3' UTR	5751	2	ENST00000464025.5	4005	ENSG00000135363	LMO2	LIM domain only 2	22.0059	37.5929	8.86994e-13	2.54485e-11	-16.299
chr11_34238401_34238600	chr11	34238401	34238600	199	*	Intron (ENST00000435224.3/25841, intron 1 of 16)	3945	2	ENST00000530814.1	25841	ENSG00000166016	ABTB2	ankyrin repeat and BTB domain containing 2	26.8142	45.1488	5.88953e-14	2.03767e-12	-19.9377
chr11_34256601_34256800	chr11	34256601	34256800	199	*	Intron (ENST00000435224.3/25841, intron 1 of 16)	-14057	2	ENST00000530814.1	25841	ENSG00000166016	ABTB2	ankyrin repeat and BTB domain containing 2	63.3218	46.4471	2.75964e-33	6.81333e-31	16.639
chr11_3580401_3580600	chr11	3580401	3580600	199	*	Promoter (<=1kb)	611	2	ENST00000527970.1	101927708	ENSG00000255367	LOC101927708	uncharacterized LOC101927708	23.6969	36.5313	3.21914e-09	4.76752e-08	-15.3717
chr11_35837801_35838000	chr11	35837801	35838000	199	*	Intron (ENST00000648434.1/ENST00000648434.1, intron 2 of 2)	-105981	1	ENST00000524419.5	143458	ENSG00000179241	LDLRAD3	low density lipoprotein receptor class A domain containing 3	22.994	39.7156	2.03473e-12	5.48524e-11	-18.4476
chr11_43705801_43706000	chr11	43705801	43706000	199	*	Intron (ENST00000532864.6/51144, intron 3 of 10)	-18039	1	ENST00000527213.5	51144	ENSG00000149084	HSD17B12	hydroxysteroid 17-beta dehydrogenase 12	72.0909	57.073	2.57518e-05	0.000139429	15.1924
chr11_44939601_44939800	chr11	44939601	44939800	199	*	Promoter (1-2kb)	-1267	2	ENST00000627720.1	9537	ENSG00000175274	TP53I11	tumor protein p53 inducible protein 11	57.2351	37.9089	3.565e-31	7.52395e-29	18.2014
chr11_44945601_44945800	chr11	44945601	44945800	199	*	Promoter (1-2kb)	1419	2	ENST00000525138.5	9537	ENSG00000175274	TP53I11	tumor protein p53 inducible protein 11	78.3273	63.0559	3.45664e-33	8.47097e-31	15.0833
chr11_4496801_4497000	chr11	4496801	4497000	199	*	Distal Intergenic	7923	1	ENST00000307632.3	390036	ENSG00000196778	OR52K1	olfactory receptor family 52 subfamily K member 1	36.8237	51.5797	1.16288e-09	1.89283e-08	-15.5205
chr11_44980201_44980400	chr11	44980201	44980400	199	*	Distal Intergenic	6059	1	ENST00000656313.1	221122	ENSG00000254654	LINC02685	long intergenic non-protein coding RNA 2685	79.8315	61.1755	7.60536e-22	7.15216e-20	17.1057
chr11_47216801_47217000	chr11	47216801	47217000	199	*	Promoter (<=1kb)	0	1	ENST00000617847.4	1643	ENSG00000134574	DDB2	damage specific DNA binding protein 2	72.8593	87.1601	6.51689e-06	4.2322e-05	-15.0122
chr11_47738001_47738200	chr11	47738001	47738200	199	*	Intron (ENST00000263773.10/23360, intron 8 of 16)	-3867	2	ENST00000525792.5	23360	ENSG00000109920	FNBP4	formin binding protein 4	93.9867	77.8749	1.69942e-13	5.46084e-12	21.8636
chr11_47853201_47853400	chr11	47853201	47853400	199	*	Distal Intergenic	-4647	2	ENST00000526870.1	23279	ENSG00000030066	NUP160	nucleoporin 160	29.8973	48.9617	1.30964e-20	1.08277e-18	-18.6619
chr11_47854001_47854200	chr11	47854001	47854200	199	*	Distal Intergenic	-5447	2	ENST00000526870.1	23279	ENSG00000030066	NUP160	nucleoporin 160	41.95	60.9896	6.62879e-18	4.01376e-16	-18.9047
chr11_47859401_47859600	chr11	47859401	47859600	199	*	Distal Intergenic	-10847	2	ENST00000526870.1	23279	ENSG00000030066	NUP160	nucleoporin 160	46.71	65.5177	3.63409e-13	1.10928e-11	-22.1989
chr11_48435201_48435400	chr11	48435201	48435400	199	*	Distal Intergenic	-53317	1	ENST00000446524.1	403253	ENSG00000237388	OR4A47	olfactory receptor family 4 subfamily A member 47	40.726	26.3755	6.88811e-11	1.4244e-09	15.4571
chr11_495001_495200	chr11	495001	495200	199	*	3' UTR	3729	2	ENST00000529768.5	6050	ENSG00000023191	RNH1	ribonuclease/angiogenin inhibitor 1	71.9435	55.3341	2.46057e-58	2.37947e-55	17.1054
chr11_50297201_50297400	chr11	50297201	50297400	199	*	Promoter (1-2kb)	1052	2	ENST00000636653.1	441601	ENSG00000255042	SEPTIN7P11	septin 7 pseudogene 11	23.5821	45.7945	1.3258e-16	6.76068e-15	-17.204
chr11_50297401_50297600	chr11	50297401	50297600	199	*	Promoter (<=1kb)	852	2	ENST00000636653.1	441601	ENSG00000255042	SEPTIN7P11	septin 7 pseudogene 11	21.8128	40.0327	7.52872e-54	5.81661e-51	-16.2769
chr11_50297601_50297800	chr11	50297601	50297800	199	*	Promoter (<=1kb)	652	2	ENST00000636653.1	441601	ENSG00000255042	SEPTIN7P11	septin 7 pseudogene 11	24.5174	40.7335	1.96697e-49	1.24113e-46	-15.8464
chr11_50297801_50298000	chr11	50297801	50298000	199	*	Promoter (<=1kb)	452	2	ENST00000636653.1	441601	ENSG00000255042	SEPTIN7P11	septin 7 pseudogene 11	13.9018	30.9072	1.40527e-114	1.02497e-110	-16.1936
chr11_50317201_50317400	chr11	50317201	50317400	199	*	Intron (ENST00000528459.1/ENST00000528459.1, intron 2 of 6)	-18750	2	ENST00000636653.1	441601	ENSG00000255042	SEPTIN7P11	septin 7 pseudogene 11	82.5276	66.2893	8.20674e-22	7.69584e-20	18.5913
chr11_504601_504800	chr11	504601	504800	199	*	Promoter (<=1kb)	-50	2	ENST00000529368.5	6050	ENSG00000023191	RNH1	ribonuclease/angiogenin inhibitor 1	44.3665	30.2878	2.86331e-64	3.79131e-61	15.5828
chr11_504801_505000	chr11	504801	505000	199	*	Promoter (<=1kb)	-250	2	ENST00000529368.5	6050	ENSG00000023191	RNH1	ribonuclease/angiogenin inhibitor 1	52.3955	34.3294	4.33831e-11	9.30896e-10	17.7907
chr11_505001_505200	chr11	505001	505200	199	*	Promoter (<=1kb)	-450	2	ENST00000529368.5	6050	ENSG00000023191	RNH1	ribonuclease/angiogenin inhibitor 1	49.2528	39.0683	2.85195e-10	5.22448e-09	15.7536
chr11_521001_521200	chr11	521001	521200	199	*	Distal Intergenic	12395	2	ENST00000462734.1	3265	ENSG00000174775	HRAS	HRas proto-oncogene, GTPase	72.6512	68.0796	1.04436e-15	4.71778e-14	16.7013
chr11_574201_574400	chr11	574201	574400	199	*	Promoter (2-3kb)	-2070	1	ENST00000264555.10	57661	ENSG00000070047	PHRF1	PHD and ring finger domains 1	51.5127	29.0307	7.20146e-11	1.483e-09	16.9353
chr11_57791601_57791800	chr11	57791601	57791800	199	*	Promoter (<=1kb)	43	1	ENST00000534647.1	100528016	ENSG00000288534	TMX2-CTNND1	TMX2-CTNND1 readthrough (NMD candidate)	47.0307	33.1104	8.38087e-13	2.41451e-11	21.0778
chr11_59553401_59553600	chr11	59553401	59553600	199	*	Intron (ENST00000659845.1/ENST00000659845.1, intron 1 of 1)	38489	1	ENST00000329328.3	390199	ENSG00000172742	OR4D9	olfactory receptor family 4 subfamily D member 9	62.6916	47.3623	1.91651e-46	1.056e-43	16.182
chr11_598601_598800	chr11	598601	598800	199	*	Promoter (2-3kb)	-2857	1	ENST00000532550.1	57661	ENSG00000070047	PHRF1	PHD and ring finger domains 1	69.3972	46.1374	3.68433e-34	9.66171e-32	22.8503
chr11_60864001_60864200	chr11	60864001	60864200	199	*	Distal Intergenic	-3362	1	ENST00000278853.9	22917	ENSG00000149506	ZP1	zona pellucida glycoprotein 1	70.0432	48.8401	3.39144e-10	6.11209e-09	17.7335
chr11_60948601_60948800	chr11	60948601	60948800	199	*	Promoter (<=1kb)	-783	2	ENST00000536491.1	51296	ENSG00000110446	SLC15A3	solute carrier family 15 member 3	89.5021	74.7255	5.27169e-05	0.000258453	15.0932
chr11_61283001_61283200	chr11	61283001	61283200	199	*	Intron (ENST00000301770.10/220001, intron 5 of 19)	8142	2	ENST00000613271.4	220001	ENSG00000167992	VWCE	von Willebrand factor C and EGF domains	83.2808	69.0923	5.76048e-08	6.41111e-07	15.0386
chr11_61431201_61431400	chr11	61431201	61431400	199	*	Promoter (1-2kb)	1052	1	ENST00000543044.2	54949	ENSG00000167985	SDHAF2	succinate dehydrogenase complex assembly factor 2	56.3765	38.1621	1.32347e-55	1.11673e-52	17.7261
chr11_61594401_61594600	chr11	61594401	61594600	199	*	Intron (ENST00000667359.1/101927495, intron 1 of 3)	3489	1	ENST00000669779.1	101927495	ENSG00000250230	LOC101927495	uncharacterized LOC101927495	49.0379	29.2584	7.08808e-09	9.7141e-08	15.0604
chr11_61701001_61701200	chr11	61701001	61701200	199	*	Intron (ENST00000257215.10/747, intron 1 of 19)	20535	1	ENST00000540717.1	747	ENSG00000134780	DAGLA	diacylglycerol lipase alpha	48.6306	63.2403	9.53383e-13	2.72027e-11	-15.2751
chr11_61888001_61888200	chr11	61888001	61888200	199	*	Promoter (1-2kb)	-1671	2	ENST00000534223.5	3995	ENSG00000221968	FADS3	fatty acid desaturase 3	40.4593	53.3411	7.56134e-08	8.17067e-07	-15.1204
chr11_62093401_62093600	chr11	62093401	62093600	199	*	Distal Intergenic	-30398	1	ENST00000533896.5	3619	ENSG00000149503	INCENP	inner centromere protein	52.9052	71.7463	2.11388e-09	3.25521e-08	-19.7432
chr11_62382201_62382400	chr11	62382201	62382400	199	*	3' UTR	-9098	1	ENST00000525708.1	80150	ENSG00000162174	ASRGL1	asparaginase and isoaspartyl peptidase 1	62.8891	44.3542	4.83115e-08	5.47278e-07	20.688
chr11_62408801_62409000	chr11	62408801	62409000	199	*	Intron (ENST00000534397.5/7356, intron 1 of 3)	3699	1	ENST00000534397.5	7356	ENSG00000149021	SCGB1A1	secretoglobin family 1A member 1	36.5859	56.2695	5.14511e-05	0.000253061	-15.8566
chr11_62509201_62509400	chr11	62509201	62509400	199	*	Intron (ENST00000530124.5/79026, intron 2 of 2)	7957	2	ENST00000525875.1	79026	ENSG00000124942	AHNAK	AHNAK nucleoprotein	37.5154	61.3125	1.38807e-11	3.24866e-10	-22.072
chr11_62796201_62796400	chr11	62796201	62796400	199	*	Promoter (<=1kb)	-120	2	ENST00000527902.5	10482	ENSG00000162231	NXF1	nuclear RNA export factor 1	51.9631	65.1932	1.0564e-12	2.9914e-11	-15.9771
chr11_62876801_62877000	chr11	62876801	62877000	199	*	Exon (ENST00000377891.6/6520, exon 3 of 12)	-3422	1	ENST00000544377.1	6520	ENSG00000168003	SLC3A2	solute carrier family 3 member 2	43.3234	63.9982	2.23394e-06	1.65344e-05	-16.8533
chr11_64132401_64132600	chr11	64132401	64132600	199	*	Intron (ENST00000255681.7/28992, intron 3 of 10)	-5468	2	ENST00000543422.5	28992	ENSG00000133315	MACROD1	mono-ADP ribosylhydrolase 1	68.0239	49.7536	1.56138e-05	9.04848e-05	18.3204
chr11_64282801_64283000	chr11	64282801	64283000	199	*	Promoter (1-2kb)	-1339	1	ENST00000411458.5	56834	ENSG00000173264	GPR137	G protein-coupled receptor 137	49.3249	68.474	3.54986e-12	9.20307e-11	-21.5905
chr11_64375601_64375800	chr11	64375601	64375800	199	*	Distal Intergenic	7000	1	ENST00000408346.1	100302280	ENSG00000221273	MIR1237	microRNA 1237	61.1544	32.495	2.92159e-35	8.28231e-33	29.8517
chr11_64386201_64386400	chr11	64386201	64386400	199	*	Distal Intergenic	17600	1	ENST00000408346.1	100302280	ENSG00000221273	MIR1237	microRNA 1237	17.4883	33.6505	7.30713e-14	2.49049e-12	-15.067
chr11_64396001_64396200	chr11	64396001	64396200	199	*	Distal Intergenic	27400	1	ENST00000408346.1	100302280	ENSG00000221273	MIR1237	microRNA 1237	46.3805	32.0618	1.66363e-11	3.84301e-10	16.2675
chr11_64428601_64428800	chr11	64428601	64428800	199	*	Intron (ENST00000449694.2/ENST00000449694.2, intron 2 of 3)	-20274	1	ENST00000316124.3	100996455	ENSG00000181908	LINC02724	long intergenic non-protein coding RNA 2724	67.4952	48.4523	5.0699e-17	2.72581e-15	18.1597
chr11_64660601_64660800	chr11	64660601	64660800	199	*	Promoter (<=1kb)	578	2	ENST00000496291.1	9379	ENSG00000110076	NRXN2	neurexin 2	56.0697	74.2813	2.53668e-06	1.84825e-05	-17.2225
chr11_65204601_65204800	chr11	65204601	65204800	199	*	Promoter (1-2kb)	1230	1	ENST00000530495.1	823	ENSG00000014216	CAPN1	calpain 1	52.4609	35.7769	9.2998e-57	8.33751e-54	15.6524
chr11_65539201_65539400	chr11	65539201	65539400	199	*	Promoter (1-2kb)	1052	2	ENST00000529371.5	4054	ENSG00000168056	LTBP3	latent transforming growth factor beta binding protein 3	68.2024	52.633	1.17802e-56	1.04956e-53	17.0879
chr11_65845201_65845400	chr11	65845201	65845400	199	*	Intron (ENST00000533298.5/254122, intron 1 of 3)	11073	2	ENST00000530413.1	1072	ENSG00000172757	CFL1	cofilin 1	48.7306	72.1577	6.25194e-13	1.84016e-11	-22.562
chr11_65939601_65939800	chr11	65939601	65939800	199	*	Distal Intergenic	-5645	1	ENST00000532620.5	254187	ENSG00000175513	TSGA10IP	testis specific 10 interacting protein	63.4142	75.1199	1.72529e-06	1.31827e-05	-16.3151
chr11_65969401_65969600	chr11	65969401	65969600	199	*	Intron (ENST00000312397.10/9092, intron 12 of 19)	-7149	1	ENST00000533386.1	9092	ENSG00000175467	SART1	spliceosome associated factor 1, recruiter of U4/U6.U5 tri-snRNP	50.9124	69.6704	1.41833e-41	5.86315e-39	-19.2053
chr11_66030001_66030200	chr11	66030001	66030200	199	*	Distal Intergenic	-3523	2	ENST00000312106.6	117144	ENSG00000175294	CATSPER1	cation channel sperm associated 1	19.3063	43.3327	9.98863e-12	2.40136e-10	-19.8587
chr11_66142001_66142200	chr11	66142001	66142200	199	*	Intron (ENST00000320580.9/55690, intron 1 of 23)	41239	1	ENST00000527380.1	55690	ENSG00000175115	PACS1	phosphofurin acidic cluster sorting protein 1	44.9192	61.0289	4.61071e-26	6.35127e-24	-18.0589
chr11_66693001_66693200	chr11	66693001	66693200	199	*	Promoter (2-3kb)	-2644	2	ENST00000532902.1	6712	ENSG00000173898	SPTBN2	spectrin beta, non-erythrocytic 2	55.4429	76.7687	6.9938e-07	5.94512e-06	-18.3668
chr11_66951201_66951400	chr11	66951201	66951400	199	*	Intron (ENST00000529047.6/5091, intron 3 of 22)	6944	2	ENST00000534194.1	5091	ENSG00000173599	PC	pyruvate carboxylase	71.5474	47.1866	3.27517e-08	3.86436e-07	19.8787
chr11_67125801_67126000	chr11	67125801	67126000	199	*	Intron (ENST00000529006.7/22992, intron 2 of 20)	4533	1	ENST00000308783.9	22992	ENSG00000173120	KDM2A	lysine demethylase 2A	57.2801	73.737	9.53298e-06	5.89621e-05	-17.2332
chr11_67563601_67563800	chr11	67563601	67563800	199	*	Distal Intergenic	-19795	1	ENST00000398606.9	2950	ENSG00000084207	GSTP1	glutathione S-transferase pi 1	65.3199	50.7496	9.69033e-06	5.98021e-05	16.4796
chr11_68371201_68371400	chr11	68371201	68371400	199	*	Intron (ENST00000294304.12/4041, intron 5 of 22)	-32577	1	ENST00000528890.1	4041	ENSG00000162337	LRP5	LDL receptor related protein 5	45.4639	65.4667	4.72247e-15	1.93417e-13	-21.8109
chr11_68371401_68371600	chr11	68371401	68371600	199	*	Intron (ENST00000294304.12/4041, intron 5 of 22)	-32377	1	ENST00000528890.1	4041	ENSG00000162337	LRP5	LDL receptor related protein 5	42.3074	60.5656	6.7275e-57	6.05661e-54	-19.7117
chr11_68399401_68399600	chr11	68399401	68399600	199	*	Intron (ENST00000294304.12/4041, intron 7 of 22)	-4377	1	ENST00000528890.1	4041	ENSG00000162337	LRP5	LDL receptor related protein 5	43.9188	25.3609	6.02569e-11	1.26035e-09	18.541
chr11_68915601_68915800	chr11	68915601	68915800	199	*	Intron (ENST00000255078.7/3508, intron 6 of 14)	-10396	1	ENST00000568742.1	3508	ENSG00000132740	IGHMBP2	immunoglobulin mu DNA binding protein 2	61.3703	75.5821	1.05998e-12	3.00075e-11	-17.9811
chr11_69436801_69437000	chr11	69436801	69437000	199	*	Distal Intergenic	11112	1	ENST00000545202.1	102724265	ENSG00000255980	LOC102724265	uncharacterized LOC102724265	65.7718	45.2093	6.47918e-28	1.04115e-25	24.9404
chr11_69534401_69534600	chr11	69534401	69534600	199	*	Distal Intergenic	48791	1	ENST00000642898.1	101928292	NA	LINC01488	long intergenic non-protein coding RNA 1488	19.7196	36.106	1.24888e-07	1.28217e-06	-19.5887
chr11_6953601_6953800	chr11	6953601	6953800	199	*	Intron (ENST00000527171.5/7762, intron 5 of 5)	10412	1	ENST00000532533.1	7762	ENSG00000149054	ZNF215	zinc finger protein 215	33.7496	16.2654	3.6445e-13	1.11222e-11	20.0372
chr11_6954001_6954200	chr11	6954001	6954200	199	*	Intron (ENST00000527171.5/7762, intron 5 of 5)	10812	1	ENST00000532533.1	7762	ENSG00000149054	ZNF215	zinc finger protein 215	49.7587	30.5841	1.84604e-12	5.01238e-11	21.1348
chr11_69667601_69667800	chr11	69667601	69667800	199	*	Promoter (<=1kb)	212	2	ENST00000537272.6	220064	ENSG00000149716	LTO1	LTO1 maturation factor of ABCE1	61.5841	49.3631	1.18459e-25	1.5792e-23	15.1178
chr11_70242001_70242200	chr11	70242001	70242200	199	*	Distal Intergenic	-28500	1	ENST00000253925.11	8500	ENSG00000131626	PPFIA1	PTPRF interacting protein alpha 1	92.6028	77.2646	5.52707e-05	0.000269165	15.4863
chr11_70244801_70245000	chr11	70244801	70245000	199	*	Distal Intergenic	-25700	1	ENST00000253925.11	8500	ENSG00000131626	PPFIA1	PTPRF interacting protein alpha 1	37.9407	54.529	1.29667e-10	2.53878e-09	-18.229
chr11_70246401_70246600	chr11	70246401	70246600	199	*	Distal Intergenic	-24100	1	ENST00000253925.11	8500	ENSG00000131626	PPFIA1	PTPRF interacting protein alpha 1	61.0236	42.5404	2.7019e-22	2.65399e-20	16.3997
chr11_70520801_70521000	chr11	70520801	70521000	199	*	Intron (ENST00000449833.6/22941, intron 2 of 9)	-17943	2	ENST00000424924.5	22941	ENSG00000162105	SHANK2	SH3 and multiple ankyrin repeat domains 2	57.4271	42.2404	1.53476e-05	8.91231e-05	15.317
chr11_70566801_70567000	chr11	70566801	70567000	199	*	Intron (ENST00000449833.6/22941, intron 2 of 9)	-59441	1	ENST00000663650.1	100874198	ENSG00000226627	SHANK2-AS1	SHANK2 antisense RNA 1	74.2532	57.7455	2.22011e-18	1.42086e-16	17.7809
chr11_70578201_70578400	chr11	70578201	70578400	199	*	Intron (ENST00000449833.6/22941, intron 2 of 9)	-48041	1	ENST00000663650.1	100874198	ENSG00000226627	SHANK2-AS1	SHANK2 antisense RNA 1	60.5586	45.8654	4.34575e-12	1.11012e-10	15.4356
chr11_70913801_70914000	chr11	70913801	70914000	199	*	Intron (ENST00000601538.5/22941, intron 9 of 24)	-17235	2	ENST00000645599.1	22941	ENSG00000162105	SHANK2	SH3 and multiple ankyrin repeat domains 2	71.8973	56.4775	1.08963e-11	2.60257e-10	16.6303
chr11_721201_721400	chr11	721201	721400	199	*	Promoter (<=1kb)	0	1	ENST00000533816.1	64787	ENSG00000177106	EPS8L2	EPS8 like 2	40.8216	20.0966	3.96095e-98	1.9152e-94	15.7839
chr11_721401_721600	chr11	721401	721600	199	*	Promoter (<=1kb)	120	1	ENST00000533816.1	64787	ENSG00000177106	EPS8L2	EPS8 like 2	49.5797	29.0384	2.49714e-72	4.61201e-69	18.3014
chr11_721601_721800	chr11	721601	721800	199	*	Promoter (<=1kb)	-126	1	ENST00000610855.4	64787	ENSG00000177106	EPS8L2	EPS8 like 2	54.1367	35.0779	1.21156e-41	5.01805e-39	16.8329
chr11_722401_722600	chr11	722401	722600	199	*	Promoter (<=1kb)	476	1	ENST00000531393.5	64787	ENSG00000177106	EPS8L2	EPS8 like 2	73.6607	56.5531	1.57934e-47	9.11048e-45	15.9394
chr11_72380401_72380600	chr11	72380401	72380600	199	*	Promoter (<=1kb)	-76	2	ENST00000642187.1	81570	ENSG00000162129	CLPB	caseinolytic mitochondrial matrix peptidase chaperone subunit B	53.3443	34.724	4.59536e-11	9.81405e-10	17.1173
chr11_724401_724600	chr11	724401	724600	199	*	Promoter (<=1kb)	0	1	ENST00000527832.5	64787	ENSG00000177106	EPS8L2	EPS8 like 2	67.2648	42.3208	9.1486e-79	2.26261e-75	24.1344
chr11_726401_726600	chr11	726401	726600	199	*	Promoter (<=1kb)	0	1	ENST00000534027.1	64787	ENSG00000177106	EPS8L2	EPS8 like 2	39.4192	17.9414	1.63283e-132	1.89907e-128	17.7381
chr11_726601_726800	chr11	726601	726800	199	*	Promoter (<=1kb)	0	1	ENST00000534449.1	64787	ENSG00000177106	EPS8L2	EPS8 like 2	48.7819	32.247	5.25019e-58	5.02072e-55	15.221
chr11_73257801_73258000	chr11	73257801	73258000	199	*	Distal Intergenic	-6505	1	ENST00000540342.5	5031	ENSG00000171631	P2RY6	pyrimidinergic receptor P2Y6	36.243	58.4062	4.25151e-17	2.3083e-15	-19.2721
chr11_73342801_73343000	chr11	73342801	73343000	199	*	Promoter (<=1kb)	0	1	ENST00000643371.1	9828	ENSG00000110237	ARHGEF17	Rho guanine nucleotide exchange factor 17	48.1427	39.1087	1.52986e-26	2.20405e-24	17.5157
chr11_75189801_75190000	chr11	75189801	75190000	199	*	Intron (ENST00000532236.5/11309, intron 6 of 11)	-6254	1	ENST00000530012.1	11309	ENSG00000137491	SLCO2B1	solute carrier organic anion transporter family member 2B1	64.8349	40.7905	4.80628e-23	5.08431e-21	24.2045
chr11_75349201_75349400	chr11	75349201	75349400	199	*	Promoter (2-3kb)	2260	2	ENST00000533255.1	408	ENSG00000137486	ARRB1	arrestin beta 1	44.6323	27.6276	5.72609e-19	3.92976e-17	16.8722
chr11_76322201_76322400	chr11	76322201	76322400	199	*	Distal Intergenic	37173	2	ENST00000529901.1	5612	ENSG00000137492	THAP12	THAP domain containing 12	57.5406	41.1054	3.10734e-19	2.2015e-17	15.271
chr11_7663801_7664000	chr11	7663801	7664000	199	*	Promoter (2-3kb)	2684	2	ENST00000532621.1	51700	ENSG00000166394	CYB5R2	cytochrome b5 reductase 2	66.6424	76.4257	8.64948e-09	1.16266e-07	-16.3854
chr11_77139001_77139200	chr11	77139001	77139200	199	*	Promoter (<=1kb)	817	1	ENST00000660626.1	4647	ENSG00000137474	MYO7A	myosin VIIA	72.3	55.7497	2.0905e-13	6.62744e-12	16.355
chr11_78373601_78373800	chr11	78373601	78373800	199	*	Intron (ENST00000534168.1/ENST00000534168.1, intron 1 of 1)	-31722	2	ENST00000340149.6	9846	ENSG00000033327	GAB2	GRB2 associated binding protein 2	60.1509	40.1054	2.11353e-23	2.30491e-21	20.1613
chr11_79256201_79256400	chr11	79256201	79256400	199	*	Intron (ENST00000278550.12/26011, intron 2 of 33)	13273	2	ENST00000532654.5	26011	ENSG00000149256	TENM4	teneurin transmembrane protein 4	67.6489	48.2113	1.44788e-13	4.70702e-12	20.0226
chr11_83127401_83127600	chr11	83127401	83127600	199	*	Distal Intergenic	-29388	1	ENST00000298281.8	51585	ENSG00000165494	PCF11	PCF11 cleavage and polyadenylation factor subunit	38.6961	53.2783	9.44507e-11	1.89975e-09	-15.3445
chr11_841201_841400	chr11	841201	841400	199	*	Promoter (1-2kb)	1129	2	ENST00000534030.1	5441	ENSG00000177700	POLR2L	RNA polymerase II, I and III subunit L	50.288	34.462	3.79004e-07	3.45013e-06	15.4329
chr11_86177801_86178000	chr11	86177801	86178000	199	*	Distal Intergenic	-66753	1	ENST00000528180.5	8726	ENSG00000074266	EED	embryonic ectoderm development	44.8898	66.7092	9.00305e-11	1.81764e-09	-18.831
chr11_88805201_88805400	chr11	88805201	88805400	199	*	Intron (ENST00000455756.6/2915, intron 3 of 8)	241970	2	ENST00000449371.6	2915	ENSG00000168959	GRM5	glutamate metabotropic receptor 5	62.4207	55.952	2.2326e-12	5.9786e-11	15.5448
chr11_8932801_8933000	chr11	8932801	8933000	199	*	Promoter (<=1kb)	0	2	ENST00000326053.10	56673	ENSG00000176029	C11orf16	chromosome 11 open reading frame 16	55.8883	39.1939	1.14155e-25	1.52419e-23	17.3247
chr11_92683801_92684000	chr11	92683801	92684000	199	*	Intron (ENST00000409404.6/120114, intron 2 of 24)	-160340	1	ENST00000533797.1	120114	ENSG00000165323	FAT3	FAT atypical cadherin 3	20.4767	41.4976	0.000357221	0.00131769	-16.3045
chr11_9279201_9279400	chr11	9279201	9279400	199	*	Downstream (1-2kb)	8673	2	ENST00000533867.1	440026	ENSG00000166471	TMEM41B	transmembrane protein 41B	54.3366	63.9856	7.66852e-23	7.97489e-21	-19.0216
chr11_9627201_9627400	chr11	9627201	9627400	199	*	Distal Intergenic	-36677	1	ENST00000447399.6	23075	ENSG00000133789	SWAP70	switching B cell complex subunit SWAP70	62.8488	43.5931	5.00398e-13	1.49592e-11	17.2375
chr11_96943001_96943200	chr11	96943001	96943200	199	*	Intron (ENST00000661755.1/ENST00000661755.1, intron 3 of 4)	434577	1	ENST00000543403.1	105369443	ENSG00000256684	LINC02737	long intergenic non-protein coding RNA 2737	35.8317	54.3909	2.95841e-07	2.76616e-06	-16.769
chr11_9744601_9744800	chr11	9744601	9744800	199	*	Intron (ENST00000447399.6/23075, intron 8 of 10)	13364	2	ENST00000525154.1	440028	ENSG00000245522	LINC02709	long intergenic non-protein coding RNA 2709	47.0036	68.6074	5.55388e-40	2.08552e-37	-21.1321
chr11_98494801_98495000	chr11	98494801	98495000	199	*	Distal Intergenic	-525949	1	ENST00000524871.6	53942	ENSG00000149972	CNTN5	contactin 5	88.4275	71.0929	1.5055e-08	1.91926e-07	15.4968
chr11_9967201_9967400	chr11	9967201	9967400	199	*	Promoter (<=1kb)	956	2	ENST00000526353.1	81846	ENSG00000133812	SBF2	SET binding factor 2	59.6482	44.4854	1.89932e-32	4.43723e-30	16.4957
chr12_100579601_100579800	chr12	100579601	100579800	199	*	Exon (ENST00000547380.2/ENST00000547380.2, exon 1 of 1)	5793	1	ENST00000550295.1	283431	ENSG00000139354	GAS2L3	growth arrest specific 2 like 3	31.3197	46.4897	1.15732e-24	1.40212e-22	-18.8787
chr12_101565801_101566000	chr12	101565801	101566000	199	*	Promoter (2-3kb)	-2353	1	ENST00000550514.5	4604	ENSG00000196091	MYBPC1	myosin binding protein C1	65.9726	47.795	9.62144e-16	4.36891e-14	16.0123
chr12_101808801_101809000	chr12	101808801	101809000	199	*	Intron (ENST00000299314.12/79158, intron 1 of 20)	-18748	2	ENST00000550352.1	79158	ENSG00000111670	GNPTAB	N-acetylglucosamine-1-phosphate transferase subunits alpha and beta	53.9493	74.7964	9.32477e-19	6.22421e-17	-20.4841
chr12_102706201_102706400	chr12	102706201	102706400	199	*	Distal Intergenic	117999	2	ENST00000547179.1	283432	ENSG00000258169	LINC00485	long intergenic non-protein coding RNA 485	47.5757	66.6707	3.03573e-08	3.60817e-07	-20.0587
chr12_104138801_104139000	chr12	104138801	104139000	199	*	Promoter (<=1kb)	-561	2	ENST00000550881.1	4801	ENSG00000120837	NFYB	nuclear transcription factor Y subunit beta	81.8485	55.7381	1.08638e-15	4.89124e-14	29.4327
chr12_104827801_104828000	chr12	104827801	104828000	199	*	Intron (ENST00000258538.7/84102, intron 9 of 9)	6179	2	ENST00000549713.1	84102	ENSG00000136052	SLC41A2	solute carrier family 41 member 2	36.557	22.7911	1.05789e-11	2.5325e-10	15.5274
chr12_106245801_106246000	chr12	106245801	106246000	199	*	Promoter (2-3kb)	2020	2	ENST00000378026.5	10970	ENSG00000136026	CKAP4	cytoskeleton associated protein 4	47.3904	62.61	2.51785e-52	1.82717e-49	-16.4025
chr12_108774401_108774600	chr12	108774401	108774600	199	*	Distal Intergenic	33090	2	ENST00000546433.5	54434	ENSG00000084112	SSH1	slingshot protein phosphatase 1	75.4354	59.0273	9.44313e-06	5.84938e-05	19.7386
chr12_109566801_109567000	chr12	109566801	109567000	199	*	Intron (ENST00000545712.7/326625, intron 3 of 8)	-6255	1	ENST00000539335.5	4598	ENSG00000110921	MVK	mevalonate kinase	84.5676	66.2049	1.09961e-23	1.22622e-21	19.8927
chr12_109674601_109674800	chr12	109674601	109674800	199	*	Distal Intergenic	-39428	1	ENST00000538780.1	84915	ENSG00000139438	FAM222A	family with sequence similarity 222 member A	28.7675	49.696	4.62678e-06	3.13784e-05	-21.6321
chr12_109735601_109735800	chr12	109735601	109735800	199	*	Promoter (<=1kb)	157	2	ENST00000536474.1	84983	ENSG00000255650	FAM222A-AS1	FAM222A antisense RNA 1	59.6285	69.2068	1.0221e-07	1.07114e-06	-16.8305
chr12_109877601_109877800	chr12	109877601	109877800	199	*	Promoter (2-3kb)	2525	2	ENST00000540772.1	51228	ENSG00000139433	GLTP	glycolipid transfer protein	55.0001	38.0365	2.38351e-15	1.01918e-13	15.5921
chr12_110001401_110001600	chr12	110001401	110001600	199	*	Promoter (1-2kb)	1972	1	ENST00000261739.9	88455	ENSG00000076513	ANKRD13A	ankyrin repeat domain 13A	35.1828	49.7859	5.01681e-14	1.75278e-12	-15.4182
chr12_110345201_110345400	chr12	110345201	110345400	199	*	Promoter (<=1kb)	-37	1	ENST00000313432.5	488	ENSG00000174437	ATP2A2	ATPase sarcoplasmic/endoplasmic reticulum Ca2+ transporting 2	44.7778	60.0695	1.20052e-60	1.28833e-57	-17.1172
chr12_110345401_110345600	chr12	110345401	110345600	199	*	Promoter (<=1kb)	0	1	ENST00000313432.5	488	ENSG00000174437	ATP2A2	ATPase sarcoplasmic/endoplasmic reticulum Ca2+ transporting 2	37.8106	53.3095	1.10476e-20	9.21701e-19	-18.545
chr12_111362001_111362200	chr12	111362001	111362200	199	*	Promoter (1-2kb)	1512	2	ENST00000548163.1	144717	ENSG00000198324	PHETA1	PH domain containing endocytic trafficking adaptor 1	44.3124	63.5801	1.27343e-16	6.50442e-15	-19.9017
chr12_11170201_11170400	chr12	11170201	11170400	199	*	Promoter (<=1kb)	-794	1	ENST00000622602.2	100129361	ENSG00000256537	SMIM10L1	small integral membrane protein 10 like 1	57.8665	44.2255	2.34485e-60	2.49152e-57	15.3518
chr12_112083601_112083800	chr12	112083601	112083800	199	*	Intron (ENST00000261745.9/80018, intron 4 of 23)	24943	2	ENST00000547133.1	80018	ENSG00000111300	NAA25	N-alpha-acetyltransferase 25, NatB auxiliary subunit	14.0648	31.456	6.93221e-06	4.466e-05	-15.1292
chr12_112407801_112408000	chr12	112407801	112408000	199	*	Promoter (<=1kb)	952	2	ENST00000548343.1	6128	ENSG00000089009	RPL6	ribosomal protein L6	56.6442	37.2466	1.68486e-28	2.85414e-26	19.4553
chr12_113148601_113148800	chr12	113148601	113148800	199	*	Promoter (1-2kb)	-1058	1	ENST00000335621.10	387885	ENSG00000186710	CFAP73	cilia and flagella associated protein 73	62.7999	48.2644	3.71044e-13	1.1309e-11	17.4701
chr12_113241601_113241800	chr12	113241601	113241800	199	*	Promoter (2-3kb)	-2461	1	ENST00000392569.8	53373	ENSG00000186815	TPCN1	two pore segment channel 1	42.6481	60.0648	6.13434e-13	1.80821e-11	-17.7161
chr12_114002801_114003000	chr12	114002801	114003000	199	*	Distal Intergenic	-36477	2	ENST00000261741.10	9904	ENSG00000122965	RBM19	RNA binding motif protein 19	61.7236	73.7119	0.000192609	0.000782681	-15.5655
chr12_114700401_114700600	chr12	114700401	114700600	199	*	Intron (ENST00000660721.1/ENST00000660721.1, intron 1 of 1)	-16227	2	ENST00000349155.7	6926	ENSG00000135111	TBX3	T-box transcription factor 3	68.524	53.4954	2.08138e-14	7.73077e-13	20.3307
chr12_114932601_114932800	chr12	114932601	114932800	199	*	Distal Intergenic	-248427	2	ENST00000349155.7	6926	ENSG00000135111	TBX3	T-box transcription factor 3	53.9854	67.3327	1.68893e-18	1.09507e-16	-16.6717
chr12_116709801_116710000	chr12	116709801	116710000	199	*	Downstream (<1kb)	10127	2	ENST00000548356.1	79794	ENSG00000111412	SPRING1	SREBF pathway regulator in golgi 1	38.0608	50.2866	1.57934e-09	2.49905e-08	-15.2947
chr12_11860001_11860200	chr12	11860001	11860200	199	*	Intron (ENST00000396373.8/2120, intron 4 of 7)	-25737	1	ENST00000266427.3	2120	ENSG00000139083	ETV6	ETS variant transcription factor 6	52.2665	36.7552	3.97645e-37	1.26661e-34	18.3627
chr12_120439001_120439200	chr12	120439001	120439200	199	*	Promoter (<=1kb)	804	1	ENST00000551806.1	283459	ENSG00000257218	GATC	glutamyl-tRNA amidotransferase subunit C	53.2568	30.2589	9.83677e-09	1.30614e-07	17.59
chr12_120470601_120470800	chr12	120470601	120470800	199	*	Promoter (<=1kb)	719	1	ENST00000548342.5	8655	ENSG00000088986	DYNLL1	dynein light chain LC8-type 1	74.9446	58.1102	5.53604e-20	4.26178e-18	15.0215
chr12_120900401_120900600	chr12	120900401	120900600	199	*	Promoter (2-3kb)	2770	2	ENST00000543608.5	121665	ENSG00000157837	SPPL3	signal peptide peptidase like 3	61.1649	74.4861	3.08631e-10	5.61391e-09	-15.4963
chr12_120920401_120920600	chr12	120920401	120920600	199	*	Distal Intergenic	15700	1	ENST00000662810.1	105500240	NA	XLOC_009911	uncharacterized LOC105500240	84.2278	70.612	1.72537e-11	3.97602e-10	16.2962
chr12_121162201_121162400	chr12	121162201	121162400	199	*	3' UTR	29231	1	ENST00000541716.5	5027	ENSG00000089041	P2RX7	purinergic receptor P2X 7	63.9591	48.6239	1.19941e-07	1.2363e-06	15.1058
chr12_121203601_121203800	chr12	121203601	121203800	199	*	Distal Intergenic	-6057	1	ENST00000337233.8	5025	ENSG00000135124	P2RX4	purinergic receptor P2X 4	54.6005	38.8385	1.53012e-14	5.80294e-13	15.0669
chr12_121664001_121664200	chr12	121664001	121664200	199	*	Intron (ENST00000355329.7/283385, intron 1 of 5)	5450	2	ENST00000392462.6	283385	ENSG00000139714	MORN3	MORN repeat containing 3	41.6224	17.5345	6.69979e-12	1.65707e-10	21.988
chr12_121664401_121664600	chr12	121664401	121664600	199	*	Intron (ENST00000355329.7/283385, intron 1 of 5)	5050	2	ENST00000392462.6	283385	ENSG00000139714	MORN3	MORN repeat containing 3	64.0964	38.0249	7.59922e-120	5.83962e-116	23.7403
chr12_121664601_121664800	chr12	121664601	121664800	199	*	Intron (ENST00000355329.7/283385, intron 1 of 5)	4850	2	ENST00000392462.6	283385	ENSG00000139714	MORN3	MORN repeat containing 3	43.5214	28.1942	3.90432e-34	1.02261e-31	15.6158
chr12_121824001_121824200	chr12	121824001	121824200	199	*	Intron (ENST00000604567.5/23067, intron 12 of 16)	19264	1	ENST00000619791.1	23067	ENSG00000139718	SETD1B	SET domain containing 1B, histone lysine methyltransferase	68.0037	95.9471	2.35462e-10	4.38094e-09	-23.7165
chr12_121897401_121897600	chr12	121897401	121897600	199	*	Promoter (<=1kb)	131	1	ENST00000544724.5	5715	ENSG00000110801	PSMD9	proteasome 26S subunit, non-ATPase 9	85.4955	70.668	2.34284e-05	0.000128476	16.7297
chr12_122474001_122474200	chr12	122474001	122474200	199	*	Exon (ENST00000672018.1/55596, exon 14 of 14)	4333	2	ENST00000538116.5	55596	ENSG00000033030	ZCCHC8	zinc finger CCHC-type containing 8	52.6859	73.0483	3.12708e-91	1.23457e-87	-24.6646
chr12_12250801_12251000	chr12	12250801	12251000	199	*	Intron (ENST00000261349.9/4040, intron 1 of 22)	-6498	2	ENST00000538239.5	4040	ENSG00000070018	LRP6	LDL receptor related protein 6	77.3612	93.4573	2.23477e-07	2.15486e-06	-15.6427
chr12_122947201_122947400	chr12	122947201	122947400	199	*	Promoter (<=1kb)	-725	2	ENST00000542448.5	23457	ENSG00000150967	ABCB9	ATP binding cassette subfamily B member 9	35.1008	51.6733	1.34688e-47	7.82194e-45	-18.6085
chr12_123069601_123069800	chr12	123069601	123069800	199	*	Intron (ENST00000320201.8/57605, intron 1 of 24)	6295	2	ENST00000541244.1	57605	ENSG00000090975	PITPNM2	phosphatidylinositol transfer protein membrane associated 2	58.7246	73.8436	5.48301e-13	1.62864e-11	-16.7834
chr12_123300201_123300400	chr12	123300201	123300400	199	*	Intron (ENST00000420886.6/55206, intron 29 of 30)	-27868	2	ENST00000544658.5	8099	ENSG00000111328	CDK2AP1	cyclin dependent kinase 2 associated protein 1	58.1769	73.8367	1.02679e-11	2.46382e-10	-15.9997
chr12_123398801_123399000	chr12	123398801	123399000	199	*	Intron (ENST00000330479.8/387893, intron 5 of 8)	7422	1	ENST00000485469.1	387893	ENSG00000183955	KMT5A	lysine methyltransferase 5A	65.3083	79.1197	2.11201e-05	0.000117387	-17.8567
chr12_123411801_123412000	chr12	123411801	123412000	199	*	3' UTR	20422	1	ENST00000485469.1	387893	ENSG00000183955	KMT5A	lysine methyltransferase 5A	73.2402	54.0946	4.52901e-07	4.04218e-06	20.35
chr12_123679001_123679200	chr12	123679001	123679200	199	*	Exon (ENST00000426174.6/79867, exon 5 of 18)	7889	1	ENST00000303372.7	79867	ENSG00000168778	TCTN2	tectonic family member 2	47.9235	59.2485	4.94752e-06	3.32772e-05	-15.3944
chr12_123839601_123839800	chr12	123839601	123839800	199	*	Intron (ENST00000409039.7/196385, intron 28 of 77)	4163	1	ENST00000497783.3	196385	ENSG00000197653	DNAH10	dynein axonemal heavy chain 10	37.7147	65.5036	2.79754e-07	2.63244e-06	-23.0827
chr12_124208201_124208400	chr12	124208201	124208400	199	*	Exon (ENST00000539391.1/ENST00000539391.1, exon 1 of 2)	-80764	1	ENST00000324038.6	144347	ENSG00000178882	RFLNA	refilin A	63.7248	50.5562	0.000791017	0.00256598	15.0478
chr12_12427401_12427600	chr12	12427401	12427600	199	*	Intron (ENST00000314565.9/118426, intron 2 of 3)	69984	1	ENST00000298571.6	118426	ENSG00000165714	BORCS5	BLOC-1 related complex subunit 5	76.3126	58.9843	6.78806e-17	3.59213e-15	19.1804
chr12_124885201_124885400	chr12	124885201	124885400	199	*	Promoter (2-3kb)	-2534	2	ENST00000541661.5	949	ENSG00000073060	SCARB1	scavenger receptor class B member 1	64.0961	46.4246	9.21776e-14	3.08848e-12	18.3646
chr12_126037001_126037200	chr12	126037001	126037200	199	*	Intron (ENST00000642407.1/ENST00000642407.1, intron 8 of 9)	-53337	2	ENST00000668374.1	400084	ENSG00000249267	LINC00939	long intergenic non-protein coding RNA 939	49.1123	57.1077	1.33577e-09	2.14712e-08	-18.0366
chr12_128908601_128908800	chr12	128908601	128908800	199	*	Intron (ENST00000441390.6/144423, intron 3 of 10)	44466	1	ENST00000537468.1	144423	ENSG00000151948	GLT1D1	glycosyltransferase 1 domain containing 1	44.011	61.9465	2.72515e-10	5.01248e-09	-18.5061
chr12_129002801_129003000	chr12	129002801	129003000	199	*	Distal Intergenic	83000	2	ENST00000389441.8	121256	ENSG00000151952	TMEM132D	transmembrane protein 132D	24.8282	40.0427	2.57202e-11	5.7557e-10	-15.3395
chr12_12986201_12986400	chr12	12986201	12986400	199	*	Promoter (2-3kb)	2880	2	ENST00000535636.1	50865	ENSG00000013583	HEBP1	heme binding protein 1	47.0399	31.0214	3.95153e-10	7.03225e-09	17.211
chr12_130177801_130178000	chr12	130177801	130178000	199	*	Distal Intergenic	15343	1	ENST00000539839.1	11211	ENSG00000111432	FZD10	frizzled class receptor 10	54.487	39.6767	4.29339e-23	4.56193e-21	15.91
chr12_132230601_132230800	chr12	132230601	132230800	199	*	Intron (ENST00000328957.13/50614, intron 6 of 10)	-24443	2	ENST00000538356.1	50614	ENSG00000182870	GALNT9	polypeptide N-acetylgalactosaminyltransferase 9	42.1318	57.4036	2.48067e-30	4.91487e-28	-16.8428
chr12_132264601_132264800	chr12	132264601	132264800	199	*	Intron (ENST00000328957.13/50614, intron 2 of 10)	-6860	2	ENST00000411988.6	50614	ENSG00000182870	GALNT9	polypeptide N-acetylgalactosaminyltransferase 9	29.5811	46.2078	3.75397e-13	1.14283e-11	-15.7074
chr12_132348801_132349000	chr12	132348801	132349000	199	*	Distal Intergenic	18952	1	ENST00000537720.1	101928416	ENSG00000255916	LOC101928416	uncharacterized LOC101928416	33.5599	47.9184	7.55007e-10	1.27503e-08	-17.6701
chr12_132501401_132501600	chr12	132501401	132501600	199	*	Intron (ENST00000434748.2/57666, intron 1 of 16)	-5430	1	ENST00000542061.2	57666	ENSG00000112787	FBRSL1	fibrosin like 1	78.5348	63.013	3.85215e-08	4.46628e-07	17.3138
chr12_132506801_132507000	chr12	132506801	132507000	199	*	Promoter (<=1kb)	-30	1	ENST00000542061.2	57666	ENSG00000112787	FBRSL1	fibrosin like 1	56.6579	46.8545	8.16369e-11	1.66131e-09	15.2605
chr12_132516601_132516800	chr12	132516601	132516800	199	*	Intron (ENST00000434748.2/57666, intron 2 of 16)	9572	1	ENST00000542061.2	57666	ENSG00000112787	FBRSL1	fibrosin like 1	64.2484	49.2262	7.18748e-25	8.90842e-23	15.444
chr12_132543601_132543800	chr12	132543601	132543800	199	*	Intron (ENST00000434748.2/57666, intron 4 of 16)	-16247	1	ENST00000539264.5	57666	ENSG00000112787	FBRSL1	fibrosin like 1	56.4536	38.8895	0.000149805	0.000631547	16.7892
chr12_132584201_132584400	chr12	132584201	132584400	199	*	Promoter (2-3kb)	2205	1	ENST00000612332.1	102465975	ENSG00000277052	MIR6763	microRNA 6763	48.7625	30.5222	6.85381e-07	5.83996e-06	17.8062
chr12_132787201_132787400	chr12	132787201	132787400	199	*	Intron (ENST00000450791.7/2802, intron 13 of 23)	-10510	2	ENST00000541013.2	2802	ENSG00000090615	GOLGA3	golgin A3	54.9165	43.3218	1.80738e-07	1.78462e-06	15.4914
chr12_1404801_1405000	chr12	1404801	1405000	199	*	Intron (ENST00000543086.7/23085, intron 15 of 17)	-3192	1	ENST00000539802.2	23085	ENSG00000082805	ERC1	ELKS/RAB6-interacting/CAST family member 1	52.8984	71.2509	2.16586e-32	5.0326e-30	-23.019
chr12_1405001_1405200	chr12	1405001	1405200	199	*	Promoter (2-3kb)	-2992	1	ENST00000539802.2	23085	ENSG00000082805	ERC1	ELKS/RAB6-interacting/CAST family member 1	49.4695	62.4811	3.48595e-34	9.16941e-32	-16.7192
chr12_15182201_15182400	chr12	15182201	15182400	199	*	Intron (ENST00000256953.6/85004, intron 2 of 4)	30279	1	ENST00000541243.1	100873980	ENSG00000255660	RERG-AS1	RERG antisense RNA 1	48.394	35.8565	3.55051e-08	4.15382e-07	16.0062
chr12_1607801_1608000	chr12	1607801	1608000	199	*	Intron (ENST00000539198.5/81029, intron 1 of 3)	-8660	1	ENST00000538854.1	81029	ENSG00000111186	WNT5B	Wnt family member 5B	85.2962	66.6024	1.47512e-13	4.78511e-12	18.9618
chr12_17044601_17044800	chr12	17044601	17044800	199	*	Distal Intergenic	-434008	2	ENST00000541846.5	55885	ENSG00000048540	LMO3	LIM domain only 3	36.2814	54.0004	1.22713e-09	1.98711e-08	-15.5657
chr12_1834001_1834200	chr12	1834001	1834200	199	*	Intron (ENST00000543818.5/654429, intron 4 of 4)	6439	1	ENST00000546157.1	654429	ENSG00000166159	LRTM2	leucine rich repeats and transmembrane domains 2	45.5817	62.9845	4.85676e-06	3.2741e-05	-19.2901
chr12_22335801_22336000	chr12	22335801	22336000	199	*	Promoter (<=1kb)	200	2	ENST00000540824.5	6489	ENSG00000111728	ST8SIA1	ST8 alpha-N-acetyl-neuraminide alpha-2,8-sialyltransferase 1	28.9258	13.3678	7.51416e-17	3.94918e-15	16.7495
chr12_24934001_24934200	chr12	24934001	24934200	199	*	Intron (ENST00000261192.12/586, intron 1 of 10)	14843	2	ENST00000539780.5	586	ENSG00000060982	BCAT1	branched chain amino acid transaminase 1	60.9982	75.8883	7.20731e-07	6.10334e-06	-15.6873
chr12_25248201_25248400	chr12	25248201	25248400	199	*	Promoter (2-3kb)	2529	2	ENST00000256078.9	3845	ENSG00000133703	KRAS	KRAS proto-oncogene, GTPase	70.738	56.7632	2.72323e-79	6.97556e-76	17.3534
chr12_26608001_26608200	chr12	26608001	26608200	199	*	Intron (ENST00000381340.8/3709, intron 26 of 56)	22514	2	ENST00000545902.1	3709	ENSG00000123104	ITPR2	inositol 1,4,5-trisphosphate receptor type 2	86.5583	71.2329	4.86964e-18	3.00095e-16	15.0896
chr12_271201_271400	chr12	271201	271400	199	*	Distal Intergenic	-8329	2	ENST00000546319.5	6540	ENSG00000010379	SLC6A13	solute carrier family 6 member 13	46.1423	67.9282	2.38819e-21	2.1344e-19	-23.708
chr12_27146801_27147000	chr12	27146801	27147000	199	*	Intron (ENST00000545069.1/ENST00000545069.1, intron 7 of 7)	-64288	2	ENST00000429849.2	728858	ENSG00000214700	C12orf71	chromosome 12 open reading frame 71	78.3821	55.8547	6.98363e-06	4.49509e-05	18.9657
chr12_27147201_27147400	chr12	27147201	27147400	199	*	Intron (ENST00000545069.1/ENST00000545069.1, intron 7 of 7)	-64688	2	ENST00000429849.2	728858	ENSG00000214700	C12orf71	chromosome 12 open reading frame 71	76.9371	57.9819	0.000640754	0.00215275	15.4399
chr12_2749001_2749200	chr12	2749001	2749200	199	*	Intron (ENST00000636122.1/283440, intron 3 of 5)	26458	2	ENST00000637160.1	283440	ENSG00000256150	ITFG2-AS1	ITFG2 antisense RNA 1	25.3881	39.5328	5.20511e-07	4.5766e-06	-15.712
chr12_3119801_3120000	chr12	3119801	3120000	199	*	Intron (ENST00000537971.5/10867, intron 1 of 7)	42374	1	ENST00000539631.1	10867	ENSG00000011105	TSPAN9	tetraspanin 9	35.8623	49.1273	8.65134e-13	2.4876e-11	-16.1079
chr12_31990601_31990800	chr12	31990601	31990800	199	*	Intron (ENST00000541981.5/55196, intron 2 of 2)	3436	1	ENST00000543763.1	55196	ENSG00000174718	RESF1	retroelement silencing factor 1	48.5306	73.8692	2.35413e-17	1.3286e-15	-22.927
chr12_32821201_32821400	chr12	32821201	32821400	199	*	Promoter (<=1kb)	414	2	ENST00000549461.1	5318	ENSG00000057294	PKP2	plakophilin 2	57.4621	84.011	3.58257e-22	3.48327e-20	-26.8678
chr12_32821401_32821600	chr12	32821401	32821600	199	*	Promoter (<=1kb)	214	2	ENST00000549461.1	5318	ENSG00000057294	PKP2	plakophilin 2	24.3764	47.077	1.51907e-35	4.37553e-33	-23.3363
chr12_34331401_34331600	chr12	34331401	34331600	199	*	Distal Intergenic	308906	1	ENST00000266483.7	84920	ENSG00000139133	ALG10	ALG10 alpha-1,2-glucosyltransferase	69.0646	53.8796	0.000110546	0.000486894	16.9927
chr12_3538801_3539000	chr12	3538801	3539000	199	*	Promoter (<=1kb)	588	1	ENST00000261252.4	56341	ENSG00000111218	PRMT8	protein arginine methyltransferase 8	41.7618	56.4811	3.3866e-07	3.12069e-06	-15.4629
chr12_3838601_3838800	chr12	3838601	3838800	199	*	Intron (ENST00000416739.5/57097, intron 1 of 9)	-16628	2	ENST00000476985.5	57097	ENSG00000111224	PARP11	poly(ADP-ribose) polymerase family member 11	40.2141	57.3271	1.15965e-05	6.98446e-05	-15.3818
chr12_38799601_38799800	chr12	38799601	38799800	199	*	Intron (ENST00000331366.10/144402, intron 6 of 19)	-31885	2	ENST00000551855.1	144402	ENSG00000139117	CPNE8	copine 8	62.3792	76.8142	8.80411e-36	2.5791e-33	-16.787
chr12_4023401_4023600	chr12	4023401	4023600	199	*	Intron (ENST00000669712.1/ENST00000669712.1, intron 3 of 3)	-149954	2	ENST00000447133.7	57097	ENSG00000111224	PARP11	poly(ADP-ribose) polymerase family member 11	69.631	55.9309	6.06097e-13	1.7883e-11	17.2521
chr12_41087001_41087200	chr12	41087001	41087200	199	*	Distal Intergenic	57888	1	ENST00000548481.1	1272	ENSG00000018236	CNTN1	contactin 1	44.9997	57.5193	5.51257e-09	7.74759e-08	-16.6651
chr12_41590001_41590200	chr12	41590001	41590200	199	*	Distal Intergenic	80451	1	ENST00000548316.1	29951	ENSG00000165966	PDZRN4	PDZ domain containing ring finger 4	40.5245	57.4071	1.37468e-15	6.08734e-14	-17.6765
chr12_42027601_42027800	chr12	42027601	42027800	199	*	Distal Intergenic	116912	2	ENST00000280876.6	283464	ENSG00000151233	GXYLT1	glucoside xylosyltransferase 1	65.0849	47.2307	1.84249e-14	6.90425e-13	18.3016
chr12_43693201_43693400	chr12	43693201	43693400	199	*	Distal Intergenic	65358	2	ENST00000416848.6	83448	ENSG00000129317	PUS7L	pseudouridine synthase 7 like	50.3328	72.7022	7.72475e-12	1.89069e-10	-18.5075
chr12_45355601_45355800	chr12	45355601	45355800	199	*	Intron (ENST00000426898.2/196527, intron 6 of 17)	20053	1	ENST00000551667.1	196527	ENSG00000177119	ANO6	anoctamin 6	79.0393	91.734	3.17799e-08	3.76012e-07	-15.6491
chr12_46480001_46480200	chr12	46480001	46480200	199	*	Intron (ENST00000667191.1/100288798, intron 2 of 2)	-57302	1	ENST00000607353.1	100288798	NA	LOC100288798	uncharacterized LOC100288798	72.9489	54.35	4.29815e-11	9.22833e-10	18.6662
chr12_47831201_47831400	chr12	47831201	47831400	199	*	Promoter (1-2kb)	1732	2	ENST00000434070.5	51564	ENSG00000061273	HDAC7	histone deacetylase 7	72.9156	52.6921	7.38298e-31	1.52454e-28	20.1332
chr12_48641401_48641600	chr12	48641401	48641600	199	*	Distal Intergenic	12918	2	ENST00000408564.2	677815	ENSG00000221491	SNORA2C	small nucleolar RNA, H/ACA box 2C	81.2521	93.2941	1.07875e-16	5.55955e-15	-16.4008
chr12_48884001_48884200	chr12	48884001	48884200	199	*	Distal Intergenic	-18132	2	ENST00000649147.1	27289	ENSG00000172602	RND1	Rho family GTPase 1	60.4365	45.5302	3.71969e-12	9.60919e-11	17.7497
chr12_49333401_49333600	chr12	49333401	49333600	199	*	Intron (ENST00000334221.5/338761, intron 1 of 1)	3588	2	ENST00000334221.5	338761	ENSG00000186897	C1QL4	complement C1q like 4	32.0736	46.8063	3.138e-12	8.20154e-11	-18.3918
chr12_49544201_49544400	chr12	49544201	49544400	199	*	Promoter (<=1kb)	0	1	ENST00000551415.1	23416	ENSG00000135519	KCNH3	potassium voltage-gated channel subfamily H member 3	63.0944	44.1635	2.38075e-31	5.1047e-29	25.0922
chr12_50190401_50190600	chr12	50190401	50190600	199	*	Intron (ENST00000552491.5/51474, intron 3 of 4)	5447	2	ENST00000552338.5	51474	ENSG00000050405	LIMA1	LIM domain and actin binding 1	66.0152	84.0244	7.48717e-11	1.53639e-09	-23.62
chr12_50469401_50469600	chr12	50469401	50469600	199	*	Intron (ENST00000293618.12/113251, intron 12 of 14)	28923	1	ENST00000521120.1	113251	ENSG00000161813	LARP4	La ribonucleoprotein 4	54.9486	72.4806	1.04383e-13	3.47188e-12	-17.5817
chr12_50469601_50469800	chr12	50469601	50469800	199	*	Intron (ENST00000293618.12/113251, intron 12 of 14)	29123	1	ENST00000521120.1	113251	ENSG00000161813	LARP4	La ribonucleoprotein 4	68.404	85.435	1.11898e-17	6.59455e-16	-15.5058
chr12_50503201_50503400	chr12	50503201	50503400	199	*	Promoter (1-2kb)	-1585	1	ENST00000549620.5	57609	ENSG00000066084	DIP2B	disco interacting protein 2 homolog B	37.7638	55.2532	1.93325e-35	5.52784e-33	-18.6252
chr12_50556801_50557000	chr12	50556801	50557000	199	*	Intron (ENST00000549620.5/57609, intron 1 of 7)	51817	1	ENST00000301180.10	57609	ENSG00000066084	DIP2B	disco interacting protein 2 homolog B	23.3855	42.8432	4.86262e-07	4.30919e-06	-17.9027
chr12_50631201_50631400	chr12	50631201	50631400	199	*	Intron (ENST00000549620.5/57609, intron 2 of 7)	-9405	1	ENST00000546719.1	57609	ENSG00000066084	DIP2B	disco interacting protein 2 homolog B	98.459	79.2386	2.30535e-12	6.16191e-11	16.4475
chr12_51171601_51171800	chr12	51171601	51171800	199	*	Promoter (<=1kb)	993	2	ENST00000548108.1	7024	ENSG00000135457	TFCP2	transcription factor CP2	37.4427	22.5161	6.5811e-38	2.20394e-35	15.5203
chr12_51849801_51850000	chr12	51849801	51850000	199	*	Promoter (1-2kb)	-1036	2	ENST00000618634.2	401720	ENSG00000261308	FIGNL2	fidgetin like 2	70.3253	52.1527	8.01176e-09	1.08478e-07	20.334
chr12_52147201_52147400	chr12	52147201	52147400	199	*	Distal Intergenic	-16715	1	ENST00000640420.1	283404	ENSG00000258279	LINC00592	long intergenic non-protein coding RNA 592	46.9297	63.1595	2.10377e-15	9.07224e-14	-17.1108
chr12_52147401_52147600	chr12	52147401	52147600	199	*	Distal Intergenic	-16515	1	ENST00000640420.1	283404	ENSG00000258279	LINC00592	long intergenic non-protein coding RNA 592	17.7161	40.1144	8.09441e-32	1.79922e-29	-24.0237
chr12_52147601_52147800	chr12	52147601	52147800	199	*	Distal Intergenic	-16315	1	ENST00000640420.1	283404	ENSG00000258279	LINC00592	long intergenic non-protein coding RNA 592	17.9631	44.7775	4.1186e-19	2.87255e-17	-34.5821
chr12_53384401_53384600	chr12	53384401	53384600	199	*	Intron (ENST00000327443.9/6667, intron 3 of 5)	3100	1	ENST00000548560.1	6667	ENSG00000185591	SP1	Sp1 transcription factor	76.8959	57.0291	4.30911e-15	1.77518e-13	17.4023
chr12_53443001_53443200	chr12	53443001	53443200	199	*	Promoter (<=1kb)	447	1	ENST00000549135.1	54458	ENSG00000205352	PRR13	proline rich 13	60.1398	41.4701	3.39489e-14	1.21896e-12	16.1746
chr12_53694801_53695000	chr12	53694801	53695000	199	*	Distal Intergenic	-17394	2	ENST00000552242.5	517	ENSG00000135390	ATP5MC2	ATP synthase membrane subunit c locus 2	60.796	46.5976	6.29165e-06	4.10326e-05	16.2304
chr12_54323801_54324000	chr12	54323801	54324000	199	*	Promoter (1-2kb)	-1109	1	ENST00000553009.5	22818	ENSG00000111481	COPZ1	COPI coat complex subunit zeta 1	67.5187	51.2241	7.86248e-37	2.46969e-34	16.1697
chr12_55344401_55344600	chr12	55344401	55344600	199	*	Distal Intergenic	12701	1	ENST00000379667.1	254786	ENSG00000205329	OR6C3	olfactory receptor family 6 subfamily C member 3	49.878	34.6404	2.50467e-84	7.984e-81	18.3898
chr12_554601_554800	chr12	554601	554800	199	*	Promoter (2-3kb)	2527	1	ENST00000535402.1	283358	ENSG00000139044	B4GALNT3	beta-1,4-N-acetyl-galactosaminyltransferase 3	15.0771	31.9902	4.48512e-22	4.31402e-20	-17.7084
chr12_55828001_55828200	chr12	55828001	55828200	199	*	Promoter (<=1kb)	-456	2	ENST00000546837.5	85406	ENSG00000135392	DNAJC14	DnaJ heat shock protein family (Hsp40) member C14	40.8155	18.7344	2.18044e-11	4.93823e-10	21.8689
chr12_56052601_56052800	chr12	56052601	56052800	199	*	Distal Intergenic	10462	1	ENST00000548590.1	6231	ENSG00000197728	RPS26	ribosomal protein S26	36.3952	60.4902	2.04314e-22	2.03431e-20	-25.6911
chr12_57764801_57765000	chr12	57764801	57765000	199	*	Promoter (<=1kb)	685	2	ENST00000546567.5	1594	ENSG00000111012	CYP27B1	cytochrome P450 family 27 subfamily B member 1	22.9009	40.5476	1.45828e-25	1.92557e-23	-19.8353
chr12_57765001_57765200	chr12	57765001	57765200	199	*	Promoter (<=1kb)	485	2	ENST00000546567.5	1594	ENSG00000111012	CYP27B1	cytochrome P450 family 27 subfamily B member 1	13.4087	30.5773	1.2649e-36	3.91321e-34	-23.4492
chr12_6078001_6078200	chr12	6078001	6078200	199	*	Intron (ENST00000261405.9/7450, intron 6 of 51)	46465	2	ENST00000540192.1	7450	ENSG00000110799	VWF	von Willebrand factor	64.8453	47.4359	2.86621e-07	2.69089e-06	16.5766
chr12_61799601_61799800	chr12	61799601	61799800	199	*	Intron (ENST00000416284.7/338811, intron 2 of 4)	27433	2	ENST00000550003.1	338811	ENSG00000198673	TAFA2	TAFA chemokine like family member 2	60.7492	45.2945	6.87819e-08	7.51066e-07	16.6681
chr12_6333601_6333800	chr12	6333601	6333800	199	*	Promoter (<=1kb)	-160	2	ENST00000537842.5	7132	ENSG00000067182	TNFRSF1A	TNF receptor superfamily member 1A	66.0042	82.6415	9.72099e-07	7.94947e-06	-16.2522
chr12_6333801_6334000	chr12	6333801	6334000	199	*	Promoter (<=1kb)	244	2	ENST00000437813.7	7132	ENSG00000067182	TNFRSF1A	TNF receptor superfamily member 1A	67.6538	91.2318	6.63211e-14	2.27466e-12	-21.9656
chr12_63982001_63982200	chr12	63982001	63982200	199	*	Promoter (<=1kb)	-325	1	ENST00000543397.1	57522	ENSG00000196935	SRGAP1	SLIT-ROBO Rho GTPase activating protein 1	57.2895	42.8097	3.67043e-39	1.31516e-36	15.1028
chr12_66408001_66408200	chr12	66408001	66408200	199	*	Promoter (<=1kb)	-571	2	ENST00000542021.1	23426	ENSG00000155974	GRIP1	glutamate receptor interacting protein 1	21.9894	49.3581	7.43602e-18	4.47609e-16	-28.8523
chr12_6743601_6743800	chr12	6743601	6743800	199	*	Exon (ENST00000602431.1/ENST00000602431.1, exon 1 of 1)	6518	2	ENST00000541305.1	8079	ENSG00000089693	MLF2	myeloid leukemia factor 2	74.06	55.7341	1.11407e-05	6.7477e-05	17.0427
chr12_68684601_68684800	chr12	68684601	68684800	199	*	Promoter (2-3kb)	2037	2	ENST00000433116.2	100507250	ENSG00000247363	LOC100507250	uncharacterized LOC100507250	63.1193	79.2481	5.22881e-08	5.87577e-07	-17.0699
chr12_69211201_69211400	chr12	69211201	69211400	199	*	Distal Intergenic	-28169	1	ENST00000435070.7	11052	ENSG00000111605	CPSF6	cleavage and polyadenylation specific factor 6	70.7824	54.4306	2.58685e-12	6.85303e-11	16.535
chr12_6930401_6930600	chr12	6930401	6930600	199	*	Promoter (2-3kb)	2443	1	ENST00000396684.3	1822	ENSG00000111676	ATN1	atrophin 1	66.4214	52.0759	1.41745e-11	3.31293e-10	16.9062
chr12_6930601_6930800	chr12	6930601	6930800	199	*	Promoter (2-3kb)	2643	1	ENST00000396684.3	1822	ENSG00000111676	ATN1	atrophin 1	28.6376	12.9266	2.02034e-07	1.97161e-06	15.3685
chr12_69586401_69586600	chr12	69586401	69586600	199	*	Promoter (<=1kb)	736	1	ENST00000543146.2	10576	ENSG00000166226	CCT2	chaperonin containing TCP1 subunit 2	43.5946	30.2108	2.05262e-07	1.99889e-06	15.3569
chr12_71661001_71661200	chr12	71661001	71661200	199	*	Promoter (2-3kb)	2160	2	ENST00000549407.1	196441	ENSG00000133858	ZFC3H1	zinc finger C3H1-type containing	44.6219	25.4237	5.93155e-13	1.753e-11	17.0218
chr12_7608001_7608200	chr12	7608001	7608200	199	*	Distal Intergenic	57703	2	ENST00000467171.2	339	ENSG00000111701	APOBEC1	apolipoprotein B mRNA editing enzyme catalytic subunit 1	70.9567	49.9284	3.47729e-22	3.3832e-20	23.9541
chr12_7640201_7640400	chr12	7640201	7640400	199	*	Intron (ENST00000642279.1/ENST00000642279.1, intron 1 of 1)	25503	2	ENST00000467171.2	339	ENSG00000111701	APOBEC1	apolipoprotein B mRNA editing enzyme catalytic subunit 1	47.7547	66.5342	6.09997e-15	2.45489e-13	-19.0438
chr12_76692201_76692400	chr12	76692201	76692400	199	*	Distal Intergenic	-71188	1	ENST00000426126.6	23390	ENSG00000186908	ZDHHC17	zinc finger DHHC-type palmitoyltransferase 17	61.5374	44.2233	1.23837e-26	1.79491e-24	18.0077
chr12_7711401_7711600	chr12	7711401	7711600	199	*	Promoter (<=1kb)	0	1	ENST00000345088.3	359787	ENSG00000187569	DPPA3	developmental pluripotency associated 3	56.284	35.9752	2.62518e-55	2.18089e-52	19.3841
chr12_7711601_7711800	chr12	7711601	7711800	199	*	Promoter (<=1kb)	169	1	ENST00000345088.3	359787	ENSG00000187569	DPPA3	developmental pluripotency associated 3	41.5756	23.4871	3.13671e-22	3.06431e-20	17.5537
chr12_7713001_7713200	chr12	7713001	7713200	199	*	Promoter (1-2kb)	1569	1	ENST00000345088.3	359787	ENSG00000187569	DPPA3	developmental pluripotency associated 3	52.4903	35.8873	6.39095e-07	5.48871e-06	17.4578
chr12_79245001_79245200	chr12	79245001	79245200	199	*	Intron (ENST00000393240.7/6857, intron 5 of 11)	-46599	1	ENST00000549559.2	6857	ENSG00000067715	SYT1	synaptotagmin 1	37.1487	53.7378	9.32246e-16	4.243e-14	-18.818
chr12_7934601_7934800	chr12	7934601	7934800	199	*	Promoter (1-2kb)	1367	2	ENST00000486749.5	6515	ENSG00000059804	SLC2A3	solute carrier family 2 member 3	33.1113	17.1518	1.05041e-12	2.97541e-11	15.0005
chr12_8236001_8236200	chr12	8236001	8236200	199	*	Promoter (<=1kb)	72	1	ENST00000536034.1	101927905	ENSG00000215241	LINC02449	long intergenic non-protein coding RNA 2449	41.674	56.351	3.79271e-07	3.45211e-06	-17.2637
chr12_83709001_83709200	chr12	83709001	83709200	199	*	Distal Intergenic	950447	1	ENST00000549919.1	160335	ENSG00000179104	TMTC2	transmembrane O-mannosyltransferase targeting cadherins 2	56.1896	39.092	7.89846e-14	2.67677e-12	16.4696
chr12_95072001_95072200	chr12	95072001	95072200	199	*	Promoter (<=1kb)	817	2	ENST00000547469.1	7181	ENSG00000120798	NR2C1	nuclear receptor subfamily 2 group C member 1	48.0948	31.9181	5.26276e-56	4.52947e-53	17.4668
chr12_95683201_95683400	chr12	95683201	95683400	199	*	Intron (ENST00000343702.9/59277, intron 6 of 9)	-17343	2	ENST00000550074.1	59277	ENSG00000074527	NTN4	netrin 4	62.3507	50.3513	1.86488e-11	4.27531e-10	15.5399
chr12_9758801_9759000	chr12	9758801	9759000	199	*	Promoter (1-2kb)	1901	2	ENST00000228434.7	969	ENSG00000110848	CD69	CD69 molecule	31.6599	41.9968	9.09561e-24	1.0225e-21	-15.4614
chr12_9759001_9759200	chr12	9759001	9759200	199	*	Promoter (1-2kb)	1701	2	ENST00000228434.7	969	ENSG00000110848	CD69	CD69 molecule	50.8406	67.7398	1.37224e-09	2.19941e-08	-16.9405
chr13_101452801_101453000	chr13	101452801	101453000	199	*	Promoter (<=1kb)	127	1	ENST00000376180.8	9358	ENSG00000198542	ITGBL1	integrin subunit beta like 1	49.4962	65.4943	2.48338e-09	3.76292e-08	-15.005
chr13_102694401_102694600	chr13	102694401	102694600	199	*	Promoter (<=1kb)	0	2	ENST00000267273.6	196541	ENSG00000139780	METTL21C	methyltransferase like 21C	64.0258	43.4414	1.18803e-11	2.81711e-10	19.2644
chr13_106213601_106213800	chr13	106213601	106213800	199	*	Distal Intergenic	-160677	1	ENST00000643760.1	728192	ENSG00000233532	LINC00460	long intergenic non-protein coding RNA 460	73.4635	55.6317	3.27504e-89	1.18433e-85	21.6696
chr13_108959601_108959800	chr13	108959601	108959800	199	*	Intron (ENST00000356711.7/23026, intron 17 of 34)	104306	1	ENST00000482793.1	23026	ENSG00000041515	MYO16	myosin XVI	80.4514	63.5693	3.1884e-27	4.8483e-25	16.247
chr13_110499001_110499200	chr13	110499001	110499200	199	*	Intron (ENST00000360467.7/1284, intron 40 of 47)	-4497	1	ENST00000650322.1	1284	ENSG00000134871	COL4A2	collagen type IV alpha 2 chain	41.3042	58.3342	9.19601e-11	1.85373e-09	-17.6162
chr13_110526001_110526200	chr13	110526001	110526200	199	*	Intron (ENST00000267328.5/55647, intron 1 of 1)	-17823	2	ENST00000417970.2	100874203	ENSG00000232814	COL4A2-AS1	COL4A2 antisense RNA 1	61.557	44.8332	6.6725e-36	1.97076e-33	17.1301
chr13_110558001_110558200	chr13	110558001	110558200	199	*	Intron (ENST00000267328.5/55647, intron 1 of 1)	3522	2	ENST00000267328.5	55647	ENSG00000139832	RAB20	RAB20, member RAS oncogene family	73.4489	58.287	8.67402e-13	2.49363e-11	16.1354
chr13_110726001_110726200	chr13	110726001	110726200	199	*	Distal Intergenic	10565	1	ENST00000464141.1	3621	ENSG00000153487	ING1	inhibitor of growth family member 1	70.7112	55.1139	0.000303896	0.00114939	15.7122
chr13_110946001_110946200	chr13	110946001	110946200	199	*	Intron (ENST00000652145.1/ENST00000652145.1, intron 2 of 2)	-19504	1	ENST00000440735.2	104355135	NA	LINC00431	long intergenic non-protein coding RNA 431	36.1712	53.7294	2.07727e-33	5.16715e-31	-19.3379
chr13_111177401_111177600	chr13	111177401	111177600	199	*	Intron (ENST00000317133.9/8874, intron 2 of 18)	-7338	1	ENST00000467053.5	8874	ENSG00000102606	ARHGEF7	Rho guanine nucleotide exchange factor 7	64.0073	46.4028	6.64542e-09	9.16906e-08	20.2385
chr13_112262001_112262200	chr13	112262001	112262200	199	*	Distal Intergenic	-51267	1	ENST00000565936.1	101928752	ENSG00000260343	LINC01043	long intergenic non-protein coding RNA 1043	47.0592	61.4353	1.65233e-16	8.31932e-15	-15.6887
chr13_112909201_112909400	chr13	112909201	112909400	199	*	3' UTR	14824	1	ENST00000375608.7	23263	ENSG00000126217	MCF2L	MCF.2 cell line derived transforming sequence like	22.2889	38.5224	1.14748e-07	1.18852e-06	-16.6794
chr13_112969601_112969800	chr13	112969601	112969800	199	*	Promoter (<=1kb)	388	1	ENST00000535094.7	23263	ENSG00000126217	MCF2L	MCF.2 cell line derived transforming sequence like	37.4878	23.9233	9.53457e-09	1.27009e-07	21.2873
chr13_113070201_113070400	chr13	113070201	113070400	199	*	Exon (ENST00000464800.5/23263, exon 4 of 4)	-4067	1	ENST00000397017.6	23263	ENSG00000126217	MCF2L	MCF.2 cell line derived transforming sequence like	47.3712	59.1329	1.32633e-13	4.34206e-12	-15.0006
chr13_113165601_113165800	chr13	113165601	113165800	199	*	Promoter (1-2kb)	1083	1	ENST00000493630.1	8858	ENSG00000126231	PROZ	protein Z, vitamin K dependent plasma glycoprotein	45.1631	63.1795	7.15779e-14	2.4423e-12	-18.6576
chr13_113177201_113177400	chr13	113177201	113177400	199	*	Promoter (<=1kb)	975	2	ENST00000463102.5	55795	ENSG00000126226	PCID2	PCI domain containing 2	44.0147	70.5904	2.04498e-34	5.47277e-32	-27.0211
chr13_113400201_113400400	chr13	113400201	113400400	199	*	3' UTR	-36054	2	ENST00000375430.8	79774	ENSG00000139835	GRTP1	growth hormone regulated TBC protein 1	66.8167	54.0615	2.48004e-17	1.39509e-15	15.2203
chr13_113548401_113548600	chr13	113548401	113548600	199	*	Promoter (<=1kb)	69	1	ENST00000619336.1	55002	ENSG00000150403	TMCO3	transmembrane and coiled-coil domains 3	67.2975	38.208	7.52356e-33	1.81075e-30	25.3689
chr13_113883801_113884000	chr13	113883801	113884000	199	*	Promoter (<=1kb)	-151	2	ENST00000609861.6	100874178	ENSG00000226921	LINC00454	long intergenic non-protein coding RNA 454	36.7202	47.6841	8.05953e-08	8.65662e-07	-16.7591
chr13_114078401_114078600	chr13	114078401	114078600	199	*	Intron (ENST00000334062.8/22821, intron 1 of 23)	-42209	2	ENST00000542651.2	22821	ENSG00000185989	RASA3	RAS p21 protein activator 3	31.3774	49.4915	6.54586e-13	1.9203e-11	-16.7553
chr13_18673801_18674000	chr13	18673801	18674000	199	*	Intron (ENST00000422609.1/ENST00000422609.1, intron 1 of 1)	197967	2	ENST00000457997.1	284232	NA	ANKRD20A9P	ankyrin repeat domain 20 family member A9, pseudogene	58.18	76.7572	7.53477e-17	3.95904e-15	-18.8036
chr13_18836601_18836800	chr13	18836601	18836800	199	*	Intron (ENST00000457997.1/284232, intron 12 of 18)	35167	2	ENST00000457997.1	284232	NA	ANKRD20A9P	ankyrin repeat domain 20 family member A9, pseudogene	74.5821	54.2857	8.40063e-19	5.63708e-17	22.4868
chr13_19771201_19771400	chr13	19771201	19771400	199	*	Intron (ENST00000471658.5/55269, intron 2 of 7)	11517	2	ENST00000471658.5	55269	ENSG00000121390	PSPC1	paraspeckle component 1	33.5675	52.0576	2.71026e-10	4.98743e-09	-15.8392
chr13_19812801_19813000	chr13	19812801	19813000	199	*	Distal Intergenic	-29783	2	ENST00000619300.4	55269	ENSG00000121390	PSPC1	paraspeckle component 1	32.4054	50.1047	7.72045e-10	1.30166e-08	-21.6232
chr13_19820601_19820800	chr13	19820601	19820800	199	*	Downstream (2-3kb)	30996	2	ENST00000382909.5	9205	ENSG00000132950	ZMYM5	zinc finger MYM-type containing 5	51.721	69.1562	5.05921e-38	1.70489e-35	-18.8968
chr13_20383401_20383600	chr13	20383401	20383600	199	*	Distal Intergenic	50246	2	ENST00000584834.1	100616304	ENSG00000263978	MIR4499	microRNA 4499	33.3608	47.0385	0.000381567	0.00139291	-15.7834
chr13_20717801_20718000	chr13	20717801	20718000	199	*	Intron (ENST00000304920.3/53342, intron 2 of 2)	13723	1	ENST00000468605.1	53342	ENSG00000172458	IL17D	interleukin 17D	64.3606	49.4097	3.02715e-19	2.14751e-17	15.8408
chr13_20775801_20776000	chr13	20775801	20776000	199	*	Promoter (1-2kb)	-1841	2	ENST00000382758.6	221143	ENSG00000150456	EEF1AKMT1	EEF1A lysine methyltransferase 1	30.8016	41.2694	1.44743e-08	1.85258e-07	-15.0085
chr13_21259601_21259800	chr13	21259601	21259800	199	*	Distal Intergenic	34517	1	ENST00000443719.2	103689843	NA	LINC01046	long intergenic non-protein coding RNA 1046	46.4215	43.2371	1.60101e-09	2.53008e-08	16.948
chr13_22120201_22120400	chr13	22120201	22120400	199	*	Intron (ENST00000657205.1/100506622, intron 1 of 3)	12603	1	ENST00000659301.1	100506622	ENSG00000276476	LINC00540	long intergenic non-protein coding RNA 540	86.9559	68.472	3.24836e-08	3.83652e-07	16.499
chr13_23021401_23021600	chr13	23021401	23021600	199	*	Distal Intergenic	-105033	2	ENST00000577004.2	100996930	NA	LINC00621	long intergenic non-protein coding RNA 621	57.5047	36.4537	4.90942e-07	4.34601e-06	16.4502
chr13_23588801_23589000	chr13	23588801	23589000	199	*	Intron (ENST00000248484.8/55504, intron 1 of 9)	9422	1	ENST00000382263.3	55504	ENSG00000127863	TNFRSF19	TNF receptor superfamily member 19	19.7652	36.958	4.75592e-06	3.21443e-05	-15.6589
chr13_26043401_26043600	chr13	26043401	26043600	199	*	Downstream (<1kb)	7431	2	ENST00000319420.3	387914	ENSG00000180730	SHISA2	shisa family member 2	32.3654	57.8596	1.64326e-13	5.29128e-12	-19.8673
chr13_27034601_27034800	chr13	27034601	27034800	199	*	Distal Intergenic	60906	2	ENST00000612674.1	219333	ENSG00000152484	USP12	ubiquitin specific peptidase 12	27.8475	17.4572	3.77401e-14	1.34421e-12	19.1595
chr13_27965601_27965800	chr13	27965601	27965800	199	*	Promoter (1-2kb)	1525	2	ENST00000548877.1	1045	ENSG00000165556	CDX2	caudal type homeobox 2	60.8127	42.5462	3.09249e-08	3.66803e-07	19.5749
chr13_28306001_28306200	chr13	28306001	28306200	199	*	Promoter (2-3kb)	2234	2	ENST00000617835.4	2321	ENSG00000102755	FLT1	fms related receptor tyrosine kinase 1	74.577	58.514	7.64831e-20	5.78947e-18	17.9446
chr13_30640401_30640600	chr13	30640401	30640600	199	*	Intron (ENST00000255304.9/10208, intron 5 of 8)	22465	1	ENST00000614860.1	10208	ENSG00000132952	USPL1	ubiquitin specific peptidase like 1	62.7854	41.816	3.96509e-19	2.77222e-17	20.274
chr13_30940601_30940800	chr13	30940601	30940800	199	*	Intron (ENST00000380473.8/122046, intron 2 of 6)	-6756	2	ENST00000591131.1	100507064	ENSG00000224743	TEX26-AS1	TEX26 antisense RNA 1	54.3043	35.952	2.28786e-14	8.44662e-13	18.8045
chr13_33350001_33350200	chr13	33350001	33350200	199	*	Promoter (<=1kb)	430	2	ENST00000567873.1	90627	ENSG00000133121	STARD13	StAR related lipid transfer domain containing 13	31.8637	26.791	2.88011e-46	1.56096e-43	19.9511
chr13_33643601_33643800	chr13	33643601	33643800	199	*	Intron (ENST00000454681.2/90627, intron 1 of 5)	32924	2	ENST00000445227.1	90627	ENSG00000133121	STARD13	StAR related lipid transfer domain containing 13	35.3017	55.7762	1.09432e-17	6.45981e-16	-17.1621
chr13_36978001_36978200	chr13	36978001	36978200	199	*	Intron (ENST00000239891.4/29880, intron 6 of 9)	-9946	2	ENST00000460230.1	29880	ENSG00000120697	ALG5	ALG5 dolichyl-phosphate beta-glucosyltransferase	75.1014	89.2155	8.09983e-15	3.19987e-13	-20.9122
chr13_40446001_40446200	chr13	40446001	40446200	199	*	Intron (ENST00000637523.1/646982, intron 5 of 10)	-6196	2	ENST00000667316.1	646982	ENSG00000215483	LINC00598	long intergenic non-protein coding RNA 598	62.5521	44.5619	4.72543e-11	1.0069e-09	16.1953
chr13_40845401_40845600	chr13	40845401	40845600	199	*	Intron (ENST00000652519.1/100616668, intron 2 of 6)	9391	2	ENST00000432905.5	100616668	NA	TPTE2P5	transmembrane phosphoinositide 3-phosphatase and tensin homolog 2 pseudogene 5	76.9143	60.8575	1.64307e-09	2.5915e-08	15.668
chr13_40880601_40880800	chr13	40880601	40880800	199	*	Intron (ENST00000652519.1/100616668, intron 2 of 6)	-16250	2	ENST00000458118.5	100616668	NA	TPTE2P5	transmembrane phosphoinositide 3-phosphatase and tensin homolog 2 pseudogene 5	84.2368	93.5319	1.81882e-48	1.10864e-45	-21.1486
chr13_41201401_41201600	chr13	41201401	41201600	199	*	Intron (ENST00000619407.4/101929140, intron 3 of 3)	-6833	2	ENST00000379483.4	84078	ENSG00000120696	KBTBD7	kelch repeat and BTB domain containing 7	64.6091	81.1614	3.53508e-14	1.26592e-12	-19.3791
chr13_41469001_41469200	chr13	41469001	41469200	199	*	Intron (ENST00000379359.4/28984, intron 4 of 4)	4887	1	ENST00000487837.1	28984	ENSG00000102760	RGCC	regulator of cell cycle	67.682	84.3312	1.96185e-33	4.88285e-31	-20.0773
chr13_41581001_41581200	chr13	41581001	41581200	199	*	Intron (ENST00000379310.8/23078, intron 42 of 44)	-12607	2	ENST00000583027.1	100847026	ENSG00000284584	MIR5006	microRNA 5006	46.4458	66.2669	1.59486e-13	5.14598e-12	-21.3688
chr13_41581201_41581400	chr13	41581201	41581400	199	*	Intron (ENST00000379310.8/23078, intron 42 of 44)	-12807	2	ENST00000583027.1	100847026	ENSG00000284584	MIR5006	microRNA 5006	65.5305	77.8486	2.05068e-80	5.62085e-77	-20.3097
chr13_42598801_42599000	chr13	42598801	42599000	199	*	Intron (ENST00000358545.6/8600, intron 4 of 6)	24498	1	ENST00000239849.8	8600	ENSG00000120659	TNFSF11	TNF superfamily member 11	53.0553	34.0637	1.25496e-15	5.58828e-14	17.3659
chr13_43896801_43897000	chr13	43896801	43897000	199	*	Intron (ENST00000627615.1/144811, intron 4 of 12)	-11714	1	ENST00000585327.5	121838	ENSG00000233725	NRAD1	non-coding RNA in the aldehyde dehydrogenase 1A pathway	58.0982	76.9787	9.24555e-47	5.19407e-44	-20.651
chr13_44390601_44390800	chr13	44390601	44390800	199	*	3' UTR	10916	1	ENST00000616650.1	387923	ENSG00000151778	SERP2	stress associated endoplasmic reticulum protein family member 2	67.511	53.7113	1.47117e-15	6.48444e-14	15.0122
chr13_49846801_49847000	chr13	49846801	49847000	199	*	Distal Intergenic	-43591	1	ENST00000318353.2	220429	ENSG00000181358	CTAGE10P	CTAGE family member 10, pseudogene	44.531	30.3464	8.51869e-10	1.42447e-08	16.3607
chr13_51689201_51689400	chr13	51689201	51689400	199	*	Intron (ENST00000298125.7/115825, intron 3 of 11)	-49748	1	ENST00000460145.2	115825	ENSG00000139668	WDFY2	WD repeat and FYVE domain containing 2	68.4745	46.2884	5.97281e-06	3.92267e-05	20.9753
chr13_72979601_72979800	chr13	72979601	72979800	199	*	Intron (ENST00000326291.11/10464, intron 16 of 17)	9963	1	ENST00000469712.1	10464	ENSG00000083535	PIBF1	progesterone immunomodulatory binding factor 1	57.5183	77.7252	2.0536e-112	1.38083e-108	-22.5313
chr13_72979801_72980000	chr13	72979801	72980000	199	*	Intron (ENST00000326291.11/10464, intron 16 of 17)	10163	1	ENST00000469712.1	10464	ENSG00000083535	PIBF1	progesterone immunomodulatory binding factor 1	57.7599	76.6045	5.75089e-20	4.42085e-18	-19.7235
chr13_77546601_77546800	chr13	77546601	77546800	199	*	Intron (ENST00000535157.5/8796, intron 1 of 30)	10843	1	ENST00000377246.7	8796	ENSG00000136155	SCEL	sciellin	55.3929	35.788	3.2939e-15	1.37846e-13	17.2661
chr13_78647401_78647600	chr13	78647401	78647600	199	*	Intron (ENST00000282003.7/79596, intron 1 of 5)	11555	2	ENST00000282003.7	79596	ENSG00000152193	OBI1	ORC ubiquitin ligase 1	56.4283	38.3793	4.80584e-28	7.82781e-26	18.6859
chr13_88447401_88447600	chr13	88447401	88447600	199	*	Distal Intergenic	-47189	1	ENST00000658219.1	100874168	NA	LINC00433	long intergenic non-protein coding RNA 433	61.3986	43.2308	9.87444e-35	2.71001e-32	18.4893
chr13_97301801_97302000	chr13	97301801	97302000	199	*	Intron (ENST00000397601.5/10150, intron 2 of 6)	-54796	1	ENST00000449284.1	10150	ENSG00000139793	MBNL2	muscleblind like splicing regulator 2	59.0768	45.4386	8.58892e-16	3.92532e-14	16.0069
chr13_97970601_97970800	chr13	97970601	97970800	199	*	Promoter (<=1kb)	821	1	ENST00000631030.1	3843	ENSG00000065150	IPO5	importin 5	74.5199	59.3367	5.0408e-05	0.000248675	15.8059
chr13_98316001_98316200	chr13	98316001	98316200	199	*	Intron (ENST00000595437.5/10160, intron 2 of 27)	-11991	1	ENST00000601361.1	10160	ENSG00000152767	FARP1	FERM, ARH/RhoGEF and pleckstrin domain protein 1	60.663	44.6675	2.82451e-05	0.000150996	17.723
chr13_98726801_98727000	chr13	98726801	98727000	199	*	Promoter (<=1kb)	-235	2	ENST00000376494.1	6564	ENSG00000088386	SLC15A1	solute carrier family 15 member 1	36.207	22.7803	4.11666e-10	7.30438e-09	15.5262
chr13_98768001_98768200	chr13	98768001	98768200	199	*	Distal Intergenic	-15330	2	ENST00000376503.10	6564	ENSG00000088386	SLC15A1	solute carrier family 15 member 1	50.2099	36.1612	3.6067e-06	2.52153e-05	15.8822
chr13_98998201_98998400	chr13	98998201	98998400	199	*	Intron (ENST00000448493.7/23348, intron 1 of 52)	17380	2	ENST00000339416.7	23348	ENSG00000088387	DOCK9	dedicator of cytokinesis 9	29.5262	50.9366	7.40258e-36	2.17742e-33	-23.0279
chr13_99230601_99230800	chr13	99230601	99230800	199	*	Intron (ENST00000355700.9/337867, intron 1 of 4)	-13715	1	ENST00000494576.5	337867	ENSG00000134882	UBAC2	UBA domain containing 2	56.7474	41.1821	9.4339e-22	8.80823e-20	15.5302
chr14_100558401_100558600	chr14	100558401	100558600	199	*	Intron (ENST00000637646.1/57596, intron 1 of 6)	-8513	2	ENST00000556751.5	57596	ENSG00000183092	BEGAIN	brain enriched guanylate kinase associated	34.2819	46.8374	6.12945e-05	0.000294035	-15.1436
chr14_100605001_100605200	chr14	100605001	100605200	199	*	Distal Intergenic	-17589	2	ENST00000554140.1	57596	ENSG00000183092	BEGAIN	brain enriched guanylate kinase associated	42.5467	57.2898	4.09273e-07	3.69433e-06	-15.8328
chr14_100622001_100622200	chr14	100622001	100622200	199	*	Distal Intergenic	-34589	2	ENST00000554140.1	57596	ENSG00000183092	BEGAIN	brain enriched guanylate kinase associated	44.4486	61.2495	1.7042e-11	3.93103e-10	-15.4574
chr14_100622201_100622400	chr14	100622201	100622400	199	*	Distal Intergenic	-34789	2	ENST00000554140.1	57596	ENSG00000183092	BEGAIN	brain enriched guanylate kinase associated	27.9273	44.6621	1.52205e-11	3.53931e-10	-15.9465
chr14_100779401_100779600	chr14	100779401	100779600	199	*	Promoter (<=1kb)	0	1	ENST00000556407.5	55384	ENSG00000214548	MEG3	maternally expressed 3	49.7443	64.941	1.40391e-08	1.80229e-07	-15.1956
chr14_101070601_101070800	chr14	101070601	101070800	199	*	Promoter (<=1kb)	691	1	ENST00000429368.2	100507257	ENSG00000223403	MEG9	maternally expressed 9	34.9469	45.3297	4.22786e-05	0.000213728	-15.3741
chr14_101202001_101202200	chr14	101202001	101202200	199	*	Distal Intergenic	81162	1	ENST00000557121.2	101929422	ENSG00000259004	LINC02285	long intergenic non-protein coding RNA 2285	46.0079	60.2647	9.7421e-13	2.77381e-11	-16.4169
chr14_101266201_101266400	chr14	101266201	101266400	199	*	Intron (ENST00000555328.1/ENST00000555328.1, intron 1 of 1)	141522	2	ENST00000556987.1	338002	ENSG00000259023	LINC00524	long intergenic non-protein coding RNA 524	48.446	78.8157	4.25289e-18	2.63711e-16	-17.7513
chr14_101788201_101788400	chr14	101788201	101788400	199	*	Promoter (2-3kb)	2081	1	ENST00000556086.1	5527	ENSG00000078304	PPP2R5C	protein phosphatase 2 regulatory subunit B'gamma	76.4832	61.2448	4.76508e-09	6.79761e-08	16.3634
chr14_102498601_102498800	chr14	102498601	102498800	199	*	Promoter (1-2kb)	1063	1	ENST00000559124.1	9895	ENSG00000196663	TECPR2	tectonin beta-propeller repeat containing 2	61.9967	49.5415	2.05368e-30	4.08772e-28	15.0151
chr14_102507201_102507400	chr14	102507201	102507400	199	*	Promoter (1-2kb)	1417	2	ENST00000559651.1	122416	ENSG00000156381	ANKRD9	ankyrin repeat domain 9	63.9221	49.0167	5.33912e-52	3.81028e-49	17.8101
chr14_102507401_102507600	chr14	102507401	102507600	199	*	Promoter (1-2kb)	1217	2	ENST00000559651.1	122416	ENSG00000156381	ANKRD9	ankyrin repeat domain 9	46.8129	36.0339	7.0434e-69	1.12677e-65	15.9857
chr14_102763601_102763800	chr14	102763601	102763800	199	*	Distal Intergenic	-13676	1	ENST00000560371.5	7187	ENSG00000131323	TRAF3	TNF receptor associated factor 3	38.9526	54.1008	1.73072e-06	1.32178e-05	-17.8571
chr14_102795801_102796000	chr14	102795801	102796000	199	*	Intron (ENST00000560371.5/7187, intron 1 of 10)	18184	1	ENST00000560463.5	7187	ENSG00000131323	TRAF3	TNF receptor associated factor 3	29.7684	44.3022	2.3686e-26	3.35291e-24	-15.2894
chr14_103255601_103255800	chr14	103255601	103255800	199	*	Distal Intergenic	-66574	2	ENST00000514902.2	100131366	ENSG00000251533	LINC00605	long intergenic non-protein coding RNA 605	59.1506	73.5316	1.11368e-05	6.74548e-05	-16.3214
chr14_103315401_103315600	chr14	103315401	103315600	199	*	Distal Intergenic	-17944	1	ENST00000560877.5	1983	ENSG00000100664	EIF5	eukaryotic translation initiation factor 5	19.5547	36.2596	3.59328e-08	4.19849e-07	-15.2052
chr14_103569601_103569800	chr14	103569601	103569800	199	*	Promoter (1-2kb)	-1868	1	ENST00000554876.5	84334	ENSG00000256053	COA8	cytochrome c oxidase assembly factor 8	31.1985	10.7069	7.17916e-13	2.08971e-11	20.737
chr14_104104201_104104400	chr14	104104201	104104400	199	*	Promoter (<=1kb)	-529	1	ENST00000549809.5	374569	ENSG00000166183	ASPG	asparaginase	36.0834	54.5027	2.40631e-11	5.4119e-10	-16.9166
chr14_104179401_104179600	chr14	104179401	104179600	199	*	Intron (ENST00000423312.6/26153, intron 14 of 14)	40362	1	ENST00000315264.7	26153	ENSG00000066735	KIF26A	kinesin family member 26A	31.1797	47.5125	3.2104e-21	2.83044e-19	-15.5727
chr14_104180401_104180600	chr14	104180401	104180600	199	*	3' UTR	41362	1	ENST00000315264.7	26153	ENSG00000066735	KIF26A	kinesin family member 26A	39.2184	54.7609	4.09248e-07	3.69418e-06	-16.6001
chr14_104187401_104187600	chr14	104187401	104187600	199	*	Distal Intergenic	-35984	1	ENST00000553757.1	145195	ENSG00000258913	LINC02691	long intergenic non-protein coding RNA 2691	40.2373	54.4333	2.81316e-21	2.4971e-19	-15.4458
chr14_104211001_104211200	chr14	104211001	104211200	199	*	Distal Intergenic	-12384	1	ENST00000553757.1	145195	ENSG00000258913	LINC02691	long intergenic non-protein coding RNA 2691	35.3772	56.7659	2.33137e-21	2.08536e-19	-18.7575
chr14_104341601_104341800	chr14	104341601	104341800	199	*	Distal Intergenic	117947	1	ENST00000662137.1	145195	ENSG00000258913	LINC02691	long intergenic non-protein coding RNA 2691	76.9146	83.4837	1.72623e-19	1.25971e-17	-20.6563
chr14_104570401_104570600	chr14	104570401	104570600	199	*	Intron (ENST00000415614.6/388021, intron 3 of 3)	-9084	1	ENST00000557649.5	400258	ENSG00000184601	C14orf180	chromosome 14 open reading frame 180	43.6261	53.1808	2.15859e-07	2.09065e-06	-20.4444
chr14_104575001_104575200	chr14	104575001	104575200	199	*	Intron (ENST00000415614.6/388021, intron 3 of 3)	-4484	1	ENST00000557649.5	400258	ENSG00000184601	C14orf180	chromosome 14 open reading frame 180	43.3723	58.9487	1.09025e-55	9.25381e-53	-15.5058
chr14_104724801_104725000	chr14	104724801	104725000	199	*	Promoter (<=1kb)	616	1	ENST00000330877.6	122622	ENSG00000185100	ADSS1	adenylosuccinate synthase 1	25.7172	41.9805	4.71893e-10	8.29063e-09	-15.3532
chr14_105503801_105504000	chr14	105503801	105504000	199	*	Distal Intergenic	6176	1	ENST00000546492.1	283643	ENSG00000185347	TEDC1	tubulin epsilon and delta complex 1	39.911	53.0875	6.20865e-06	4.05547e-05	-15.3703
chr14_105721401_105721600	chr14	105721401	105721600	199	*	Distal Intergenic	81234	1	ENST00000616772.1	102465871	ENSG00000274172	MIR8071-1	microRNA 8071-1	42.6778	59.2298	9.03829e-05	0.000409905	-15.8839
chr14_105721601_105721800	chr14	105721601	105721800	199	*	Exon (ENST00000521393.1/ENST00000521393.1, exon 2 of 2)	81434	1	ENST00000616772.1	102465871	ENSG00000274172	MIR8071-1	microRNA 8071-1	32.2045	45.8597	0.000110865	0.000488061	-15.2545
chr14_20280401_20280600	chr14	20280401	20280600	199	*	Intron (ENST00000556592.1/ENST00000556592.1, intron 1 of 4)	25341	2	ENST00000383029.7	91875	ENSG00000136319	TTC5	tetratricopeptide repeat domain 5	64.2105	80.9209	4.2429e-06	2.90775e-05	-16.0049
chr14_21079601_21079800	chr14	21079601	21079800	199	*	Promoter (1-2kb)	-1097	1	ENST00000554514.1	55701	ENSG00000165801	ARHGEF40	Rho guanine nucleotide exchange factor 40	53.2364	39.4742	2.54529e-09	3.8489e-08	15.8285
chr14_21218401_21218600	chr14	21218401	21218600	199	*	Intron (ENST00000336053.10/3183, intron 4 of 6)	-4983	2	ENST00000555585.5	3183	ENSG00000092199	HNRNPC	heterogeneous nuclear ribonucleoprotein C	25.1885	44.3107	6.48483e-15	2.59594e-13	-23.3686
chr14_21282801_21283000	chr14	21282801	21283000	199	*	Distal Intergenic	-4939	1	ENST00000556336.5	57096	ENSG00000092200	RPGRIP1	RPGR interacting protein 1	39.4612	61.0431	4.9699e-31	1.03519e-28	-21.813
chr14_22813601_22813800	chr14	22813601	22813800	199	*	Promoter (1-2kb)	1382	2	ENST00000555251.1	9056	ENSG00000155465	SLC7A7	solute carrier family 7 member 7	59.7623	72.1676	6.07793e-09	8.45902e-08	-16.2282
chr14_24437201_24437400	chr14	24437201	24437400	199	*	Promoter (1-2kb)	1745	1	ENST00000556255.1	23351	ENSG00000100441	KHNYN	KH and NYN domain containing	81.4084	59.1128	2.50743e-26	3.5378e-24	20.9407
chr14_31413401_31413600	chr14	31413401	31413600	199	*	Intron (ENST00000543095.7/25938, intron 1 of 35)	-6686	1	ENST00000549844.5	101927124	ENSG00000250365	LOC101927124	uncharacterized LOC101927124	24.4932	52.3525	3.67061e-20	2.88772e-18	-28.4141
chr14_33020801_33021000	chr14	33020801	33021000	199	*	Intron (ENST00000551634.5/64067, intron 1 of 10)	81485	1	ENST00000357798.9	64067	ENSG00000151322	NPAS3	neuronal PAS domain protein 3	65.4543	50.4918	1.33419e-40	5.1912e-38	15.7002
chr14_33067001_33067200	chr14	33067001	33067200	199	*	Intron (ENST00000551634.5/64067, intron 1 of 10)	127685	1	ENST00000357798.9	64067	ENSG00000151322	NPAS3	neuronal PAS domain protein 3	71.4529	52.5366	1.71183e-26	2.45388e-24	19.4601
chr14_33850401_33850600	chr14	33850401	33850600	199	*	Distal Intergenic	80736	2	ENST00000556785.1	112399	ENSG00000129521	EGLN3	egl-9 family hypoxia inducible factor 3	46.1865	61.1916	8.30728e-36	2.43687e-33	-18.0456
chr14_34639801_34640000	chr14	34639801	34640000	199	*	Distal Intergenic	-9642	2	ENST00000652385.1	58533	ENSG00000129515	SNX6	sorting nexin 6	21.6132	37.5149	6.65797e-08	7.29544e-07	-16.7546
chr14_34745401_34745600	chr14	34745401	34745600	199	*	Distal Intergenic	16176	2	ENST00000555331.1	11177	ENSG00000198604	BAZ1A	bromodomain adjacent to zinc finger domain 1A	53.0025	36.3837	0.000135277	0.000578923	17.6413
chr14_34747201_34747400	chr14	34747201	34747400	199	*	Distal Intergenic	14376	2	ENST00000555331.1	11177	ENSG00000198604	BAZ1A	bromodomain adjacent to zinc finger domain 1A	16.0214	34.9028	1.02113e-05	6.25855e-05	-18.0942
chr14_35380001_35380200	chr14	35380001	35380200	199	*	Distal Intergenic	23038	2	ENST00000555371.1	4792	ENSG00000100906	NFKBIA	NFKB inhibitor alpha	38.4642	56.8524	1.88921e-11	4.32612e-10	-17.4941
chr14_36662201_36662400	chr14	36662201	36662400	199	*	Promoter (<=1kb)	-174	1	ENST00000554201.1	5083	ENSG00000198807	PAX9	paired box 9	11.3959	31.2974	6.79244e-49	4.19369e-46	-19.9728
chr14_36870601_36870800	chr14	36870601	36870800	199	*	Exon (ENST00000557611.1/89874, exon 3 of 3)	81591	2	ENST00000582187.1	100616280	ENSG00000266327	MIR4503	microRNA 4503	47.999	23.0738	1.0458e-12	2.96275e-11	17.3515
chr14_40326201_40326400	chr14	40326201	40326400	199	*	Intron (ENST00000652126.1/ENST00000652126.1, intron 5 of 7)	-628293	1	ENST00000651006.1	644919	NA	LINC02315	long intergenic non-protein coding RNA 2315	32.0371	46.8041	2.00409e-52	1.46174e-49	-19.4769
chr14_40326401_40326600	chr14	40326401	40326600	199	*	Intron (ENST00000652126.1/ENST00000652126.1, intron 5 of 7)	-628093	1	ENST00000651006.1	644919	NA	LINC02315	long intergenic non-protein coding RNA 2315	39.1001	53.5766	1.40817e-13	4.58832e-12	-20.1168
chr14_49636001_49636200	chr14	49636001	49636200	199	*	Promoter (<=1kb)	-772	2	ENST00000406043.3	55172	ENSG00000165506	DNAAF2	dynein axonemal assembly factor 2	23.745	42.1265	2.58617e-05	0.000139936	-16.5161
chr14_49747201_49747400	chr14	49747201	49747400	199	*	Intron (ENST00000556392.5/122773, intron 12 of 12)	-20730	1	ENST00000555739.5	23588	ENSG00000165516	KLHDC2	kelch domain containing 2	62.7864	46.0156	2.98018e-08	3.54929e-07	15.0726
chr14_50717201_50717400	chr14	50717201	50717400	199	*	Downstream (2-3kb)	9014	2	ENST00000555984.1	51199	ENSG00000100503	NIN	ninein	38.1411	58.2104	1.27623e-14	4.89617e-13	-22.2869
chr14_52832401_52832600	chr14	52832401	52832600	199	*	Exon (ENST00000649005.1/ENST00000649005.1, exon 3 of 6)	28703	2	ENST00000555546.5	10979	ENSG00000073712	FERMT2	fermitin family member 2	69.5152	55.7554	4.25042e-07	3.81984e-06	15.4175
chr14_52850001_52850200	chr14	52850001	52850200	199	*	Intron (ENST00000654071.1/ENST00000654071.1, intron 1 of 3)	11103	2	ENST00000555546.5	10979	ENSG00000073712	FERMT2	fermitin family member 2	41.7435	56.4631	8.42697e-17	4.4015e-15	-15.3192
chr14_55509801_55510000	chr14	55509801	55510000	199	*	Intron (ENST00000554558.6/100129075, intron 3 of 3)	-49072	1	ENST00000557267.1	3895	ENSG00000126777	KTN1	kinectin 1	77.7841	58.9682	3.65734e-34	9.6085e-32	17.3066
chr14_55510001_55510200	chr14	55510001	55510200	199	*	Intron (ENST00000554558.6/100129075, intron 3 of 3)	-48872	1	ENST00000557267.1	3895	ENSG00000126777	KTN1	kinectin 1	73.3618	57.8159	1.64219e-31	3.55656e-29	15.0191
chr14_56761001_56761200	chr14	56761001	56761200	199	*	Intron (ENST00000555316.1/ENST00000555316.1, intron 1 of 1)	44448	2	ENST00000554788.5	5015	ENSG00000165588	OTX2	orthodenticle homeobox 2	50.3253	70.248	7.5675e-06	4.821e-05	-16.8143
chr14_58645801_58646000	chr14	58645801	58646000	199	*	Promoter (<=1kb)	-631	1	ENST00000648996.1	102723742	ENSG00000258583	LINC01500	long intergenic non-protein coding RNA 1500	5.71333	24.4331	7.86136e-24	8.89794e-22	-18.6526
chr14_61553601_61553800	chr14	61553601	61553800	199	*	Intron (ENST00000556347.1/5583, intron 3 of 3)	10240	1	ENST00000556245.1	5583	ENSG00000027075	PRKCH	protein kinase C eta	59.5224	84.556	1.63672e-62	1.95106e-59	-25.462
chr14_61553801_61554000	chr14	61553801	61554000	199	*	Intron (ENST00000556347.1/5583, intron 3 of 3)	10440	1	ENST00000556245.1	5583	ENSG00000027075	PRKCH	protein kinase C eta	32.939	63.6558	1.02496e-74	2.14114e-71	-30.9924
chr14_62016401_62016600	chr14	62016401	62016600	199	*	Intron (ENST00000636133.1/83851, intron 2 of 3)	20568	1	ENST00000555409.1	83851	ENSG00000139973	SYT16	synaptotagmin 16	61.0015	73.3032	3.50146e-12	9.08527e-11	-15.1307
chr14_64726601_64726800	chr14	64726601	64726800	199	*	Promoter (1-2kb)	-1084	1	ENST00000556801.1	26030	ENSG00000126822	PLEKHG3	pleckstrin homology and RhoGEF domain containing G3	38.3523	56.7205	1.94464e-16	9.70588e-15	-17.5355
chr14_65431201_65431400	chr14	65431201	65431400	199	*	Intron (ENST00000360689.9/2530, intron 1 of 10)	18133	1	ENST00000556292.1	2530	ENSG00000033170	FUT8	fucosyltransferase 8	34.0606	52.607	2.3532e-16	1.16251e-14	-19.305
chr14_66022401_66022600	chr14	66022401	66022600	199	*	Distal Intergenic	385885	1	ENST00000554765.1	2530	ENSG00000033170	FUT8	fucosyltransferase 8	60.5589	44.8157	8.34556e-09	1.12547e-07	18.7811
chr14_67635601_67635800	chr14	67635601	67635800	199	*	Intron (ENST00000261783.4/384, intron 2 of 7)	-10648	1	ENST00000557319.1	384	ENSG00000081181	ARG2	arginase 2	23.0857	40.9829	1.40815e-14	5.37687e-13	-18.2485
chr14_67662801_67663000	chr14	67662801	67663000	199	*	Promoter (2-3kb)	-2608	2	ENST00000553619.1	10490	ENSG00000100568	VTI1B	vesicle transport through interaction with t-SNAREs 1B	57.64	71.8849	5.30307e-09	7.48419e-08	-17.7077
chr14_68450401_68450600	chr14	68450401	68450600	199	*	Intron (ENST00000479335.5/5890, intron 10 of 11)	-21433	1	ENST00000555782.1	5890	ENSG00000182185	RAD51B	RAD51 paralog B	27.1696	47.1391	8.60665e-06	5.39413e-05	-18.9826
chr14_68585601_68585800	chr14	68585601	68585800	199	*	Intron (ENST00000487861.5/5890, intron 10 of 10)	40040	1	ENST00000556251.1	5890	ENSG00000182185	RAD51B	RAD51 paralog B	68.4346	54.663	2.51308e-09	3.80434e-08	15.9131
chr14_68691201_68691400	chr14	68691201	68691400	199	*	Intron (ENST00000488612.5/5890, intron 11 of 11)	-62757	2	ENST00000556301.1	100996664	NA	LOC100996664	uncharacterized LOC100996664	87.0634	67.4667	1.55443e-15	6.82154e-14	21.8883
chr14_68711401_68711600	chr14	68711401	68711600	199	*	Intron (ENST00000488612.5/5890, intron 11 of 11)	79643	2	ENST00000555997.1	677	ENSG00000185650	ZFP36L1	ZFP36 ring finger protein like 1	82.7639	66.4842	2.84821e-19	2.02725e-17	16.8713
chr14_68951001_68951200	chr14	68951001	68951200	199	*	Intron (ENST00000193403.10/87, intron 1 of 20)	-3454	2	ENST00000553779.5	87	ENSG00000072110	ACTN1	actinin alpha 1	50.1445	62.7011	1.12574e-10	2.23204e-09	-19.38
chr14_68951201_68951400	chr14	68951201	68951400	199	*	Intron (ENST00000193403.10/87, intron 1 of 20)	-3654	2	ENST00000553779.5	87	ENSG00000072110	ACTN1	actinin alpha 1	42.0573	54.8512	0.000218505	0.000870324	-15.0205
chr14_69589001_69589200	chr14	69589001	69589200	199	*	Distal Intergenic	-14131	2	ENST00000599174.3	56936	ENSG00000267909	CCDC177	coiled-coil domain containing 177	62.1609	47.2675	4.65155e-07	4.14115e-06	17.4174
chr14_69878801_69879000	chr14	69878801	69879000	199	*	Promoter (<=1kb)	-416	1	ENST00000361956.7	64093	ENSG00000198732	SMOC1	SPARC related modular calcium binding 1	63.2135	47.6861	4.95482e-21	4.285e-19	16.3984
chr14_71995401_71995600	chr14	71995401	71995600	199	*	Intron (ENST00000553525.6/9628, intron 2 of 17)	30610	1	ENST00000407322.8	9628	ENSG00000182732	RGS6	regulator of G protein signaling 6	83.439	64.5008	3.33371e-17	1.83524e-15	17.3938
chr14_72731601_72731800	chr14	72731601	72731800	199	*	Promoter (<=1kb)	0	2	ENST00000555781.5	8110	ENSG00000205683	DPF3	double PHD fingers 3	80.2782	61.1849	1.10598e-21	1.02396e-19	19.0239
chr14_72824601_72824800	chr14	72824601	72824800	199	*	Intron (ENST00000556509.5/8110, intron 1 of 10)	11683	2	ENST00000556902.5	8110	ENSG00000205683	DPF3	double PHD fingers 3	63.4836	50.5299	9.57467e-11	1.92285e-09	15.226
chr14_73179201_73179400	chr14	73179201	73179400	199	*	Intron (ENST00000357710.8/5663, intron 5 of 11)	11373	1	ENST00000406768.1	5663	ENSG00000080815	PSEN1	presenilin 1	74.3063	89.0316	9.30905e-34	2.36481e-31	-15.4674
chr14_73712601_73712800	chr14	73712601	73712800	199	*	Promoter (1-2kb)	1584	2	ENST00000316836.5	9240	ENSG00000176903	PNMA1	PNMA family member 1	42.7769	28.5173	3.9281e-17	2.14435e-15	17.5202
chr14_73783401_73783600	chr14	73783401	73783600	199	*	Intron (ENST00000394071.6/91748, intron 1 of 11)	3658	2	ENST00000394071.6	91748	ENSG00000156030	MIDEAS	mitotic deacetylase associated SANT domain protein	32.3234	14.6547	7.82194e-14	2.65334e-12	16.7506
chr14_74375601_74375800	chr14	74375601	74375800	199	*	Distal Intergenic	27131	1	ENST00000256362.5	55237	ENSG00000133980	VRTN	vertebrae development associated	67.7802	85.6289	7.85247e-05	0.000363344	-16.6694
chr14_74529401_74529600	chr14	74529401	74529600	199	*	Intron (ENST00000261978.9/4053, intron 10 of 35)	-19595	2	ENST00000556206.1	4053	ENSG00000119681	LTBP2	latent transforming growth factor beta binding protein 2	56.1824	42.9939	3.92846e-05	0.000200603	16.3587
chr14_75340801_75341000	chr14	75340801	75341000	199	*	Distal Intergenic	46307	1	ENST00000669323.1	731223	NA	LINC01220	long intergenic non-protein coding RNA 1220	41.1396	57.3253	0.000158242	0.000661558	-15.3082
chr14_75584601_75584800	chr14	75584601	75584800	199	*	Intron (ENST00000238667.9/55640, intron 1 of 9)	-5014	2	ENST00000455232.1	102724153	ENSG00000224721	LOC102724153	uncharacterized LOC102724153	41.6812	23.3499	7.98028e-14	2.70301e-12	16.6814
chr14_75636401_75636600	chr14	75636401	75636600	199	*	Promoter (2-3kb)	2777	1	ENST00000556265.5	55640	ENSG00000119686	FLVCR2	FLVCR heme transporter 2	21.5617	38.3513	9.45569e-12	2.28113e-10	-17.0882
chr14_76079601_76079800	chr14	76079601	76079800	199	*	Intron (ENST00000314067.10/112752, intron 5 of 8)	21278	1	ENST00000554233.1	112752	ENSG00000119650	IFT43	intraflagellar transport 43	59.9287	42.7814	8.72446e-10	1.45593e-08	17.3393
chr14_76497001_76497200	chr14	76497001	76497200	199	*	Intron (ENST00000512784.6/2103, intron 6 of 6)	57360	1	ENST00000509323.1	2103	ENSG00000119715	ESRRB	estrogen related receptor beta	53.4115	32.8593	5.46734e-06	3.6311e-05	23.4561
chr14_77294601_77294800	chr14	77294601	77294800	199	*	Promoter (1-2kb)	1707	2	ENST00000557675.5	29954	ENSG00000009830	POMT2	protein O-mannosyltransferase 2	38.3907	56.7019	5.06102e-10	8.84434e-09	-21.9927
chr14_77482601_77482800	chr14	77482601	77482800	199	*	Promoter (<=1kb)	99	2	ENST00000487738.1	145501	ENSG00000100593	ISM2	isthmin 2	58.964	48.0459	4.89211e-05	0.000242399	16.2595
chr14_77607801_77608000	chr14	77607801	77608000	199	*	Intron (ENST00000216484.6/9517, intron 1 of 11)	8773	2	ENST00000216484.6	9517	ENSG00000100596	SPTLC2	serine palmitoyltransferase long chain base subunit 2	63.4572	44.4208	1.61758e-06	1.24461e-05	20.2673
chr14_78701201_78701400	chr14	78701201	78701400	199	*	Promoter (2-3kb)	2982	1	ENST00000557081.1	9369	ENSG00000021645	NRXN3	neurexin 3	49.9905	39.2889	2.2868e-08	2.79847e-07	15.8919
chr14_81386801_81387000	chr14	81386801	81387000	199	*	Intron (ENST00000555447.5/85439, intron 4 of 7)	11583	2	ENST00000614646.4	85439	ENSG00000140022	STON2	stonin 2	65.8061	48.4156	0.000149578	0.000630732	16.9436
chr14_86217801_86218000	chr14	86217801	86218000	199	*	Distal Intergenic	90075	1	ENST00000655493.1	101928767	ENSG00000258733	LINC02328	long intergenic non-protein coding RNA 2328	52.4944	35.4362	4.29617e-08	4.92588e-07	16.0602
chr14_87295401_87295600	chr14	87295401	87295600	199	*	Distal Intergenic	359694	2	ENST00000557784.1	105370611	ENSG00000258770	LINC02330	long intergenic non-protein coding RNA 2330	63.3426	48.8974	1.5327e-10	2.95905e-09	17.7005
chr14_89451401_89451600	chr14	89451401	89451600	199	*	Intron (ENST00000345097.8/1112, intron 1 of 6)	34048	1	ENST00000555562.1	400236	ENSG00000258920	FOXN3-AS1	FOXN3 antisense RNA 1	56.2055	41.8384	1.09066e-38	3.79116e-36	15.0125
chr14_89467001_89467200	chr14	89467001	89467200	199	*	Intron (ENST00000345097.8/1112, intron 1 of 6)	26851	2	ENST00000555034.5	1112	ENSG00000053254	FOXN3	forkhead box N3	43.9917	27.0717	2.94783e-09	4.40176e-08	15.6549
chr14_91223801_91224000	chr14	91223801	91224000	199	*	Intron (ENST00000520328.5/80017, intron 14 of 14)	7945	1	ENST00000523576.1	80017	ENSG00000133943	DGLUCY	D-glutamate cyclase	62.7571	84.7228	2.09143e-18	1.34251e-16	-22.2366
chr14_92515001_92515200	chr14	92515001	92515200	199	*	Promoter (1-2kb)	1198	1	ENST00000557762.1	79890	ENSG00000100599	RIN3	Ras and Rab interactor 3	54.147	33.8347	3.08561e-12	8.07638e-11	16.161
chr14_92540201_92540400	chr14	92540201	92540400	199	*	Intron (ENST00000216487.12/79890, intron 1 of 9)	-15440	1	ENST00000556385.5	79890	ENSG00000100599	RIN3	Ras and Rab interactor 3	46.684	24.4348	9.65445e-32	2.11862e-29	19.7863
chr14_92946401_92946600	chr14	92946401	92946600	199	*	Exon (ENST00000354313.7/3705, exon 10 of 11)	14725	1	ENST00000556876.1	1113	ENSG00000100604	CHGA	chromogranin A	49.3234	62.4787	1.52321e-62	1.83609e-59	-15.4227
chr14_93011801_93012000	chr14	93011801	93012000	199	*	Intron (ENST00000354313.7/3705, intron 4 of 10)	-12863	2	ENST00000553695.5	3705	ENSG00000100605	ITPK1	inositol-tetrakisphosphate 1-kinase	63.5584	79.8479	1.75728e-06	1.33898e-05	-18.173
chr14_93089201_93089400	chr14	93089201	93089400	199	*	Intron (ENST00000354313.7/3705, intron 2 of 10)	21750	1	ENST00000553639.1	319085	ENSG00000258730	ITPK1-AS1	ITPK1 antisense RNA 1	67.8331	48.8828	1.50043e-16	7.59271e-15	16.4719
chr14_93099001_93099200	chr14	93099001	93099200	199	*	Intron (ENST00000354313.7/3705, intron 2 of 10)	16072	2	ENST00000555553.5	3705	ENSG00000100605	ITPK1	inositol-tetrakisphosphate 1-kinase	51.9548	37.0759	8.96229e-25	1.09723e-22	16.6791
chr14_95212801_95213000	chr14	95212801	95213000	199	*	Promoter (1-2kb)	-1951	2	ENST00000556454.1	79789	ENSG00000165959	CLMN	calmin	32.7865	15.7479	2.57985e-14	9.43962e-13	15.8461
chr14_95437401_95437600	chr14	95437401	95437600	199	*	Intron (ENST00000557275.5/161176, intron 13 of 16)	18589	2	ENST00000554873.5	161176	ENSG00000176438	SYNE3	spectrin repeat containing nuclear envelope family member 3	56.7123	43.1012	1.83345e-29	3.39352e-27	16.6711
chr14_95547601_95547800	chr14	95547601	95547800	199	*	Distal Intergenic	12328	1	ENST00000557731.1	51218	ENSG00000182512	GLRX5	glutaredoxin 5	34.0718	49.6585	2.5274e-12	6.70542e-11	-17.6556
chr14_97064001_97064200	chr14	97064001	97064200	199	*	Distal Intergenic	-90657	1	ENST00000554445.1	105370648	ENSG00000259110	LINC02304	long intergenic non-protein coding RNA 2304	36.4656	49.1134	3.55143e-06	2.48721e-05	-15.2367
chr14_97703201_97703400	chr14	97703201	97703400	199	*	Distal Intergenic	-16544	2	ENST00000554197.1	100129345	ENSG00000197176	LINC02291	long intergenic non-protein coding RNA 2291	57.3754	76.3804	1.90397e-13	6.07278e-12	-19.5816
chr14_97758201_97758400	chr14	97758201	97758400	199	*	Intron (ENST00000555187.1/100132612, intron 1 of 1)	4431	2	ENST00000555187.1	100132612	ENSG00000258869	LINC02312	long intergenic non-protein coding RNA 2312	70.3467	55.0869	8.8422e-12	2.14335e-10	18.1471
chr14_98814801_98815000	chr14	98814801	98815000	199	*	Distal Intergenic	103140	1	ENST00000546029.2	283598	ENSG00000176605	C14orf177	chromosome 14 putative open reading frame 177	76.3782	59.1491	6.37419e-07	5.47618e-06	15.1194
chr14_99535601_99535800	chr14	99535601	99535800	199	*	Promoter (<=1kb)	288	2	ENST00000557576.5	317762	ENSG00000205476	CCDC85C	coiled-coil domain containing 85C	68.997	90.1654	1.28614e-08	1.66417e-07	-16.6504
chr14_99981001_99981200	chr14	99981001	99981200	199	*	Intron (ENST00000402714.6/51466, intron 1 of 13)	9553	1	ENST00000402714.6	51466	ENSG00000196405	EVL	Enah/Vasp-like	49.375	35.9088	3.02698e-06	2.16231e-05	15.1088
chr15_100373801_100374000	chr15	100373801	100374000	199	*	Promoter (<=1kb)	863	1	ENST00000560718.1	102723320	NA	CERS3-AS1	CERS3 antisense RNA 1	39.5636	32.9329	1.85255e-11	4.24885e-10	16.4835
chr15_100941601_100941800	chr15	100941601	100941800	199	*	Intron (ENST00000527698.1/79705, intron 2 of 2)	16999	1	ENST00000531270.5	79705	ENSG00000154237	LRRK1	leucine rich repeat kinase 1	78.0771	56.8225	1.64934e-18	1.07134e-16	20.7271
chr15_101297001_101297200	chr15	101297001	101297200	199	*	Promoter (1-2kb)	-1720	2	ENST00000558036.5	6627	ENSG00000131876	SNRPA1	small nuclear ribonucleoprotein polypeptide A'	35.3311	52.8414	4.04925e-07	3.65807e-06	-15.6515
chr15_101543401_101543600	chr15	101543401	101543600	199	*	Distal Intergenic	-18200	2	ENST00000557794.5	5046	ENSG00000140479	PCSK6	proprotein convertase subtilisin/kexin type 6	21.583	34.8151	2.88005e-08	3.44223e-07	-15.9489
chr15_101711001_101711200	chr15	101711001	101711200	199	*	Promoter (2-3kb)	-2174	2	ENST00000558533.5	123283	ENSG00000185418	TARS3	threonyl-tRNA synthetase 3	25.9607	47.0458	9.08536e-11	1.83314e-09	-18.6068
chr15_101963801_101964000	chr15	101963801	101964000	199	*	Promoter (2-3kb)	-2052	1	ENST00000557932.5	374666	NA	WASH3P	WASP family homolog 3, pseudogene	80.0168	94.0946	2.51197e-08	3.04545e-07	-15.1976
chr15_22250801_22251000	chr15	22250801	22251000	199	*	Distal Intergenic	-25473	2	ENST00000408714.1	100302233	ENSG00000221641	MIR1268A	microRNA 1268a	39.9581	43.988	1.99234e-09	3.08617e-08	-17.1791
chr15_22409001_22409200	chr15	22409001	22409200	199	*	Distal Intergenic	27732	2	ENST00000314246.12	390535	ENSG00000185182	GOLGA8EP	golgin A8 family member E, pseudogene	70.6731	50.0835	7.72667e-11	1.58094e-09	15.7179
chr15_23682601_23682800	chr15	23682601	23682800	199	*	Downstream (2-3kb)	4505	2	ENST00000649030.2	4692	ENSG00000182636	NDN	necdin, MAGE family member	37.8371	59.4616	2.42323e-08	2.94874e-07	-17.5005
chr15_25542001_25542200	chr15	25542001	25542200	199	*	Intron (ENST00000665366.1/ENST00000665366.1, intron 1 of 4)	-102951	2	ENST00000625778.2	7337	ENSG00000114062	UBE3A	ubiquitin protein ligase E3A	75.8312	59.3038	1.56256e-08	1.9846e-07	16.1203
chr15_25989801_25990000	chr15	25989801	25990000	199	*	Intron (ENST00000659702.1/100128714, intron 1 of 3)	-25754	1	ENST00000669776.1	100128714	ENSG00000206187	LINC02346	long intergenic non-protein coding RNA 2346	39.105	50.6736	3.09246e-30	6.07664e-28	-16.9435
chr15_25990001_25990200	chr15	25990001	25990200	199	*	Intron (ENST00000659702.1/100128714, intron 1 of 3)	-25554	1	ENST00000669776.1	100128714	ENSG00000206187	LINC02346	long intergenic non-protein coding RNA 2346	59.1185	67.437	7.43005e-10	1.25616e-08	-15.2887
chr15_26021001_26021200	chr15	26021001	26021200	199	*	Intron (ENST00000659702.1/100128714, intron 1 of 3)	5248	1	ENST00000669776.1	100128714	ENSG00000206187	LINC02346	long intergenic non-protein coding RNA 2346	44.0707	58.8745	9.95747e-42	4.14012e-39	-16.0398
chr15_27952001_27952200	chr15	27952001	27952200	199	*	Intron (ENST00000353809.9/4948, intron 16 of 22)	147093	2	ENST00000431101.1	4948	ENSG00000104044	OCA2	OCA2 melanosomal transmembrane protein	47.5555	69.8732	1.851e-09	2.88718e-08	-21.4166
chr15_27952201_27952400	chr15	27952201	27952400	199	*	Intron (ENST00000353809.9/4948, intron 16 of 22)	146893	2	ENST00000431101.1	4948	ENSG00000104044	OCA2	OCA2 melanosomal transmembrane protein	59.6006	73.749	0.000163425	0.000680099	-15.9051
chr15_30905601_30905800	chr15	30905601	30905800	199	*	Promoter (<=1kb)	432	1	ENST00000661974.1	22909	ENSG00000198690	FAN1	FANCD2 and FANCI associated nuclease 1	70.2881	50.9573	3.85101e-10	6.86927e-09	17.0069
chr15_31366401_31366600	chr15	31366401	31366600	199	*	Promoter (<=1kb)	248	1	ENST00000558844.1	51621	ENSG00000169926	KLF13	Kruppel like factor 13	65.6011	47.1144	2.31387e-11	5.21627e-10	15.8524
chr15_31377001_31377200	chr15	31377001	31377200	199	*	3' UTR	10848	1	ENST00000558844.1	51621	ENSG00000169926	KLF13	Kruppel like factor 13	48.0256	33.4133	2.37987e-23	2.58294e-21	15.3152
chr15_31377201_31377400	chr15	31377201	31377400	199	*	3' UTR	11048	1	ENST00000558844.1	51621	ENSG00000169926	KLF13	Kruppel like factor 13	45.3981	27.9935	3.41944e-20	2.69801e-18	16.7341
chr15_31598201_31598400	chr15	31598201	31598400	199	*	Intron (ENST00000307050.5/161725, intron 1 of 10)	56939	2	ENST00000307050.5	161725	ENSG00000169918	OTUD7A	OTU deubiquitinase 7A	52.7769	71.1635	8.95271e-08	9.51292e-07	-15.8591
chr15_32121201_32121400	chr15	32121201	32121400	199	*	Intron (ENST00000635978.1/1139, intron 3 of 6)	10022	1	ENST00000636292.1	1139	ENSG00000175344	CHRNA7	cholinergic receptor nicotinic alpha 7 subunit	27.4716	43.0658	2.00863e-09	3.10882e-08	-15.6184
chr15_32446001_32446200	chr15	32446001	32446200	199	*	Intron (ENST00000509311.7/728047, intron 15 of 18)	8702	2	ENST00000562377.1	728047	ENSG00000206127	GOLGA8O	golgin A8 family member O	78.8526	55.6389	2.40046e-09	3.65248e-08	18.8079
chr15_34154801_34155000	chr15	34154801	34155000	199	*	Promoter (<=1kb)	0	2	ENST00000560308.5	79768	ENSG00000134152	KATNBL1	katanin regulatory subunit B1 like 1	51.5007	68.4842	3.9287e-10	6.99511e-09	-17.873
chr15_34283001_34283200	chr15	34283001	34283200	199	*	Intron (ENST00000354181.8/9990, intron 2 of 25)	16436	2	ENST00000560332.1	9990	ENSG00000140199	SLC12A6	solute carrier family 12 member 6	74.6359	57.4217	7.71931e-12	1.88968e-10	15.9598
chr15_34968201_34968400	chr15	34968201	34968400	199	*	Promoter (1-2kb)	1333	2	ENST00000543879.6	9716	ENSG00000021776	AQR	aquarius intron-binding spliceosomal factor	59.1829	44.146	1.16961e-34	3.19365e-32	16.1137
chr15_35299401_35299600	chr15	35299401	35299600	199	*	Exon (ENST00000558517.2/ENST00000558517.2, exon 1 of 1)	62076	1	ENST00000559548.2	723972	ENSG00000259516	ANP32AP1	acidic nuclear phosphoprotein 32 family member A pseudogene 1	82.8183	63.496	2.62055e-74	5.37003e-71	20.9219
chr15_38269201_38269400	chr15	38269201	38269400	199	*	Intron (ENST00000299084.9/161742, intron 1 of 6)	16021	1	ENST00000561317.1	161742	ENSG00000166068	SPRED1	sprouty related EVH1 domain containing 1	63.1069	79.0529	8.57411e-09	1.15336e-07	-18.087
chr15_39976801_39977000	chr15	39976801	39977000	199	*	Exon (ENST00000263791.10/440275, exon 12 of 39)	-14166	1	ENST00000558629.5	440275	ENSG00000128829	EIF2AK4	eukaryotic translation initiation factor 2 alpha kinase 4	29.5469	50.5713	1.21524e-96	5.56338e-93	-18.8327
chr15_40253601_40253800	chr15	40253601	40253800	199	*	Promoter (<=1kb)	418	1	ENST00000542403.3	56924	ENSG00000137843	PAK6	p21 (RAC1) activated kinase 6	16.8989	34.3898	4.70402e-15	1.92732e-13	-17.0067
chr15_40693601_40693800	chr15	40693601	40693800	199	*	Promoter (<=1kb)	-974	1	ENST00000527860.5	5888	ENSG00000051180	RAD51	RAD51 recombinase	77.0442	59.8321	7.90852e-14	2.67975e-12	17.1057
chr15_40797401_40797600	chr15	40797401	40797600	199	*	Intron (ENST00000220496.9/55192, intron 1 of 10)	-9486	1	ENST00000570108.5	84936	ENSG00000166140	ZFYVE19	zinc finger FYVE-type containing 19	78.1355	95.6127	3.37634e-08	3.97186e-07	-17.0907
chr15_40911001_40911200	chr15	40911001	40911200	199	*	Distal Intergenic	4182	1	ENST00000668282.1	105370943	NA	LOC105370943	uncharacterized LOC105370943	57.1179	40.9504	1.65589e-10	3.17691e-09	16.7971
chr15_40911201_40911400	chr15	40911201	40911400	199	*	Distal Intergenic	4382	1	ENST00000668282.1	105370943	NA	LOC105370943	uncharacterized LOC105370943	32.9585	15.2448	7.77886e-42	3.24999e-39	17.6973
chr15_41110201_41110400	chr15	41110201	41110400	199	*	Intron (ENST00000648947.1/54617, intron 1 of 35)	5732	2	ENST00000558357.6	54617	ENSG00000128908	INO80	INO80 complex ATPase subunit	78.633	93.6083	1.37225e-07	1.39551e-06	-18.8165
chr15_41312801_41313000	chr15	41312801	41313000	199	*	Intron (ENST00000668616.1/51203, intron 5 of 14)	-7794	1	ENST00000668273.1	51203	ENSG00000137804	NUSAP1	nucleolar and spindle associated protein 1	34.0218	51.2761	4.17519e-32	9.50142e-30	-19.6754
chr15_41584401_41584600	chr15	41584401	41584600	199	*	Distal Intergenic	13299	1	ENST00000559851.1	7301	ENSG00000092445	TYRO3	TYRO3 protein tyrosine kinase	45.9453	26.9555	4.82893e-07	4.28216e-06	16.9091
chr15_41865801_41866000	chr15	41865801	41866000	199	*	Promoter (<=1kb)	551	2	ENST00000582950.1	100423013	ENSG00000264850	MIR4310	microRNA 4310	64.5861	41.3501	1.41874e-27	2.21367e-25	21.7239
chr15_43512201_43512400	chr15	43512201	43512400	199	*	Promoter (1-2kb)	1244	1	ENST00000382031.5	4130	ENSG00000166963	MAP1A	microtubule associated protein 1A	69.269	56.9416	0.00274175	0.0071886	15.1768
chr15_43639601_43639800	chr15	43639601	43639800	199	*	Exon (ENST00000396879.7/117155, exon 6 of 13)	-4210	2	ENST00000419262.1	117155	ENSG00000166762	CATSPER2	cation channel sperm associated 2	53.3225	36.6995	2.55798e-16	1.25875e-14	17.1142
chr15_45135401_45135600	chr15	45135401	45135600	199	*	Exon (ENST00000321429.8/53905, exon 7 of 35)	-3218	1	ENST00000561166.1	53905	ENSG00000137857	DUOX1	dual oxidase 1	20.0375	34.0411	7.60431e-123	7.11387e-119	-15.151
chr15_45135601_45135800	chr15	45135601	45135800	199	*	Exon (ENST00000321429.8/53905, exon 7 of 35)	-3018	1	ENST00000561166.1	53905	ENSG00000137857	DUOX1	dual oxidase 1	23.49	37.9557	8.19401e-40	3.0424e-37	-15.8655
chr15_45886001_45886200	chr15	45886001	45886200	199	*	Intron (ENST00000559600.1/105370802, intron 2 of 4)	6365	1	ENST00000655516.1	105370802	ENSG00000259200	LOC105370802	uncharacterized LOC105370802	71.6517	86.869	4.66103e-09	6.6642e-08	-19.2353
chr15_46490001_46490200	chr15	46490001	46490200	199	*	Intron (ENST00000661853.1/ENST00000661853.1, intron 1 of 1)	610365	1	ENST00000655516.1	105370802	ENSG00000259200	LOC105370802	uncharacterized LOC105370802	44.3979	26.6304	9.61523e-19	6.40518e-17	16.1937
chr15_47718401_47718600	chr15	47718401	47718600	199	*	Promoter (<=1kb)	0	1	ENST00000389425.7	80031	ENSG00000137872	SEMA6D	semaphorin 6D	63.4893	37.2622	4.08573e-37	1.2995e-34	24.8201
chr15_48520601_48520800	chr15	48520601	48520800	199	*	Exon (ENST00000316623.9/2200, exon 10 of 66)	-52611	2	ENST00000559133.5	2200	ENSG00000166147	FBN1	fibrillin 1	70.9871	53.3371	8.70729e-32	1.92748e-29	15.6088
chr15_48520801_48521000	chr15	48520801	48521000	199	*	Exon (ENST00000316623.9/2200, exon 10 of 66)	-52811	2	ENST00000559133.5	2200	ENSG00000166147	FBN1	fibrillin 1	71.2838	55.2211	3.11896e-52	2.252e-49	16.4078
chr15_48961801_48962000	chr15	48961801	48962000	199	*	Promoter (1-2kb)	1919	2	ENST00000332408.9	399694	ENSG00000185634	SHC4	SHC adaptor protein 4	84.9568	69.4011	4.0382e-15	1.66949e-13	15.668
chr15_49073601_49073800	chr15	49073601	49073800	199	*	Distal Intergenic	-27155	2	ENST00000559424.1	9728	ENSG00000138593	SECISBP2L	SECIS binding protein 2 like	71.931	53.7406	7.25683e-33	1.74949e-30	17.6793
chr15_51233001_51233200	chr15	51233001	51233200	199	*	Intron (ENST00000559909.1/109729174, intron 1 of 2)	-8990	1	ENST00000582691.1	100616369	ENSG00000266593	MIR4713	microRNA 4713	78.4955	64.1123	2.4895e-10	4.61374e-09	15.2235
chr15_51239801_51240000	chr15	51239801	51240000	199	*	Promoter (2-3kb)	-2190	1	ENST00000582691.1	100616369	ENSG00000266593	MIR4713	microRNA 4713	58.3013	44.0458	1.27296e-11	3.00178e-10	16.2439
chr15_52022001_52022200	chr15	52022001	52022200	199	*	Promoter (<=1kb)	538	1	ENST00000558891.1	5597	ENSG00000069956	MAPK6	mitogen-activated protein kinase 6	67.0679	52.9157	5.45391e-13	1.62074e-11	16.0563
chr15_52217001_52217200	chr15	52217001	52217200	199	*	Intron (ENST00000261839.12/55930, intron 32 of 40)	-3474	2	ENST00000559696.1	55930	ENSG00000128833	MYO5C	myosin VC	79.2175	64.8311	1.44813e-07	1.46402e-06	19.5027
chr15_52257601_52257800	chr15	52257601	52257800	199	*	Promoter (<=1kb)	-707	2	ENST00000558242.1	55930	ENSG00000128833	MYO5C	myosin VC	69.3099	53.439	2.90267e-05	0.000154595	15.5249
chr15_52519601_52519800	chr15	52519601	52519800	199	*	Intron (ENST00000399231.7/4644, intron 1 of 40)	9041	2	ENST00000553916.5	4644	ENSG00000197535	MYO5A	myosin VA	38.3071	56.8162	1.01906e-08	1.349e-07	-17.079
chr15_58248201_58248400	chr15	58248201	58248400	199	*	Intron (ENST00000558231.5/8854, intron 1 of 12)	30863	2	ENST00000558231.5	8854	ENSG00000128918	ALDH1A2	aldehyde dehydrogenase 1 family member A2	34.6332	49.2384	3.31243e-36	1.00172e-33	-18.1827
chr15_58467401_58467600	chr15	58467401	58467600	199	*	Intron (ENST00000356113.10/3990, intron 3 of 10)	6313	2	ENST00000558239.5	8854	ENSG00000128918	ALDH1A2	aldehyde dehydrogenase 1 family member A2	62.2703	44.3495	1.14089e-06	9.151e-06	17.1296
chr15_58467601_58467800	chr15	58467601	58467800	199	*	Intron (ENST00000356113.10/3990, intron 3 of 10)	6113	2	ENST00000558239.5	8854	ENSG00000128918	ALDH1A2	aldehyde dehydrogenase 1 family member A2	50.4651	33.1532	2.01013e-08	2.4902e-07	16.6366
chr15_58865601_58865800	chr15	58865601	58865800	199	*	Promoter (<=1kb)	427	1	ENST00000559757.1	54778	ENSG00000157450	RNF111	ring finger protein 111	58.5833	51.2282	1.65855e-10	3.18159e-09	16.2682
chr15_59568601_59568800	chr15	59568601	59568800	199	*	Distal Intergenic	-26075	1	ENST00000558721.5	9245	ENSG00000140297	GCNT3	glucosaminyl (N-acetyl) transferase 3, mucin type	39.8751	55.1647	1.07035e-15	4.82611e-14	-15.5143
chr15_60888601_60888800	chr15	60888601	60888800	199	*	Intron (ENST00000335670.11/6095, intron 1 of 10)	-182250	2	ENST00000560004.5	6095	ENSG00000069667	RORA	RAR related orphan receptor A	43.2305	57.1217	2.39428e-05	0.000130942	-16.2594
chr15_61120801_61121000	chr15	61120801	61121000	199	*	Intron (ENST00000335670.11/6095, intron 1 of 10)	108133	2	ENST00000551975.5	6095	ENSG00000069667	RORA	RAR related orphan receptor A	39.8991	57.9139	6.75871e-07	5.76841e-06	-18.5214
chr15_62588401_62588600	chr15	62588401	62588600	199	*	Promoter (1-2kb)	-1080	1	ENST00000636159.1	83660	ENSG00000171914	TLN2	talin 2	52.2101	70.7449	4.76817e-08	5.40955e-07	-18.8858
chr15_62812801_62813000	chr15	62812801	62813000	199	*	Intron (ENST00000561311.5/83660, intron 51 of 57)	-10957	1	ENST00000388402.1	406965	ENSG00000211137	MIR190A	microRNA 190a	74.1163	52.8694	7.71752e-11	1.57922e-09	18.3909
chr15_64472001_64472200	chr15	64472001	64472200	199	*	Intron (ENST00000416172.1/ENST00000416172.1, intron 1 of 1)	-27092	1	ENST00000326648.4	23060	ENSG00000180357	ZNF609	zinc finger protein 609	70.1035	84.4665	1.79905e-15	7.84684e-14	-17.1988
chr15_65532401_65532600	chr15	65532401	65532600	199	*	Promoter (1-2kb)	1142	1	ENST00000566511.5	51495	ENSG00000074696	HACD3	3-hydroxyacyl-CoA dehydratase 3	83.7419	72.9626	5.54507e-11	1.16794e-09	15.8852
chr15_65605801_65606000	chr15	65605801	65606000	199	*	Promoter (1-2kb)	1409	2	ENST00000569004.5	81556	ENSG00000138614	INTS14	integrator complex subunit 14	62.8067	79.741	8.58887e-10	1.43525e-08	-15.4692
chr15_66380001_66380200	chr15	66380001	66380200	199	*	Intron (ENST00000562124.5/54962, intron 1 of 7)	6512	2	ENST00000568216.5	54962	ENSG00000075131	TIPIN	TIMELESS interacting protein	78.9115	63.5034	1.27136e-10	2.49388e-09	15.4936
chr15_66801201_66801400	chr15	66801201	66801400	199	*	Distal Intergenic	89505	1	ENST00000558937.1	4091	ENSG00000137834	SMAD6	SMAD family member 6	46.9594	28.7797	2.59796e-08	3.13962e-07	15.9648
chr15_66979601_66979800	chr15	66979601	66979800	199	*	Distal Intergenic	14387	2	ENST00000560662.2	102723493	NA	LOC102723493	uncharacterized LOC102723493	50.1913	63.8767	2.31087e-07	2.21993e-06	-15.0459
chr15_67860401_67860600	chr15	67860401	67860600	199	*	Intron (ENST00000558889.5/390598, intron 2 of 2)	-20357	2	ENST00000383898.1	101954271	ENSG00000207507	RNU6-9	RNA, U6 small nuclear 9	66.1463	47.5415	7.73226e-26	1.04341e-23	17.3042
chr15_68230401_68230600	chr15	68230401	68230600	199	*	Promoter (<=1kb)	-660	2	ENST00000638076.1	54982	ENSG00000128973	CLN6	CLN6 transmembrane ER protein	49.3273	38.6169	2.96699e-13	9.18028e-12	17.4222
chr15_68669201_68669400	chr15	68669201	68669400	199	*	Intron (ENST00000566799.5/10391, intron 2 of 11)	37214	1	ENST00000543950.2	10391	ENSG00000103647	CORO2B	coronin 2B	76.5296	56.7932	6.21687e-15	2.49866e-13	16.3927
chr15_69395801_69396000	chr15	69395801	69396000	199	*	Intron (ENST00000395407.7/54852, intron 6 of 8)	6087	2	ENST00000669669.1	145694	ENSG00000259426	LOC145694	uncharacterized LOC145694	70.7332	53.5859	1.31865e-13	4.31822e-12	15.8611
chr15_71189601_71189800	chr15	71189601	71189800	199	*	Promoter (<=1kb)	-538	2	ENST00000665266.1	101929196	ENSG00000259964	THSD4-AS1	THSD4 antisense RNA 1	23.0528	48.5032	3.56777e-10	6.40173e-09	-23.4375
chr15_72172001_72172200	chr15	72172001	72172200	199	*	Promoter (1-2kb)	-1623	2	ENST00000564129.5	196996	ENSG00000175318	GRAMD2A	GRAM domain containing 2A	15.0349	29.0773	9.28587e-39	3.23826e-36	-15.5933
chr15_72226401_72226600	chr15	72226401	72226600	199	*	Promoter (2-3kb)	2076	2	ENST00000561609.5	5315	ENSG00000067225	PKM	pyruvate kinase M1/2	45.617	59.9607	2.02999e-06	1.51984e-05	-16.0052
chr15_72584001_72584200	chr15	72584001	72584200	199	*	Promoter (2-3kb)	2530	1	ENST00000563310.1	25820	ENSG00000166233	ARIH1	ariadne RBR E3 ubiquitin protein ligase 1	45.9449	66.1448	1.01419e-13	3.37957e-12	-21.0818
chr15_73854801_73855000	chr15	73854801	73855000	199	*	Distal Intergenic	-18564	1	ENST00000300504.7	161514	ENSG00000167139	TBC1D21	TBC1 domain family member 21	42.4487	28.0854	1.11348e-05	6.74456e-05	17.6948
chr15_74372201_74372400	chr15	74372201	74372400	199	*	Distal Intergenic	-4556	2	ENST00000467407.1	1583	ENSG00000140459	CYP11A1	cytochrome P450 family 11 subfamily A member 1	41.763	26.183	3.23098e-08	3.81756e-07	16.2834
chr15_74991601_74991800	chr15	74991601	74991800	199	*	Intron (ENST00000568423.5/192683, intron 1 of 5)	-3742	1	ENST00000562327.5	192683	ENSG00000198794	SCAMP5	secretory carrier membrane protein 5	16.9817	37.2611	3.60323e-10	6.46051e-09	-20.0224
chr15_75667401_75667600	chr15	75667401	75667600	199	*	Distal Intergenic	17646	1	ENST00000569152.1	257364	ENSG00000173548	SNX33	sorting nexin 33	74.213	88.5102	2.52504e-17	1.41891e-15	-15.9728
chr15_76338201_76338400	chr15	76338201	76338400	199	*	Promoter (<=1kb)	764	1	ENST00000558437.1	64843	ENSG00000159556	ISL2	ISL LIM homeobox 2	24.8164	44.7753	7.2395e-144	1.24616e-139	-22.6246
chr15_76338401_76338600	chr15	76338401	76338600	199	*	Promoter (<=1kb)	964	1	ENST00000558437.1	64843	ENSG00000159556	ISL2	ISL LIM homeobox 2	34.5053	48.3753	5.8787e-58	5.59688e-55	-15.4779
chr15_77554801_77555000	chr15	77554801	77555000	199	*	Distal Intergenic	29262	1	ENST00000561283.2	101929457	ENSG00000259362	LOC101929457	uncharacterized LOC101929457	52.3052	33.3768	3.42837e-08	4.02658e-07	18.7977
chr15_78048601_78048800	chr15	78048601	78048800	199	*	Intron (ENST00000300584.7/23102, intron 2 of 12)	5201	2	ENST00000482562.1	23102	ENSG00000167202	TBC1D2B	TBC1 domain family member 2B	54.7069	32.4551	1.1035e-16	5.68165e-15	20.1907
chr15_78648001_78648200	chr15	78648001	78648200	199	*	Intron (ENST00000559849.5/1143, intron 7 of 11)	-6757	2	ENST00000412074.6	1143	ENSG00000117971	CHRNB4	cholinergic receptor nicotinic beta 4 subunit	60.7858	36.0199	1.02717e-06	8.3428e-06	17.9416
chr15_80586601_80586800	chr15	80586601	80586800	199	*	Intron (ENST00000303329.9/9915, intron 17 of 18)	5499	1	ENST00000583188.1	100847042	ENSG00000284059	MIR5572	microRNA 5572	44.8358	61.6366	1.47609e-13	4.7879e-12	-15.2204
chr15_81313201_81313400	chr15	81313201	81313400	199	*	3' UTR	7456	1	ENST00000559953.1	3603	ENSG00000172349	IL16	interleukin 16	29.8261	48.7678	5.19217e-35	1.45466e-32	-18.9194
chr15_82955401_82955600	chr15	82955401	82955600	199	*	Promoter (2-3kb)	-2674	2	ENST00000304231.12	9455	ENSG00000103942	HOMER2	homer scaffold protein 2	76.9544	60.9566	0.00026812	0.00103476	15.2877
chr15_84360801_84361000	chr15	84360801	84361000	199	*	Distal Intergenic	-61618	1	ENST00000559866.1	103171574	ENSG00000259774	LOC103171574	uncharacterized LOC103171574	33.9796	55.8113	1.19217e-11	2.8266e-10	-23.6476
chr15_84750001_84750200	chr15	84750001	84750200	199	*	Promoter (1-2kb)	1410	1	ENST00000560079.7	9640	ENSG00000166716	ZNF592	zinc finger protein 592	58.6188	37.1342	1.35145e-67	2.03347e-64	17.2534
chr15_84941401_84941600	chr15	84941401	84941600	199	*	Intron (ENST00000538177.5/9154, intron 11 of 14)	-38840	1	ENST00000310298.8	5151	ENSG00000073417	PDE8A	phosphodiesterase 8A	39.367	28.7424	2.28283e-16	1.1293e-14	16.8272
chr15_88554201_88554400	chr15	88554201	88554400	199	*	Distal Intergenic	-7527	2	ENST00000268148.12	55070	ENSG00000140543	DET1	DET1 partner of COP1 E3 ubiquitin ligase	64.7667	62.154	6.17437e-12	1.53666e-10	17.3489
chr15_89811401_89811600	chr15	89811401	89811600	199	*	Intron (ENST00000300060.7/290, intron 1 of 20)	3252	2	ENST00000300060.7	290	ENSG00000166825	ANPEP	alanyl aminopeptidase, membrane	78.0534	65.4152	1.47627e-54	1.18745e-51	16.1461
chr15_90074001_90074200	chr15	90074001	90074200	199	*	Exon (ENST00000268154.9/374655, exon 4 of 5)	5696	1	ENST00000559360.1	374655	ENSG00000140548	ZNF710	zinc finger protein 710	42.3021	63.946	1.23341e-15	5.49683e-14	-18.6818
chr15_90533201_90533400	chr15	90533201	90533400	199	*	Promoter (2-3kb)	2670	1	ENST00000558619.5	64784	ENSG00000140577	CRTC3	CREB regulated transcription coactivator 3	74.1477	54.506	4.19349e-21	3.65969e-19	16.0225
chr15_90589601_90589800	chr15	90589601	90589800	199	*	Intron (ENST00000268184.11/64784, intron 2 of 14)	-3912	1	ENST00000561119.5	64784	ENSG00000140577	CRTC3	CREB regulated transcription coactivator 3	65.3022	80.5753	2.89577e-15	1.22303e-13	-17.2836
chr15_90775601_90775800	chr15	90775601	90775800	199	*	Intron (ENST00000355112.8/641, intron 12 of 21)	13206	1	ENST00000560136.5	641	ENSG00000197299	BLM	BLM RecQ like helicase	66.328	83.8333	6.92766e-36	2.04192e-33	-18.0537
chr15_90905601_90905800	chr15	90905601	90905800	199	*	Promoter (<=1kb)	-180	1	ENST00000558640.5	4122	ENSG00000196547	MAN2A2	mannosidase alpha class 2A member 2	74.9108	93.2764	6.73448e-09	9.27618e-08	-18.1426
chr15_91197601_91197800	chr15	91197601	91197800	199	*	Intron (ENST00000545111.6/9899, intron 1 of 11)	-28070	1	ENST00000330276.4	9899	ENSG00000185518	SV2B	synaptic vesicle glycoprotein 2B	34.5574	50.4627	0.000264174	0.00102198	-15.3373
chr15_95507201_95507400	chr15	95507201	95507400	199	*	Exon (ENST00000556053.1/145820, exon 7 of 7)	29266	1	ENST00000655842.1	145820	ENSG00000259134	LINC00924	long intergenic non-protein coding RNA 924	30.9857	44.2287	3.0841e-05	0.000162867	-15.6214
chr15_95845801_95846000	chr15	95845801	95846000	199	*	Distal Intergenic	238584	2	ENST00000616608.1	105369212	NA	LOC105369212	uncharacterized LOC105369212	45.8822	31.1392	9.25726e-07	7.61337e-06	16.7273
chr15_95846001_95846200	chr15	95846001	95846200	199	*	Distal Intergenic	238384	2	ENST00000616608.1	105369212	NA	LOC105369212	uncharacterized LOC105369212	67.2381	54.1443	4.55145e-14	1.60111e-12	16.5157
chr15_96370401_96370600	chr15	96370401	96370600	199	*	Intron (ENST00000558382.2/ENST00000558382.2, intron 1 of 1)	37141	1	ENST00000410719.1	100302258	ENSG00000283888	MIR1469	microRNA 1469	66.0542	53.4299	1.73603e-09	2.72405e-08	16.5628
chr15_99404401_99404600	chr15	99404401	99404600	199	*	Distal Intergenic	20108	1	ENST00000561431.1	123355	ENSG00000168904	LRRC28	leucine rich repeat containing 28	55.2156	69.297	7.76676e-06	4.93181e-05	-15.8613
chr16_10388001_10388200	chr16	10388001	10388200	199	*	Promoter (1-2kb)	1941	1	ENST00000535850.5	80063	ENSG00000166669	ATF7IP2	activating transcription factor 7 interacting protein 2	42.3827	29.413	2.08368e-61	2.34119e-58	15.6587
chr16_10553401_10553600	chr16	10553401	10553600	199	*	Intron (ENST00000359543.8/2013, intron 1 of 4)	5554	2	ENST00000536829.1	2013	ENSG00000213853	EMP2	epithelial membrane protein 2	33.1429	16.6642	5.36226e-20	4.13911e-18	16.6558
chr16_10626801_10627000	chr16	10626801	10627000	199	*	Downstream (<1kb)	44778	2	ENST00000574923.1	146279	ENSG00000153060	TEKT5	tektin 5	75.3044	62.8561	2.82378e-11	6.2744e-10	16.7544
chr16_10979001_10979200	chr16	10979001	10979200	199	*	Intron (ENST00000409790.6/23274, intron 8 of 23)	6521	1	ENST00000494853.1	23274	ENSG00000038532	CLEC16A	C-type lectin domain containing 16A	70.094	83.8014	3.36653e-12	8.75785e-11	-15.4845
chr16_11135401_11135600	chr16	11135401	11135600	199	*	Intron (ENST00000409790.6/23274, intron 22 of 23)	9392	1	ENST00000459723.1	23274	ENSG00000038532	CLEC16A	C-type lectin domain containing 16A	25.9823	49.4832	7.958e-25	9.79572e-23	-24.6368
chr16_1120401_1120600	chr16	1120401	1120600	199	*	Distal Intergenic	-24158	2	ENST00000328449.6	390664	ENSG00000184471	C1QTNF8	C1q and TNF related 8	19.8117	34.7265	2.6904e-07	2.54365e-06	-15.2896
chr16_11410801_11411000	chr16	11410801	11411000	199	*	Intron (ENST00000598234.6/400499, intron 45 of 65)	3555	2	ENST00000596416.1	400499	ENSG00000188897	LOC400499	putative uncharacterized protein LOC400499	66.3026	46.4068	1.36982e-09	2.19626e-08	17.8317
chr16_11471601_11471800	chr16	11471601	11471800	199	*	3' UTR	6342	1	ENST00000572950.1	101927131	ENSG00000262999	LOC101927131	uncharacterized LOC101927131	49.1016	62.6122	9.9224e-16	4.49797e-14	-16.9563
chr16_11476601_11476800	chr16	11476601	11476800	199	*	3' UTR	11342	1	ENST00000572950.1	101927131	ENSG00000262999	LOC101927131	uncharacterized LOC101927131	46.4723	61.6907	3.81092e-09	5.55449e-08	-20.2219
chr16_12111801_12112000	chr16	12111801	12112000	199	*	Intron (ENST00000566228.6/92017, intron 11 of 20)	-17697	1	ENST00000564791.5	92017	ENSG00000048471	SNX29	sorting nexin 29	87.176	63.6801	1.06634e-14	4.13817e-13	21.0313
chr16_12527401_12527600	chr16	12527401	12527600	199	*	Intron (ENST00000566228.6/92017, intron 20 of 20)	171149	1	ENST00000562510.1	92017	ENSG00000048471	SNX29	sorting nexin 29	70.0025	50.1929	3.8099e-20	2.99183e-18	18.5993
chr16_1421801_1422000	chr16	1421801	1422000	199	*	Promoter (1-2kb)	-1055	2	ENST00000442039.3	283951	ENSG00000174109	C16orf91	chromosome 16 open reading frame 91	37.6117	56.2794	1.32368e-19	9.77388e-18	-22.4811
chr16_15168201_15168400	chr16	15168201	15168400	199	*	Distal Intergenic	-13200	2	ENST00000582223.1	100500852	ENSG00000264115	MIR3180-4	microRNA 3180-4	48.2204	70.2025	1.20402e-11	2.85252e-10	-20.945
chr16_15168401_15168600	chr16	15168401	15168600	199	*	Distal Intergenic	-13400	2	ENST00000582223.1	100500852	ENSG00000264115	MIR3180-4	microRNA 3180-4	41.4802	56.9247	5.84948e-12	1.46222e-10	-17.3635
chr16_15397201_15397400	chr16	15397201	15397400	199	*	Promoter (1-2kb)	1118	1	ENST00000564148.1	255027	ENSG00000156968	MPV17L	MPV17 mitochondrial inner membrane protein like	37.5136	49.4454	1.50697e-09	2.39492e-08	-18.0467
chr16_1592401_1592600	chr16	1592401	1592600	199	*	Exon (ENST00000426508.7/9742, exon 5 of 31)	-8139	2	ENST00000565298.5	9742	ENSG00000187535	IFT140	intraflagellar transport 140	66.5582	50.2527	4.90136e-34	1.27368e-31	16.4637
chr16_17229001_17229200	chr16	17229001	17229200	199	*	Intron (ENST00000261381.7/64131, intron 3 of 11)	29828	2	ENST00000575674.1	64131	ENSG00000103489	XYLT1	xylosyltransferase 1	49.3183	71.6387	4.28591e-39	1.53059e-36	-22.0671
chr16_17229201_17229400	chr16	17229201	17229400	199	*	Intron (ENST00000261381.7/64131, intron 3 of 11)	29628	2	ENST00000575674.1	64131	ENSG00000103489	XYLT1	xylosyltransferase 1	29.3795	46.8171	1.84964e-34	4.97163e-32	-18.6557
chr16_1741201_1741400	chr16	1741201	1741400	199	*	Promoter (2-3kb)	-2639	1	ENST00000568271.5	23162	ENSG00000138834	MAPK8IP3	mitogen-activated protein kinase 8 interacting protein 3	55.988	39.3832	2.68816e-37	8.67169e-35	15.0916
chr16_1750401_1750600	chr16	1750401	1750600	199	*	Intron (ENST00000250894.8/23162, intron 8 of 31)	3334	1	ENST00000567849.1	23162	ENSG00000138834	MAPK8IP3	mitogen-activated protein kinase 8 interacting protein 3	30.6901	44.1728	2.50032e-15	1.06532e-13	-15.3142
chr16_1770401_1770600	chr16	1770401	1770600	199	*	Promoter (<=1kb)	606	2	ENST00000567271.1	4832	ENSG00000103024	NME3	NME/NM23 nucleoside diphosphate kinase 3	46.6105	29.8342	1.18465e-05	7.11485e-05	15.9046
chr16_1813201_1813400	chr16	1813201	1813400	199	*	Promoter (<=1kb)	-783	2	ENST00000567398.1	3029	ENSG00000063854	HAGH	hydroxyacylglutathione hydrolase	60.7186	77.3958	1.68122e-06	1.28859e-05	-15.8921
chr16_182001_182200	chr16	182001	182200	199	*	Promoter (1-2kb)	1543	1	ENST00000199708.3	3049	ENSG00000086506	HBQ1	hemoglobin subunit theta 1	50.0371	63.0488	2.49644e-40	9.54932e-38	-15.2979
chr16_18934001_18934200	chr16	18934001	18934200	199	*	Intron (ENST00000565782.1/ENST00000565782.1, intron 1 of 1)	-7548	2	ENST00000446231.6	23049	ENSG00000157106	SMG1	SMG1 nonsense mediated mRNA decay associated PI3K related kinase	51.79	74.1397	1.26683e-06	1.00305e-05	-22.1172
chr16_19108201_19108400	chr16	19108201	19108400	199	*	Distal Intergenic	-5532	1	ENST00000566735.1	162073	ENSG00000205730	ITPRIPL2	ITPRIP like 2	32.4194	49.8965	6.77726e-09	9.32972e-08	-18.2545
chr16_19115801_19116000	chr16	19115801	19116000	199	*	Promoter (1-2kb)	1419	1	ENST00000381440.4	162073	ENSG00000205730	ITPRIPL2	ITPRIP like 2	52.0242	42.6198	1.34702e-10	2.62898e-09	15.7242
chr16_1963201_1963400	chr16	1963201	1963400	199	*	Promoter (<=1kb)	0	2	ENST00000526586.6	6187	ENSG00000140988	RPS2	ribosomal protein S2	55.7385	30.2376	7.85403e-56	6.71936e-53	24.0228
chr16_21134201_21134400	chr16	21134201	21134400	199	*	Promoter (2-3kb)	2172	2	ENST00000575024.1	55567	ENSG00000158486	DNAH3	dynein axonemal heavy chain 3	75.0674	56.0942	3.72608e-05	0.000191716	17.5788
chr16_2125001_2125200	chr16	2125001	2125200	199	*	Intron (ENST00000262304.8/5310, intron 1 of 45)	-6878	2	ENST00000570150.1	5310	ENSG00000008710	PKD1	polycystin 1, transient receptor potential channel interacting	32.2009	24.0285	1.00317e-08	1.32966e-07	15.5421
chr16_21361601_21361800	chr16	21361601	21361800	199	*	Distal Intergenic	14463	1	ENST00000549658.2	100652781	NA	SNX29P1	sorting nexin 29 pseudogene 1	39.6535	23.7418	3.89031e-06	2.69403e-05	16.9708
chr16_2150401_2150600	chr16	2150401	2150600	199	*	Promoter (<=1kb)	420	1	ENST00000561600.5	25837	ENSG00000167964	RAB26	RAB26, member RAS oncogene family	45.797	28.9793	7.836e-06	4.97086e-05	15.409
chr16_2163401_2163600	chr16	2163401	2163600	199	*	Promoter (<=1kb)	0	1	ENST00000567645.2	84231	ENSG00000131653	TRAF7	TNF receptor associated factor 7	72.283	86.3649	1.23782e-13	4.06592e-12	-15.0007
chr16_21942001_21942200	chr16	21942001	21942200	199	*	Intron (ENST00000550410.2/ENST00000550410.2, intron 3 of 3)	-11088	1	ENST00000630839.2	7385	ENSG00000140740	UQCRC2	ubiquinol-cytochrome c reductase core protein 2	34.3941	47.3652	2.97457e-06	2.12842e-05	-18.298
chr16_2334401_2334600	chr16	2334401	2334600	199	*	Intron (ENST00000301732.10/21, intron 1 of 32)	-4550	1	ENST00000512848.5	650655	ENSG00000238098	ABCA17P	ATP binding cassette subfamily A member 17, pseudogene	77.1563	61.5582	4.3762e-06	2.98716e-05	15.4
chr16_23679601_23679800	chr16	23679601	23679800	199	*	Promoter (<=1kb)	0	1	ENST00000568568.1	5347	ENSG00000166851	PLK1	polo like kinase 1	21.4024	7.93163	3.73959e-94	1.60927e-90	41.6397
chr16_2418201_2418400	chr16	2418201	2418400	199	*	Intron (ENST00000469908.5/650655, intron 13 of 16)	-10994	1	ENST00000293968.11	899	ENSG00000162063	CCNF	cyclin F	39.4529	56.5365	3.04559e-07	2.83806e-06	-16.754
chr16_24644401_24644600	chr16	24644401	24644600	199	*	Intron (ENST00000566108.2/27327, intron 2 of 2)	26462	2	ENST00000414816.1	400511	ENSG00000224310	LINC01567	long intergenic non-protein coding RNA 1567	36.2593	50.32	1.60928e-10	3.09466e-09	-16.266
chr16_25032801_25033000	chr16	25032801	25033000	199	*	Promoter (1-2kb)	1058	1	ENST00000619106.1	554206	ENSG00000262587	LOC554206	leucine carboxyl methyltransferase 1 pseudogene	72.7926	54.7168	3.33508e-57	3.06011e-54	17.3867
chr16_25146201_25146400	chr16	25146201	25146400	199	*	Promoter (2-3kb)	2632	2	ENST00000562280.1	100506655	ENSG00000260034	LCMT1-AS2	LCMT1 antisense RNA 2	63.8921	82.3388	2.41892e-21	2.16052e-19	-19.0127
chr16_27346401_27346600	chr16	27346401	27346600	199	*	Promoter (1-2kb)	1494	1	ENST00000562968.1	3566	ENSG00000077238	IL4R	interleukin 4 receptor	65.4404	40.5241	7.15889e-83	2.13938e-79	27.1564
chr16_2751001_2751200	chr16	2751001	2751200	199	*	Promoter (<=1kb)	-192	2	ENST00000577055.5	100128788	ENSG00000205913	SRRM2-AS1	SRRM2 antisense RNA 1	74.7533	60.5579	2.54098e-11	5.69128e-10	15.5865
chr16_27978201_27978400	chr16	27978201	27978400	199	*	Intron (ENST00000447459.7/146395, intron 1 of 6)	84788	2	ENST00000562611.1	146395	ENSG00000169181	GSG1L	GSG1 like	52.9111	69.8745	1.01173e-09	1.66826e-08	-17.9801
chr16_2849801_2850000	chr16	2849801	2850000	199	*	Downstream (2-3kb)	5933	2	ENST00000572061.1	64063	ENSG00000005001	PRSS22	serine protease 22	42.359	65.804	9.19062e-08	9.74454e-07	-20.0915
chr16_28916401_28916600	chr16	28916401	28916600	199	*	Intron (ENST00000357573.10/79874, intron 3 of 10)	7600	2	ENST00000561501.5	79874	ENSG00000177548	RABEP2	rabaptin, RAB GTPase binding effector protein 2	67.9885	90.2829	4.58938e-09	6.57092e-08	-17.5389
chr16_29156401_29156600	chr16	29156401	29156600	199	*	Intron (ENST00000562902.2/653390, intron 2 of 2)	17023	1	ENST00000641956.1	440352	NA	SNX29P2	sorting nexin 29 pseudogene 2	21.56	35.8747	2.16132e-31	4.63884e-29	-15.6548
chr16_29316801_29317000	chr16	29316801	29317000	199	*	Intron (ENST00000641956.1/440352, intron 4 of 7)	4452	1	ENST00000569730.1	440352	NA	SNX29P2	sorting nexin 29 pseudogene 2	47.6204	62.8088	7.9907e-07	6.68554e-06	-15.5403
chr16_29318001_29318200	chr16	29318001	29318200	199	*	Intron (ENST00000641956.1/440352, intron 4 of 7)	5652	1	ENST00000569730.1	440352	NA	SNX29P2	sorting nexin 29 pseudogene 2	28.9775	52.1651	2.42533e-11	5.45011e-10	-18.5792
chr16_30003201_30003400	chr16	30003201	30003400	199	*	Promoter (2-3kb)	2231	1	ENST00000562291.2	283899	ENSG00000169592	INO80E	INO80 complex subunit E	33.0814	49.2152	1.2938e-10	2.53408e-09	-18.3407
chr16_30024401_30024600	chr16	30024401	30024600	199	*	Promoter (<=1kb)	649	1	ENST00000567847.1	146378	ENSG00000167194	C16orf92	chromosome 16 open reading frame 92	32.0358	50.2913	1.23849e-11	2.92819e-10	-15.4939
chr16_303201_303400	chr16	303201	303400	199	*	Intron (ENST00000461023.5/8312, intron 4 of 7)	-9666	2	ENST00000457798.1	8312	ENSG00000103126	AXIN1	axin 1	82.478	69.092	7.94682e-27	1.17276e-24	15.1928
chr16_30426401_30426600	chr16	30426401	30426600	199	*	Promoter (2-3kb)	2689	2	ENST00000568434.1	79077	ENSG00000179958	DCTPP1	dCTP pyrophosphatase 1	30.7253	49.6381	2.55867e-17	1.43591e-15	-25.028
chr16_30453001_30453200	chr16	30453001	30453200	199	*	Distal Intergenic	-7128	2	ENST00000478753.5	22928	ENSG00000179918	SEPHS2	selenophosphate synthetase 2	48.9696	33.5513	1.14988e-10	2.27582e-09	15.0407
chr16_30533001_30533200	chr16	30533001	30533200	199	*	Promoter (1-2kb)	1652	2	ENST00000569360.1	65988	ENSG00000169955	ZNF747	zinc finger protein 747	70.5181	46.5393	1.01303e-11	2.43296e-10	19.0865
chr16_30667401_30667600	chr16	30667401	30667600	199	*	Promoter (<=1kb)	-339	1	ENST00000494101.1	64319	ENSG00000156860	FBRS	fibrosin	39.6074	54.9318	1.42117e-62	1.73251e-59	-16.5003
chr16_30681801_30682000	chr16	30681801	30682000	199	*	Distal Intergenic	13863	1	ENST00000494101.1	64319	ENSG00000156860	FBRS	fibrosin	66.4795	48.5147	8.49382e-16	3.88466e-14	16.5251
chr16_30682001_30682200	chr16	30682001	30682200	199	*	Distal Intergenic	14063	1	ENST00000494101.1	64319	ENSG00000156860	FBRS	fibrosin	63.3834	41.2823	5.16064e-20	3.9892e-18	20.296
chr16_30715201_30715400	chr16	30715201	30715400	199	*	Intron (ENST00000262518.9/10847, intron 16 of 33)	4665	1	ENST00000384028.1	677813	ENSG00000206755	SNORA30	small nucleolar RNA, H/ACA box 30	55.9682	72.2741	4.51842e-44	2.14379e-41	-17.7289
chr16_31139801_31140000	chr16	31139801	31140000	199	*	Promoter (<=1kb)	734	2	ENST00000571878.1	146547	ENSG00000178226	PRSS36	serine protease 36	76.162	90.2574	1.12728e-13	3.72784e-12	-15.5424
chr16_31255801_31256000	chr16	31255801	31256000	199	*	Distal Intergenic	-3967	1	ENST00000648685.1	3684	ENSG00000169896	ITGAM	integrin subunit alpha M	59.5628	44.1039	9.28684e-06	5.76393e-05	17.7896
chr16_31815401_31815600	chr16	31815401	31815600	199	*	Distal Intergenic	-58207	1	ENST00000394846.7	10308	ENSG00000185947	ZNF267	zinc finger protein 267	54.7871	75.6018	4.82638e-05	0.000239611	-16.2169
chr16_3489801_3490000	chr16	3489801	3490000	199	*	Intron (ENST00000574423.2/23059, intron 1 of 4)	-4333	2	ENST00000622849.1	102465134	ENSG00000273776	MIR6126	microRNA 6126	37.0635	22.9809	0.000304416	0.0011512	15.4751
chr16_385201_385400	chr16	385201	385400	199	*	Promoter (1-2kb)	1599	2	ENST00000427313.5	58986	ENSG00000129925	PGAP6	post-glycosylphosphatidylinositol attachment to proteins 6	84.012	64.0666	5.37612e-26	7.3445e-24	18.4416
chr16_3872201_3872400	chr16	3872201	3872400	199	*	Intron (ENST00000262367.9/1387, intron 1 of 30)	7720	2	ENST00000382070.7	1387	ENSG00000005339	CREBBP	CREB binding protein	57.4126	39.8747	9.96586e-24	1.11538e-21	18.2284
chr16_3872401_3872600	chr16	3872401	3872600	199	*	Intron (ENST00000262367.9/1387, intron 1 of 30)	7520	2	ENST00000382070.7	1387	ENSG00000005339	CREBBP	CREB binding protein	47.5025	30.6678	9.5204e-25	1.16258e-22	16.6372
chr16_3929201_3929400	chr16	3929201	3929400	199	*	Downstream (2-3kb)	21044	2	ENST00000576810.1	102724927	ENSG00000262185	LINC02861	long intergenic non-protein coding RNA 2861	72.1943	57.1875	2.96259e-06	2.12077e-05	17.3322
chr16_4053801_4054000	chr16	4053801	4054000	199	*	Promoter (<=1kb)	190	2	ENST00000571889.1	115	ENSG00000162104	ADCY9	adenylate cyclase 9	58.814	45.8013	5.02668e-12	1.26982e-10	15.1332
chr16_4113401_4113600	chr16	4113401	4113600	199	*	Promoter (<=1kb)	325	2	ENST00000571467.1	115	ENSG00000162104	ADCY9	adenylate cyclase 9	38.6703	23.6524	5.48762e-14	1.90582e-12	15.4175
chr16_422201_422400	chr16	422201	422400	199	*	Distal Intergenic	-3249	1	ENST00000262305.9	9727	ENSG00000090565	RAB11FIP3	RAB11 family interacting protein 3	63.9511	79.6456	1.14828e-07	1.18927e-06	-18.4515
chr16_4323401_4323600	chr16	4323401	4323600	199	*	Intron (ENST00000262366.7/84662, intron 1 of 7)	4740	2	ENST00000576080.1	101926896	ENSG00000262686	GLIS2-AS1	GLIS2 antisense RNA 1	65.9459	79.034	5.90875e-24	6.74999e-22	-15.8722
chr16_46900601_46900800	chr16	46900601	46900800	199	*	Exon (ENST00000340124.9/84706, exon 4 of 12)	-14498	1	ENST00000562801.5	84706	ENSG00000166123	GPT2	glutamic--pyruvic transaminase 2	56.0235	71.7141	1.87639e-16	9.38372e-15	-16.5155
chr16_47781201_47781400	chr16	47781201	47781400	199	*	Intron (ENST00000565451.5/101927132, intron 1 of 2)	56634	1	ENST00000565451.5	101927132	ENSG00000261231	LINC02133	long intergenic non-protein coding RNA 2133	42.0359	58.231	2.12909e-13	6.74184e-12	-21.4211
chr16_48394401_48394600	chr16	48394401	48394600	199	*	Promoter (<=1kb)	-447	2	ENST00000563745.1	6477	ENSG00000196470	SIAH1	siah E3 ubiquitin protein ligase 1	43.9142	64.9655	2.27489e-08	2.78485e-07	-16.7223
chr16_48441201_48441400	chr16	48441201	48441400	199	*	Intron (ENST00000568007.5/6477, intron 1 of 6)	7002	2	ENST00000568007.5	6477	ENSG00000196470	SIAH1	siah E3 ubiquitin protein ligase 1	51.2913	31.8037	2.75168e-15	1.16618e-13	17.6049
chr16_49635801_49636000	chr16	49635801	49636000	199	*	Exon (ENST00000561648.5/23090, exon 5 of 9)	4852	2	ENST00000567169.5	23090	ENSG00000102935	ZNF423	zinc finger protein 423	38.6936	57.2988	3.80217e-29	6.80898e-27	-16.1612
chr16_497401_497600	chr16	497401	497600	199	*	3' UTR	-5150	1	ENST00000487899.1	9727	ENSG00000090565	RAB11FIP3	RAB11 family interacting protein 3	77.1798	63.815	2.01889e-20	1.63154e-18	16.7834
chr16_50026801_50027000	chr16	50026801	50027000	199	*	Promoter (<=1kb)	642	1	ENST00000566093.1	255919	ENSG00000205423	CNEP1R1	CTD nuclear envelope phosphatase 1 regulatory subunit 1	74.9674	60.6705	4.09151e-16	1.9583e-14	15.0176
chr16_535401_535600	chr16	535401	535600	199	*	Promoter (<=1kb)	86	1	ENST00000581803.1	100847028	ENSG00000266124	MIR5587	microRNA 5587	44.6303	60.0822	1.68517e-68	2.65634e-65	-16.7481
chr16_535601_535800	chr16	535601	535800	199	*	Promoter (<=1kb)	286	1	ENST00000581803.1	100847028	ENSG00000266124	MIR5587	microRNA 5587	27.2157	44.0379	9.02569e-122	7.61577e-118	-16.8726
chr16_54145801_54146000	chr16	54145801	54146000	199	*	Intron (ENST00000637969.1/79068, intron 9 of 10)	75906	1	ENST00000636091.1	79068	ENSG00000140718	FTO	FTO alpha-ketoglutarate dependent dioxygenase	62.0281	47.6634	2.29801e-14	8.48121e-13	15.2785
chr16_55046201_55046400	chr16	55046201	55046400	199	*	Intron (ENST00000650608.1/ENST00000650608.1, intron 2 of 2)	114130	1	ENST00000558597.1	10265	ENSG00000176842	IRX5	iroquois homeobox 5	23.6719	41.9538	7.72844e-07	6.49163e-06	-16.7701
chr16_55699601_55699800	chr16	55699601	55699800	199	*	Promoter (<=1kb)	-474	1	ENST00000574918.1	6530	ENSG00000103546	SLC6A2	solute carrier family 6 member 2	52.921	39.2554	7.43362e-17	3.9078e-15	15.7714
chr16_56338801_56339000	chr16	56338801	56339000	199	*	Promoter (<=1kb)	-763	1	ENST00000639787.1	2775	ENSG00000087258	GNAO1	G protein subunit alpha o1	75.3184	58.4213	2.55759e-17	1.43552e-15	17.2788
chr16_56502601_56502800	chr16	56502601	56502800	199	*	Promoter (<=1kb)	-796	2	ENST00000562059.1	583	ENSG00000125124	BBS2	Bardet-Biedl syndrome 2	83.0433	66.2802	1.63271e-12	4.47807e-11	16.0242
chr16_57482801_57483000	chr16	57482801	57483000	199	*	Promoter (<=1kb)	-949	2	ENST00000562737.5	55715	ENSG00000125170	DOK4	docking protein 4	92.9952	71.0901	1.48171e-09	2.35834e-08	21.1599
chr16_57803201_57803400	chr16	57803201	57803400	199	*	Promoter (<=1kb)	0	2	ENST00000562984.5	3801	ENSG00000140859	KIFC3	kinesin family member C3	45.4579	28.7368	7.3154e-08	7.9352e-07	15.6156
chr16_57827201_57827400	chr16	57827201	57827400	199	*	Intron (ENST00000565684.5/3801, intron 1 of 4)	16565	1	ENST00000335616.3	388282	ENSG00000187185	LOC388282	uncharacterized LOC388282	80.3925	62.3351	1.55232e-07	1.55783e-06	16.0337
chr16_57894401_57894600	chr16	57894401	57894600	199	*	Intron (ENST00000251102.13/1258, intron 31 of 32)	6773	2	ENST00000565942.1	1258	ENSG00000070729	CNGB1	cyclic nucleotide gated channel subunit beta 1	34.4339	52.9171	2.78633e-08	3.34219e-07	-18.5375
chr16_58095601_58095800	chr16	58095601	58095800	199	*	Distal Intergenic	19650	2	ENST00000562443.1	29105	ENSG00000070761	CFAP20	cilia and flagella associated protein 20	44.1697	29.4046	2.33826e-10	4.35333e-09	15.1517
chr16_58407001_58407200	chr16	58407001	58407200	199	*	Distal Intergenic	14304	1	ENST00000567909.1	64785	ENSG00000181938	GINS3	GINS complex subunit 3	53.8649	69.7355	2.41644e-11	5.43237e-10	-15.3625
chr16_58655801_58656000	chr16	58655801	58656000	199	*	Distal Intergenic	21577	2	ENST00000569209.1	55238	ENSG00000103042	SLC38A7	solute carrier family 38 member 7	20.9478	44.2787	1.27435e-05	7.58034e-05	-18.6361
chr16_58816001_58816200	chr16	58816001	58816200	199	*	Intron (ENST00000568134.6/ENST00000568134.6, intron 3 of 3)	-81660	2	ENST00000564400.5	2806	ENSG00000125166	GOT2	glutamic-oxaloacetic transaminase 2	44.1993	59.8269	5.60571e-12	1.40455e-10	-16.6937
chr16_61168201_61168400	chr16	61168201	61168400	199	*	Distal Intergenic	-112238	2	ENST00000591758.1	100616345	ENSG00000283795	MIR4426	microRNA 4426	27.9201	43.7559	7.85616e-45	3.91745e-42	-18.6798
chr16_61168401_61168600	chr16	61168401	61168600	199	*	Distal Intergenic	-112438	2	ENST00000591758.1	100616345	ENSG00000283795	MIR4426	microRNA 4426	41.4247	55.5491	1.51391e-23	1.67219e-21	-16.6173
chr16_639401_639600	chr16	639401	639600	199	*	Promoter (2-3kb)	-2228	1	ENST00000307650.9	84331	ENSG00000172366	MCRIP2	MAPK regulated corepressor interacting protein 2	71.8121	54.8067	9.193e-21	7.75087e-19	17.2356
chr16_65001_65200	chr16	65001	65200	199	*	Promoter (<=1kb)	0	2	ENST00000428730.5	64285	ENSG00000007384	RHBDF1	rhomboid 5 homolog 1	64.7231	74.3226	2.07774e-08	2.56577e-07	-15.3902
chr16_66862201_66862400	chr16	66862201	66862400	199	*	Intron (ENST00000561579.6/8883, intron 1 of 8)	10856	2	ENST00000561579.6	8883	ENSG00000159593	NAE1	NEDD8 activating enzyme E1 subunit 1	67.7509	49.9901	5.4253e-09	7.63616e-08	16.1568
chr16_66912001_66912200	chr16	66912001	66912200	199	*	3' UTR	4196	2	ENST00000567009.5	1014	ENSG00000166589	CDH16	cadherin 16	62.3433	48.0286	5.82309e-05	0.00028152	18.2687
chr16_67118001_67118200	chr16	67118001	67118200	199	*	Promoter (1-2kb)	-1895	1	ENST00000569626.1	80262	ENSG00000125149	C16orf70	chromosome 16 open reading frame 70	67.7997	83.6716	7.50018e-30	1.42309e-27	-17.2268
chr16_67673401_67673600	chr16	67673401	67673600	199	*	Downstream (<1kb)	6094	1	ENST00000602987.1	388284	ENSG00000159761	C16orf86	chromosome 16 open reading frame 86	61.3721	41.3831	0.00015357	0.00064504	15.8704
chr16_69501601_69501800	chr16	69501601	69501800	199	*	Distal Intergenic	-63294	1	ENST00000426654.6	10725	ENSG00000102908	NFAT5	nuclear factor of activated T cells 5	26.456	39.4182	3.83354e-06	2.65981e-05	-17.8409
chr16_70451001_70451200	chr16	70451001	70451200	199	*	Distal Intergenic	-3395	1	ENST00000572784.5	197258	ENSG00000157353	FCSK	fucose kinase	59.3731	40.4793	2.66259e-05	0.000143501	15.9793
chr16_70508401_70508600	chr16	70508401	70508600	199	*	Promoter (<=1kb)	157	2	ENST00000526700.5	25839	ENSG00000103051	COG4	component of oligomeric golgi complex 4	42.1399	54.2442	2.44057e-12	6.49549e-11	-17.0694
chr16_70617201_70617400	chr16	70617201	70617400	199	*	Intron (ENST00000429149.6/146433, intron 1 of 6)	-29163	1	ENST00000569641.1	146433	ENSG00000157368	IL34	interleukin 34	69.2516	51.0829	5.10367e-33	1.24013e-30	18.8627
chr16_70681801_70682000	chr16	70681801	70682000	199	*	Promoter (1-2kb)	-1777	2	ENST00000576338.1	92154	ENSG00000132613	MTSS2	MTSS I-BAR domain containing 2	64.9089	56.4106	5.19922e-07	4.57208e-06	15.3269
chr16_70691801_70692000	chr16	70691801	70692000	199	*	Intron (ENST00000567648.1/55697, intron 1 of 1)	3593	2	ENST00000567648.1	55697	ENSG00000103043	VAC14	VAC14 component of PIKFYVE complex	44.3403	64.9008	1.78384e-95	7.91383e-92	-23.0597
chr16_70692001_70692200	chr16	70692001	70692200	199	*	Intron (ENST00000567648.1/55697, intron 1 of 1)	3393	2	ENST00000567648.1	55697	ENSG00000103043	VAC14	VAC14 component of PIKFYVE complex	25.2974	39.6227	7.47262e-39	2.61652e-36	-15.5424
chr16_70696801_70697000	chr16	70696801	70697000	199	*	Promoter (<=1kb)	-946	2	ENST00000564512.1	55697	ENSG00000103043	VAC14	VAC14 component of PIKFYVE complex	34.6539	51.8706	3.34795e-26	4.67315e-24	-19.1528
chr16_70730201_70730400	chr16	70730201	70730400	199	*	Intron (ENST00000568886.5/55697, intron 8 of 12)	14180	2	ENST00000566416.1	55697	ENSG00000103043	VAC14	VAC14 component of PIKFYVE complex	72.7974	54.9987	6.62178e-17	3.50975e-15	17.8817
chr16_71516001_71516200	chr16	71516001	71516200	199	*	Promoter (2-3kb)	2139	1	ENST00000569271.1	105371335	ENSG00000260520	LOC105371335	uncharacterized LOC105371335	55.2971	78.5658	1.5852e-16	8.00754e-15	-22.2078
chr16_72787801_72788000	chr16	72787801	72788000	199	*	Exon (ENST00000563328.4/ENST00000563328.4, exon 5 of 5)	101834	2	ENST00000563625.1	463	ENSG00000140836	ZFHX3	zinc finger homeobox 3	65.8412	80.5175	2.99301e-15	1.261e-13	-16.1973
chr16_7314001_7314200	chr16	7314001	7314200	199	*	Intron (ENST00000641259.1/54715, intron 7 of 19)	-18550	1	ENST00000436368.6	54715	ENSG00000078328	RBFOX1	RNA binding fox-1 homolog 1	25.4743	41.7969	2.67131e-07	2.52727e-06	-15.3017
chr16_73172001_73172200	chr16	73172001	73172200	199	*	Intron (ENST00000641206.2/463, intron 5 of 17)	-27555	2	ENST00000358463.2	388289	NA	NA	NA	52.703	35.2316	5.52061e-39	1.9537e-36	16.0761
chr16_73557601_73557800	chr16	73557601	73557800	199	*	Intron (ENST00000666029.1/ENST00000666029.1, intron 2 of 2)	139330	1	ENST00000662417.1	100506172	ENSG00000258779	LINC01568	long intergenic non-protein coding RNA 1568	69.8622	51.559	1.4091e-08	1.80815e-07	18.6117
chr16_75189801_75190000	chr16	75189801	75190000	199	*	Distal Intergenic	15795	2	ENST00000562106.5	440387	ENSG00000168928	CTRB2	chymotrypsinogen B2	77.7809	59.5052	2.13596e-15	9.20093e-14	18.83
chr16_77735801_77736000	chr16	77735801	77736000	199	*	Promoter (1-2kb)	-1405	1	ENST00000564031.1	283927	ENSG00000140876	NUDT7	nudix hydrolase 7	48.7353	73.4806	1.24302e-23	1.38078e-21	-24.5387
chr16_77908801_77909000	chr16	77908801	77909000	199	*	Intron (ENST00000302536.3/57687, intron 7 of 8)	46054	1	ENST00000563850.1	57687	ENSG00000171724	VAT1L	vesicle amine transport 1 like	56.5247	75.9754	7.78043e-14	2.6403e-12	-23.6297
chr16_80669201_80669400	chr16	80669201	80669400	199	*	Intron (ENST00000570137.7/124359, intron 2 of 6)	-29466	2	ENST00000561616.2	124359	ENSG00000166446	CDYL2	chromodomain Y like 2	74.2706	58.9638	1.096e-10	2.17829e-09	16.0785
chr16_81030601_81030800	chr16	81030601	81030800	199	*	Exon (ENST00000566639.1/ENST00000566639.1, exon 1 of 1)	-5042	1	ENST00000299575.5	23300	ENSG00000166454	ATMIN	ATM interactor	47.3097	63.3291	1.80151e-29	3.34302e-27	-16.6407
chr16_8109601_8109800	chr16	8109601	8109800	199	*	Intron (ENST00000670665.1/ENST00000670665.1, intron 1 of 4)	422213	2	ENST00000562516.1	283953	ENSG00000232258	TMEM114	transmembrane protein 114	49.5479	59.4293	1.51688e-05	8.81942e-05	-15.6477
chr16_81209001_81209200	chr16	81209001	81209200	199	*	Intron (ENST00000525539.5/114780, intron 3 of 42)	-10216	2	ENST00000526632.5	114780	ENSG00000166473	PKD1L2	polycystin 1 like 2 (gene/pseudogene)	46.4155	63.8012	1.10885e-05	6.71989e-05	-17.3505
chr16_81694001_81694200	chr16	81694001	81694200	199	*	Promoter (<=1kb)	815	1	ENST00000569146.1	80790	ENSG00000153815	CMIP	c-Maf inducing protein	44.0403	66.1998	1.32583e-93	5.64897e-90	-22.4569
chr16_81711801_81712000	chr16	81711801	81712000	199	*	Distal Intergenic	7945	1	ENST00000561605.1	80790	ENSG00000153815	CMIP	c-Maf inducing protein	44.259	61.4845	2.61821e-13	8.16983e-12	-17.6914
chr16_81765601_81765800	chr16	81765601	81765800	199	*	Intron (ENST00000565272.5/ENST00000565272.5, intron 3 of 3)	-13491	1	ENST00000564138.6	5336	ENSG00000197943	PLCG2	phospholipase C gamma 2	66.7069	50.1064	6.8485e-13	2.00131e-11	15.8203
chr16_81862001_81862200	chr16	81862001	81862200	199	*	Intron (ENST00000564138.6/5336, intron 5 of 32)	4057	1	ENST00000565020.1	5336	ENSG00000197943	PLCG2	phospholipase C gamma 2	50.225	31.6621	2.25575e-14	8.33739e-13	17.9603
chr16_81862201_81862400	chr16	81862201	81862400	199	*	Intron (ENST00000564138.6/5336, intron 5 of 32)	4257	1	ENST00000565020.1	5336	ENSG00000197943	PLCG2	phospholipase C gamma 2	55.2912	32.7541	3.7454e-11	8.13161e-10	22.9021
chr16_83859201_83859400	chr16	83859201	83859400	199	*	Distal Intergenic	-39715	1	ENST00000262430.6	23417	ENSG00000103150	MLYCD	malonyl-CoA decarboxylase	45.122	60.9064	1.62132e-05	9.34484e-05	-15.7803
chr16_84181801_84182000	chr16	84181801	84182000	199	*	Promoter (<=1kb)	-44	2	ENST00000562445.5	9013	ENSG00000103168	TAF1C	TATA-box binding protein associated factor, RNA polymerase I subunit C	56.4728	38.9862	2.83207e-10	5.19118e-09	19.301
chr16_84526801_84527000	chr16	84526801	84527000	199	*	Intron (ENST00000565079.5/57707, intron 1 of 3)	-22112	2	ENST00000570036.5	57707	ENSG00000140950	MEAK7	MTOR associated protein, eak-7 homolog	53.7371	39.5778	1.40196e-11	3.27939e-10	15.8551
chr16_84542801_84543000	chr16	84542801	84543000	199	*	Intron (ENST00000565079.5/57707, intron 1 of 3)	11033	2	ENST00000565079.5	57707	ENSG00000140950	MEAK7	MTOR associated protein, eak-7 homolog	75.9074	59.6646	4.7048e-16	2.23296e-14	15.1411
chr16_84544601_84544800	chr16	84544601	84544800	199	*	Intron (ENST00000565079.5/57707, intron 1 of 3)	9233	2	ENST00000565079.5	57707	ENSG00000140950	MEAK7	MTOR associated protein, eak-7 homolog	60.9924	44.7719	1.42024e-16	7.21659e-15	16.9801
chr16_85158801_85159000	chr16	85158801	85159000	199	*	Distal Intergenic	-10525	1	ENST00000637419.1	23199	ENSG00000131149	GSE1	Gse1 coiled-coil protein	56.8472	40.6648	2.91136e-05	0.000154977	17.7149
chr16_85319801_85320000	chr16	85319801	85320000	199	*	Intron (ENST00000637419.1/23199, intron 1 of 2)	-13477	2	ENST00000583199.1	100847022	ENSG00000266307	MIR5093	microRNA 5093	76.5243	61.9579	2.81326e-13	8.73728e-12	15.2459
chr16_85535201_85535400	chr16	85535201	85535400	199	*	Intron (ENST00000637419.1/23199, intron 2 of 2)	-20567	1	ENST00000635906.1	23199	ENSG00000131149	GSE1	Gse1 coiled-coil protein	55.3239	35.3089	5.62923e-147	1.05323e-142	20.9223
chr16_85535401_85535600	chr16	85535401	85535600	199	*	Intron (ENST00000637419.1/23199, intron 2 of 2)	-20367	1	ENST00000635906.1	23199	ENSG00000131149	GSE1	Gse1 coiled-coil protein	36.6991	18.4537	9.51302e-33	2.27179e-30	17.0216
chr16_85535801_85536000	chr16	85535801	85536000	199	*	Intron (ENST00000637419.1/23199, intron 2 of 2)	-19967	1	ENST00000635906.1	23199	ENSG00000131149	GSE1	Gse1 coiled-coil protein	59.8122	40.1211	1.33152e-14	5.09737e-13	18.4541
chr16_85549801_85550000	chr16	85549801	85550000	199	*	Intron (ENST00000637419.1/23199, intron 2 of 2)	-5967	1	ENST00000635906.1	23199	ENSG00000131149	GSE1	Gse1 coiled-coil protein	55.152	69.2932	1.72458e-10	3.29812e-09	-16.2325
chr16_85551601_85551800	chr16	85551601	85551800	199	*	Intron (ENST00000637419.1/23199, intron 2 of 2)	-4167	1	ENST00000635906.1	23199	ENSG00000131149	GSE1	Gse1 coiled-coil protein	61.8207	41.0619	5.01201e-10	8.76501e-09	17.3248
chr16_85566801_85567000	chr16	85566801	85567000	199	*	Intron (ENST00000637419.1/23199, intron 2 of 2)	10835	1	ENST00000635906.1	23199	ENSG00000131149	GSE1	Gse1 coiled-coil protein	56.3259	38.5847	2.57092e-16	1.26454e-14	15.2612
chr16_86699201_86699400	chr16	86699201	86699400	199	*	Distal Intergenic	-10722	1	ENST00000647615.1	102724344	ENSG00000261175	LINC02188	long intergenic non-protein coding RNA 2188	45.0023	61.1721	1.04368e-05	6.37911e-05	-15.6618
chr16_87009601_87009800	chr16	87009601	87009800	199	*	Distal Intergenic	-47984	1	ENST00000430050.2	440390	ENSG00000232190	LINC02181	long intergenic non-protein coding RNA 2181	52.7013	68.1233	4.39278e-07	3.93368e-06	-16.2402
chr16_87107001_87107200	chr16	87107001	87107200	199	*	Intron (ENST00000562840.1/ENST00000562840.1, intron 4 of 4)	47573	1	ENST00000664021.1	440390	ENSG00000232190	LINC02181	long intergenic non-protein coding RNA 2181	29.8484	49.0622	1.0483e-08	1.3835e-07	-19.395
chr16_87355601_87355800	chr16	87355601	87355800	199	*	Intron (ENST00000311635.12/79791, intron 2 of 8)	11708	2	ENST00000561664.1	79791	ENSG00000103264	FBXO31	F-box protein 31	63.1313	50.3373	4.62748e-08	5.26534e-07	15.5713
chr16_87566601_87566800	chr16	87566601	87566800	199	*	Distal Intergenic	-35035	1	ENST00000537256.5	57338	ENSG00000154118	JPH3	junctophilin 3	43.0591	62.2397	1.53981e-09	2.44216e-08	-17.0744
chr16_87808201_87808400	chr16	87808201	87808400	199	*	Distal Intergenic	26260	2	ENST00000617557.1	102465464	ENSG00000278598	MIR6775	microRNA 6775	67.7622	49.9537	9.10231e-10	1.51422e-08	15.6005
chr16_87812201_87812400	chr16	87812201	87812400	199	*	Distal Intergenic	22260	2	ENST00000617557.1	102465464	ENSG00000278598	MIR6775	microRNA 6775	59.4869	43.1272	2.23619e-41	9.12136e-39	17.2402
chr16_87921401_87921600	chr16	87921401	87921600	199	*	Intron (ENST00000649158.1/763, intron 2 of 6)	14929	2	ENST00000649794.2	763	ENSG00000174990	CA5A	carbonic anhydrase 5A	67.233	41.9556	2.89242e-05	0.000154133	16.7687
chr16_88062401_88062600	chr16	88062401	88062600	199	*	Intron (ENST00000286122.11/54971, intron 11 of 13)	-8473	1	ENST00000481948.1	54971	ENSG00000172530	BANP	BTG3 associated nuclear protein	45.7863	59.8006	4.36472e-16	2.08027e-14	-16.7938
chr16_88062601_88062800	chr16	88062601	88062800	199	*	Intron (ENST00000286122.11/54971, intron 11 of 13)	-8273	1	ENST00000481948.1	54971	ENSG00000172530	BANP	BTG3 associated nuclear protein	27.0454	42.053	9.02842e-29	1.56347e-26	-16.2125
chr16_881001_881200	chr16	881001	881200	199	*	Intron (ENST00000262301.15/64788, intron 5 of 10)	5931	2	ENST00000568268.5	64788	ENSG00000103227	LMF1	lipase maturation factor 1	34.2865	56.1415	4.16542e-05	0.000211015	-16.4748
chr16_88286001_88286200	chr16	88286001	88286200	199	*	Intron (ENST00000563190.1/ENST00000563190.1, intron 2 of 3)	91721	1	ENST00000569362.2	101928880	ENSG00000260420	LINC02182	long intergenic non-protein coding RNA 2182	50.6246	70.5843	1.39612e-05	8.20642e-05	-18.1164
chr16_88351201_88351400	chr16	88351201	88351400	199	*	Distal Intergenic	-101880	1	ENST00000319555.8	161882	ENSG00000179588	ZFPM1	zinc finger protein, FOG family member 1	49.2851	67.4605	1.36841e-13	4.4696e-12	-25.0117
chr16_88494801_88495000	chr16	88494801	88495000	199	*	Intron (ENST00000319555.8/161882, intron 3 of 9)	25884	1	ENST00000577370.1	100847057	ENSG00000263456	MIR5189	microRNA 5189	57.4767	41.9141	4.69436e-28	7.65492e-26	15.4543
chr16_88502201_88502400	chr16	88502201	88502400	199	*	Intron (ENST00000319555.8/161882, intron 3 of 9)	28653	2	ENST00000563243.1	100128882	ENSG00000261744	LOC100128882	uncharacterized LOC100128882	40.7399	25.5902	1.15093e-82	3.41574e-79	15.9484
chr16_88505001_88505200	chr16	88505001	88505200	199	*	Intron (ENST00000319555.8/161882, intron 3 of 9)	25853	2	ENST00000563243.1	100128882	ENSG00000261744	LOC100128882	uncharacterized LOC100128882	74.3134	56.1698	2.65431e-11	5.92691e-10	17.8704
chr16_88701001_88701200	chr16	88701001	88701200	199	*	Promoter (<=1kb)	-399	2	ENST00000537718.6	115992	ENSG00000158717	RNF166	ring finger protein 166	62.7672	56.0615	3.24425e-15	1.35861e-13	17.7686
chr16_88837401_88837600	chr16	88837401	88837600	199	*	Promoter (<=1kb)	249	2	ENST00000562931.5	2588	ENSG00000141012	GALNS	galactosamine (N-acetyl)-6-sulfatase	45.233	62.3234	8.51782e-25	1.04609e-22	-16.8179
chr16_88838601_88838800	chr16	88838601	88838800	199	*	Promoter (<=1kb)	122	2	ENST00000561812.1	2588	ENSG00000141012	GALNS	galactosamine (N-acetyl)-6-sulfatase	49.6743	63.8033	2.12556e-46	1.16819e-43	-17.1636
chr16_88871801_88872000	chr16	88871801	88872000	199	*	Downstream (2-3kb)	-5142	2	ENST00000547152.1	390748	ENSG00000205022	PABPN1L	PABPN1 like, cytoplasmic	48.2997	63.2111	4.76662e-08	5.40822e-07	-15.3876
chr16_88879201_88879400	chr16	88879201	88879400	199	*	Promoter (<=1kb)	636	2	ENST00000563920.1	863	ENSG00000129993	CBFA2T3	CBFA2/RUNX1 partner transcriptional co-repressor 3	58.0561	67.6957	1.49586e-08	1.90816e-07	-15.9996
chr16_88977801_88978000	chr16	88977801	88978000	199	*	Promoter (<=1kb)	-595	2	ENST00000268679.9	863	ENSG00000129993	CBFA2T3	CBFA2/RUNX1 partner transcriptional co-repressor 3	15.2172	30.7001	4.31943e-11	9.2717e-10	-15.4896
chr16_89165001_89165200	chr16	89165001	89165200	199	*	Promoter (1-2kb)	-1183	1	ENST00000378340.1	400558	ENSG00000205015	LINC02138	long intergenic non-protein coding RNA 2138	51.6893	70.8899	7.47602e-10	1.26352e-08	-18.1223
chr16_89321801_89322000	chr16	89321801	89322000	199	*	Promoter (<=1kb)	669	1	ENST00000562995.1	100287036	ENSG00000261253	LOC100287036	uncharacterized LOC100287036	54.8164	39.3813	6.51067e-06	4.22893e-05	16.0394
chr16_89426201_89426400	chr16	89426201	89426400	199	*	Intron (ENST00000378330.7/29123, intron 2 of 13)	-4588	1	ENST00000657156.1	101927817	NA	LOC101927817	uncharacterized LOC101927817	86.6276	70.1101	6.21205e-09	8.62448e-08	15.0407
chr16_89431201_89431400	chr16	89431201	89431400	199	*	Promoter (<=1kb)	214	1	ENST00000657156.1	101927817	NA	LOC101927817	uncharacterized LOC101927817	37.0157	18.7693	8.35132e-37	2.61942e-34	16.67
chr16_89562801_89563000	chr16	89562801	89563000	199	*	Promoter (<=1kb)	432	1	ENST00000472354.1	6137	ENSG00000167526	RPL13	ribosomal protein L13	68.3089	52.545	1.08343e-48	6.66052e-46	15.2739
chr16_89577401_89577600	chr16	89577401	89577600	199	*	Promoter (1-2kb)	1620	1	ENST00000525982.5	27132	ENSG00000178773	CPNE7	copine 7	47.4115	68.4568	1.00432e-08	1.33104e-07	-18.6607
chr16_89584001_89584200	chr16	89584001	89584200	199	*	Promoter (<=1kb)	-621	1	ENST00000532500.1	27132	ENSG00000178773	CPNE7	copine 7	51.3852	70.5496	3.16479e-28	5.24216e-26	-22.3058
chr16_89656001_89656200	chr16	89656001	89656200	199	*	Promoter (1-2kb)	1405	2	ENST00000551981.5	5119	ENSG00000131165	CHMP1A	charged multivesicular body protein 1A	31.784	45.6702	1.49325e-50	9.96266e-48	-15.533
chr16_89826801_89827000	chr16	89826801	89827000	199	*	Promoter (1-2kb)	-1475	1	ENST00000378247.8	84501	ENSG00000204991	SPIRE2	spire type actin nucleation factor 2	47.2689	56.2466	6.91991e-09	9.50572e-08	-16.1003
chr16_89862001_89862200	chr16	89862001	89862200	199	*	Promoter (<=1kb)	36	1	ENST00000562029.5	84501	ENSG00000204991	SPIRE2	spire type actin nucleation factor 2	51.5217	40.0336	2.87243e-14	1.04224e-12	19.2835
chr16_9017601_9017800	chr16	9017601	9017800	199	*	Distal Intergenic	-53088	2	ENST00000569230.5	7874	ENSG00000187555	USP7	ubiquitin specific peptidase 7	49.8962	34.231	9.34703e-08	9.89405e-07	20.4053
chr16_9074001_9074200	chr16	9074001	9074200	199	*	Distal Intergenic	-17444	1	ENST00000327827.12	29035	ENSG00000182831	C16orf72	chromosome 16 open reading frame 72	85.7719	69.9605	1.78135e-07	1.76131e-06	21.1358
chr16_920801_921000	chr16	920801	921000	199	*	Promoter (<=1kb)	-33	1	ENST00000567820.1	101929387	ENSG00000260439	LMF1-AS1	LMF1 antisense RNA 1	17.775	31.7331	0.000316364	0.00118938	-15.4785
chr17_10088401_10088600	chr17	10088401	10088600	199	*	Intron (ENST00000323816.8/8522, intron 1 of 14)	25953	2	ENST00000323816.8	8522	ENSG00000007237	GAS7	growth arrest specific 7	44.8927	28.6886	4.30758e-10	7.618e-09	18.4895
chr17_10148401_10148600	chr17	10148401	10148600	199	*	Intron (ENST00000432992.6/8522, intron 1 of 13)	-33849	2	ENST00000323816.8	8522	ENSG00000007237	GAS7	growth arrest specific 7	48.0483	64.3285	8.34205e-09	1.1251e-07	-15.8287
chr17_1224001_1224200	chr17	1224001	1224200	199	*	Intron (ENST00000575934.5/29, intron 1 of 3)	4804	2	ENST00000575934.5	29	ENSG00000159842	ABR	ABR activator of RhoGEF and GTPase	65.6567	49.069	2.25524e-16	1.11616e-14	15.3802
chr17_1334201_1334400	chr17	1334201	1334400	199	*	Distal Intergenic	26894	2	ENST00000496706.1	7531	ENSG00000108953	YWHAE	tyrosine 3-monooxygenase/tryptophan 5-monooxygenase activation protein epsilon	46.264	63.525	1.52592e-10	2.94661e-09	-18.8179
chr17_1439401_1439600	chr17	1439401	1439600	199	*	Intron (ENST00000398970.5/1398, intron 1 of 2)	16549	2	ENST00000574295.1	1398	ENSG00000167193	CRK	CRK proto-oncogene, adaptor protein	65.6639	49.4095	9.88531e-08	1.03953e-06	15.0225
chr17_15560801_15561000	chr17	15560801	15561000	199	*	Promoter (2-3kb)	2428	2	ENST00000584811.5	201158	ENSG00000175106	TVP23C	trans-golgi network vesicle protein 23 homolog C	64.2607	46.4701	1.94917e-05	0.00010955	18.1568
chr17_1585601_1585800	chr17	1585601	1585800	199	*	Promoter (1-2kb)	-1904	2	ENST00000576769.1	124935	ENSG00000167703	SLC43A2	solute carrier family 43 member 2	60.2652	74.801	3.62342e-11	7.88626e-10	-15.8203
chr17_15983001_15983200	chr17	15983001	15983200	199	*	Promoter (2-3kb)	-2635	2	ENST00000497434.6	125150	ENSG00000214941	ZSWIM7	zinc finger SWIM-type containing 7	38.928	60.2467	3.27477e-33	8.04361e-31	-22.1195
chr17_1611801_1612000	chr17	1611801	1612000	199	*	Intron (ENST00000301335.9/124935, intron 5 of 13)	-6526	2	ENST00000574274.5	124935	ENSG00000167703	SLC43A2	solute carrier family 43 member 2	30.1368	58.819	3.23331e-10	5.85407e-09	-21.2714
chr17_1622201_1622400	chr17	1622201	1622400	199	*	Intron (ENST00000301335.9/124935, intron 2 of 13)	5399	2	ENST00000575944.1	124935	ENSG00000167703	SLC43A2	solute carrier family 43 member 2	49.3849	32.1818	3.56797e-67	5.29452e-64	15.7201
chr17_16486601_16486800	chr17	16486601	16486800	199	*	Intron (ENST00000470794.2/388341, intron 1 of 3)	5353	2	ENST00000409083.7	388341	ENSG00000181350	LRRC75A	leucine rich repeat containing 75A	61.6943	78.7395	2.92197e-13	9.05008e-12	-16.8981
chr17_17239001_17239200	chr17	17239001	17239200	199	*	Promoter (1-2kb)	-1814	2	ENST00000389171.4	201163	ENSG00000154803	FLCN	folliculin	62.7922	80.6043	4.40438e-09	6.3326e-08	-18.2612
chr17_1761001_1761200	chr17	1761001	1761200	199	*	Promoter (<=1kb)	-829	1	ENST00000571360.5	5176	ENSG00000132386	SERPINF1	serpin family F member 1	70.9278	52.8836	7.29527e-09	9.97232e-08	17.0946
chr17_17869001_17869200	chr17	17869001	17869200	199	*	Promoter (2-3kb)	2858	2	ENST00000577517.1	146691	ENSG00000175662	TOM1L2	target of myb1 like 2 membrane trafficking protein	45.7008	32.8183	0.00140762	0.00414446	15.376
chr17_18495001_18495200	chr17	18495001	18495200	199	*	Promoter (2-3kb)	2833	1	ENST00000578450.1	654346	ENSG00000171916	LGALS9C	galectin 9C	78.4845	62.5019	3.84231e-10	6.85518e-09	18.2504
chr17_18545201_18545400	chr17	18545201	18545400	199	*	Intron (ENST00000608216.5/284047, intron 1 of 7)	-3282	2	ENST00000425211.5	220594	ENSG00000233327	USP32P2	ubiquitin specific peptidase 32 pseudogene 2	81.4815	96.1947	2.17702e-09	3.34384e-08	-16.7801
chr17_18672601_18672800	chr17	18672601	18672800	199	*	Exon (ENST00000395675.5/2310, exon 4 of 4)	8851	2	ENST00000668878.1	729288	ENSG00000249459	ZNF286B	zinc finger protein 286B (pseudogene)	75.5649	96.1197	6.57977e-33	1.59162e-30	-17.0561
chr17_18708201_18708400	chr17	18708201	18708400	199	*	Intron (ENST00000572555.5/147166, intron 4 of 8)	6845	1	ENST00000578086.2	147166	ENSG00000108448	TRIM16L	tripartite motif containing 16 like	60.5124	89.617	1.64431e-54	1.31524e-51	-30.7639
chr17_18967401_18967600	chr17	18967401	18967600	199	*	Intron (ENST00000317977.10/125206, intron 5 of 14)	10288	2	ENST00000580115.1	644815	ENSG00000188522	FAM83G	family with sequence similarity 83 member G	57.4715	36.9137	6.55801e-12	1.62443e-10	16.7445
chr17_19012801_19013000	chr17	19012801	19013000	199	*	Intron (ENST00000317977.10/125206, intron 8 of 14)	-4641	1	ENST00000584658.1	125206	ENSG00000154025	SLC5A10	solute carrier family 5 member 10	73.2798	51.9268	5.43191e-14	1.88754e-12	20.5898
chr17_1955001_1955200	chr17	1955001	1955200	199	*	Intron (ENST00000331238.7/146760, intron 1 of 1)	-62516	1	ENST00000572287.1	105371485	ENSG00000228133	LOC105371485	uncharacterized LOC105371485	86.2759	69.5823	6.35667e-08	6.99807e-07	17.3575
chr17_19740201_19740400	chr17	19740201	19740400	199	*	Promoter (<=1kb)	956	2	ENST00000487650.2	218	ENSG00000108602	ALDH3A1	aldehyde dehydrogenase 3 family member A1	75.7132	67.3766	4.85858e-07	4.30632e-06	15.1829
chr17_2020801_2021000	chr17	2020801	2021000	199	*	Promoter (2-3kb)	2919	1	ENST00000425277.1	105371485	ENSG00000228133	LOC105371485	uncharacterized LOC105371485	69.1914	53.5439	1.56038e-05	9.04374e-05	17.5193
chr17_2028201_2028400	chr17	2028201	2028400	199	*	Promoter (1-2kb)	-1710	1	ENST00000263083.10	1801	ENSG00000108963	DPH1	diphthamide biosynthesis 1	54.5053	39.0399	1.03542e-10	2.06638e-09	15.3671
chr17_2056001_2056200	chr17	2056001	2056200	199	*	Promoter (<=1kb)	-110	1	ENST00000322941.3	3090	ENSG00000177374	HIC1	HIC ZBTB transcriptional repressor 1	59.3263	48.2304	6.04789e-37	1.91227e-34	16.4555
chr17_21034201_21034400	chr17	21034201	21034400	199	*	Intron (ENST00000261497.9/23326, intron 1 of 12)	7873	2	ENST00000476111.5	23326	ENSG00000124422	USP22	ubiquitin specific peptidase 22	65.2364	80.0994	2.04984e-08	2.53451e-07	-16.4639
chr17_21131201_21131400	chr17	21131201	21131400	199	*	Intron (ENST00000582161.5/25979, intron 2 of 4)	4238	1	ENST00000579303.5	25979	ENSG00000109016	DHRS7B	dehydrogenase/reductase 7B	37.5904	58.5094	7.99847e-19	5.38654e-17	-20.4245
chr17_21290001_21290200	chr17	21290001	21290200	199	*	Promoter (1-2kb)	-1269	1	ENST00000613338.4	5606	ENSG00000034152	MAP2K3	mitogen-activated protein kinase kinase 3	70.7412	86.6706	2.48156e-08	3.01232e-07	-17.3
chr17_21294801_21295000	chr17	21294801	21295000	199	*	Intron (ENST00000395491.6/5606, intron 1 of 12)	3333	1	ENST00000613338.4	5606	ENSG00000034152	MAP2K3	mitogen-activated protein kinase kinase 3	38.4267	51.3003	7.68285e-14	2.60884e-12	-15.425
chr17_21295001_21295200	chr17	21295001	21295200	199	*	Intron (ENST00000395491.6/5606, intron 1 of 12)	3533	1	ENST00000613338.4	5606	ENSG00000034152	MAP2K3	mitogen-activated protein kinase kinase 3	65.5229	80.7719	1.84134e-18	1.18905e-16	-15.2453
chr17_21672001_21672200	chr17	21672001	21672200	199	*	Distal Intergenic	-20323	1	ENST00000567955.3	100134444	ENSG00000260458	KCNJ18	potassium inwardly rectifying channel subfamily J member 18	34.0888	51.5852	1.47143e-08	1.88045e-07	-17.4277
chr17_22105401_22105600	chr17	22105401	22105600	199	*	Intron (ENST00000648259.1/23666, intron 1 of 3)	14659	1	ENST00000648259.1	23666	ENSG00000263563	UBBP4	ubiquitin B pseudogene 4	33.5744	58.7524	4.64832e-05	0.000231975	-16.0613
chr17_2302401_2302600	chr17	2302401	2302600	199	*	Promoter (<=1kb)	-783	1	ENST00000572709.5	63826	ENSG00000167720	SRR	serine racemase	70.4856	55.3109	1.94609e-20	1.57596e-18	15.0094
chr17_2380201_2380400	chr17	2380201	2380400	199	*	Promoter (1-2kb)	1034	1	ENST00000572925.1	9905	ENSG00000141258	SGSM2	small G protein signaling modulator 2	41.0867	55.3052	5.15593e-30	9.94069e-28	-16.1041
chr17_2408401_2408600	chr17	2408401	2408600	199	*	Intron (ENST00000571332.5/284009, intron 2 of 2)	7249	2	ENST00000381977.3	284009	NA	LOC284009	uncharacterized LOC284009	46.074	59.753	0.00124987	0.00375604	-16.1617
chr17_261801_262000	chr17	261801	262000	199	*	3' UTR	-14115	2	ENST00000570893.5	9501	ENSG00000181031	RPH3AL	rabphilin 3A like (without C2 domains)	50.4674	59.8116	1.01447e-06	8.25159e-06	-15.7579
chr17_2623201_2623400	chr17	2623201	2623400	199	*	Intron (ENST00000576586.5/5048, intron 1 of 4)	13663	1	ENST00000574816.5	5048	ENSG00000007168	PAFAH1B1	platelet activating factor acetylhydrolase 1b regulatory subunit 1	47.876	63.0801	1.75337e-08	2.20224e-07	-15.126
chr17_267201_267400	chr17	267201	267400	199	*	Intron (ENST00000331302.12/9501, intron 6 of 9)	-19515	2	ENST00000570893.5	9501	ENSG00000181031	RPH3AL	rabphilin 3A like (without C2 domains)	70.9833	58.5468	0.00253521	0.00674184	15.2488
chr17_27488801_27489000	chr17	27488801	27489000	199	*	Intron (ENST00000644974.1/8844, intron 1 of 20)	16789	1	ENST00000582311.1	8844	ENSG00000141068	KSR1	kinase suppressor of ras 1	27.4849	42.0833	2.73926e-27	4.18159e-25	-15.871
chr17_27583401_27583600	chr17	27583401	27583600	199	*	Promoter (<=1kb)	393	1	ENST00000577823.5	8844	ENSG00000141068	KSR1	kinase suppressor of ras 1	64.1564	93.5374	3.94657e-12	1.01478e-10	-24.2654
chr17_28040601_28040800	chr17	28040601	28040800	199	*	Promoter (<=1kb)	-937	1	ENST00000583517.1	51701	ENSG00000087095	NLK	nemo like kinase	41.3195	55.1609	3.34107e-06	2.35797e-05	-15.6213
chr17_28043001_28043200	chr17	28043001	28043200	199	*	Promoter (<=1kb)	0	1	ENST00000496808.1	51701	ENSG00000087095	NLK	nemo like kinase	66.3283	48.2459	6.12659e-43	2.72926e-40	16.2981
chr17_28721801_28722000	chr17	28721801	28722000	199	*	Promoter (<=1kb)	-582	1	ENST00000459174.1	26773	ENSG00000238578	SNORD4A	small nucleolar RNA, C/D box 4A	40.5346	22.7638	1.01751e-29	1.91626e-27	16.3505
chr17_2932201_2932400	chr17	2932201	2932400	199	*	Intron (ENST00000637138.1/23108, intron 4 of 25)	33495	2	ENST00000574885.1	101927911	ENSG00000262884	LOC101927911	uncharacterized LOC101927911	83.2766	62.4818	1.95091e-10	3.69012e-09	18.8036
chr17_2947801_2948000	chr17	2947801	2948000	199	*	Intron (ENST00000637138.1/23108, intron 4 of 25)	17895	2	ENST00000574885.1	101927911	ENSG00000262884	LOC101927911	uncharacterized LOC101927911	52.4489	30.9448	8.29393e-16	3.79979e-14	20.5968
chr17_2954801_2955000	chr17	2954801	2955000	199	*	Intron (ENST00000637138.1/23108, intron 4 of 25)	10895	2	ENST00000574885.1	101927911	ENSG00000262884	LOC101927911	uncharacterized LOC101927911	42.8459	61.0516	4.7973e-12	1.21566e-10	-18.6406
chr17_2956801_2957000	chr17	2956801	2957000	199	*	Intron (ENST00000637138.1/23108, intron 4 of 25)	8895	2	ENST00000574885.1	101927911	ENSG00000262884	LOC101927911	uncharacterized LOC101927911	45.4774	68.3684	6.99365e-23	7.29598e-21	-21.7917
chr17_2959801_2960000	chr17	2959801	2960000	199	*	Intron (ENST00000637138.1/23108, intron 5 of 25)	5895	2	ENST00000574885.1	101927911	ENSG00000262884	LOC101927911	uncharacterized LOC101927911	39.0086	53.6372	2.60579e-09	3.93321e-08	-19.4583
chr17_3004801_3005000	chr17	3004801	3005000	199	*	Intron (ENST00000637138.1/23108, intron 15 of 25)	-3101	1	ENST00000575979.1	23108	ENSG00000132359	RAP1GAP2	RAP1 GTPase activating protein 2	54.6683	70.4165	4.29708e-13	1.29894e-11	-17.6545
chr17_3016801_3017000	chr17	3016801	3017000	199	*	Intron (ENST00000637138.1/23108, intron 18 of 25)	8701	1	ENST00000575979.1	23108	ENSG00000132359	RAP1GAP2	RAP1 GTPase activating protein 2	61.3473	44.5553	2.10116e-12	5.65018e-11	18.9733
chr17_30207801_30208000	chr17	30207801	30208000	199	*	3' UTR	3369	2	ENST00000579221.5	6532	ENSG00000108576	SLC6A4	solute carrier family 6 member 4	74.4068	57.3772	1.84818e-25	2.41595e-23	16.4794
chr17_30753201_30753400	chr17	30753201	30753400	199	*	Intron (ENST00000578070.5/440423, intron 2 of 5)	-13103	1	ENST00000582329.1	440423	NA	SUZ12P1	SUZ12 pseudogene 1	55.9709	71.7905	4.08888e-50	2.6782e-47	-15.6583
chr17_30753401_30753600	chr17	30753401	30753600	199	*	Intron (ENST00000578070.5/440423, intron 2 of 5)	-12903	1	ENST00000582329.1	440423	NA	SUZ12P1	SUZ12 pseudogene 1	47.981	63.7739	9.24183e-12	2.2328e-10	-16.1094
chr17_30753601_30753800	chr17	30753601	30753800	199	*	Intron (ENST00000578070.5/440423, intron 2 of 5)	-12703	1	ENST00000582329.1	440423	NA	SUZ12P1	SUZ12 pseudogene 1	45.8845	70.1783	1.2496e-34	3.40128e-32	-24.9029
chr17_30776801_30777000	chr17	30776801	30777000	199	*	Intron (ENST00000582329.1/440423, intron 3 of 4)	-7646	1	ENST00000583950.1	440423	NA	SUZ12P1	SUZ12 pseudogene 1	30.0698	45.9981	3.16418e-08	3.74512e-07	-15.773
chr17_31431401_31431600	chr17	31431401	31431600	199	*	Promoter (<=1kb)	0	1	ENST00000582009.5	84440	ENSG00000131242	RAB11FIP4	RAB11 family interacting protein 4	16.8643	36.7486	1.56834e-09	2.48328e-08	-20.2075
chr17_31513201_31513400	chr17	31513201	31513400	199	*	Intron (ENST00000621161.5/84440, intron 3 of 14)	-7506	1	ENST00000585058.1	84440	ENSG00000131242	RAB11FIP4	RAB11 family interacting protein 4	80.1564	64.5176	7.62338e-07	6.41504e-06	15.8328
chr17_31958001_31958200	chr17	31958001	31958200	199	*	Intron (ENST00000322652.10/23512, intron 4 of 15)	20935	1	ENST00000580398.1	23512	ENSG00000178691	SUZ12	SUZ12 polycomb repressive complex 2 subunit	51.2647	67.4895	1.49821e-17	8.70549e-16	-16.2513
chr17_32517601_32517800	chr17	32517601	32517800	199	*	Intron (ENST00000318217.10/4642, intron 21 of 21)	-20529	2	ENST00000577576.1	4642	ENSG00000176658	MYO1D	myosin ID	65.2049	47.134	1.08412e-15	4.88159e-14	16.0604
chr17_34040001_34040200	chr17	34040001	34040200	199	*	Intron (ENST00000359872.6/40, intron 1 of 9)	117094	2	ENST00000359872.6	40	ENSG00000108684	ASIC2	acid sensing ion channel subunit 2	74.8945	45.6347	1.16131e-18	7.6743e-17	19.8855
chr17_3470801_3471000	chr17	3470801	3471000	199	*	Promoter (<=1kb)	739	2	ENST00000268981.9	84690	ENSG00000141255	SPATA22	spermatogenesis associated 22	63.4451	76.5257	6.7756e-08	7.41225e-07	-15.2664
chr17_35063001_35063200	chr17	35063001	35063200	199	*	Promoter (<=1kb)	652	2	ENST00000394597.6	117584	ENSG00000092871	RFFL	ring finger and FYVE like domain containing E3 ubiquitin protein ligase	39.5981	54.3912	3.99221e-11	8.62872e-10	-15.1299
chr17_35063201_35063400	chr17	35063201	35063400	199	*	Promoter (<=1kb)	452	2	ENST00000394597.6	117584	ENSG00000092871	RFFL	ring finger and FYVE like domain containing E3 ubiquitin protein ligase	55.0268	73.3644	5.4606e-17	2.922e-15	-18.3961
chr17_3859001_3859200	chr17	3859001	3859200	199	*	Downstream (1-2kb)	-12756	2	ENST00000389005.6	55421	ENSG00000074356	NCBP3	nuclear cap binding subunit 3	53.2645	70.001	1.50176e-09	2.38779e-08	-16.305
chr17_38719401_38719600	chr17	38719401	38719600	199	*	Promoter (<=1kb)	-91	1	ENST00000615971.1	100616153	ENSG00000273627	MIR4726	microRNA 4726	72.9107	58.3047	3.06235e-30	6.02298e-28	15.5272
chr17_38900001_38900200	chr17	38900001	38900200	199	*	Intron (ENST00000433206.6/3927, intron 3 of 5)	9768	1	ENST00000581485.1	3927	ENSG00000002834	LASP1	LIM and SH3 protein 1	74.8154	56.0489	1.2285e-11	2.90649e-10	16.989
chr17_39706001_39706200	chr17	39706001	39706200	199	*	Promoter (<=1kb)	-549	1	ENST00000584099.1	2064	ENSG00000141736	ERBB2	erb-b2 receptor tyrosine kinase 2	37.5358	52.3288	3.31403e-09	4.89609e-08	-16.9736
chr17_40599401_40599600	chr17	40599401	40599600	199	*	Distal Intergenic	32161	2	ENST00000643580.1	6605	ENSG00000073584	SMARCE1	SWI/SNF related, matrix associated, actin dependent regulator of chromatin, subfamily e, member 1	40.7884	21.9563	2.51877e-83	7.74219e-80	16.6948
chr17_41046801_41047000	chr17	41046801	41047000	199	*	Promoter (<=1kb)	316	2	ENST00000391419.3	81872	ENSG00000212725	KRTAP2-1	keratin associated protein 2-1	60.2203	44.4715	1.46957e-42	6.42032e-40	16.0657
chr17_41659001_41659200	chr17	41659001	41659200	199	*	Distal Intergenic	-18803	2	ENST00000398469.5	284116	ENSG00000214514	KRT42P	keratin 42 pseudogene	83.5947	65.6249	3.5432e-10	6.36241e-09	17.6255
chr17_41748401_41748600	chr17	41748401	41748600	199	*	Distal Intergenic	-13758	2	ENST00000347901.8	9001	ENSG00000173805	HAP1	huntingtin associated protein 1	78.2929	62.1846	1.89688e-09	2.95157e-08	16.7976
chr17_41773001_41773200	chr17	41773001	41773200	199	*	Promoter (<=1kb)	-733	2	ENST00000420370.5	3728	ENSG00000173801	JUP	junction plakoglobin	44.6947	60.0912	3.85558e-08	4.47001e-07	-15.9742
chr17_41795801_41796000	chr17	41795801	41796000	199	*	Distal Intergenic	-8871	2	ENST00000437187.5	3728	ENSG00000173801	JUP	junction plakoglobin	48.3819	63.2331	4.91944e-07	4.35336e-06	-19.6197
chr17_41799401_41799600	chr17	41799401	41799600	199	*	Downstream (2-3kb)	7248	2	ENST00000465097.1	10609	ENSG00000141696	P3H4	prolyl 3-hydroxylase family member 4 (inactive)	65.6066	82.0258	7.88535e-07	6.60513e-06	-18.328
chr17_41810601_41810800	chr17	41810601	41810800	199	*	Promoter (<=1kb)	360	2	ENST00000587455.1	10609	ENSG00000141696	P3H4	prolyl 3-hydroxylase family member 4 (inactive)	72.6908	61.6302	1.73485e-08	2.18108e-07	18.0247
chr17_42164801_42165000	chr17	42164801	42165000	199	*	Intron (ENST00000607371.5/23415, intron 11 of 16)	-9758	2	ENST00000393860.7	5878	ENSG00000108774	RAB5C	RAB5C, member RAS oncogene family	75.6908	59.9639	2.33076e-14	8.59545e-13	16.8595
chr17_42405401_42405600	chr17	42405401	42405600	199	*	Intron (ENST00000357037.6/284119, intron 1 of 1)	-16834	2	ENST00000264657.9	6774	ENSG00000168610	STAT3	signal transducer and activator of transcription 3	89.1049	72.6198	2.09899e-48	1.2776e-45	15.1771
chr17_42405801_42406000	chr17	42405801	42406000	199	*	Intron (ENST00000357037.6/284119, intron 1 of 1)	-17234	2	ENST00000264657.9	6774	ENSG00000168610	STAT3	signal transducer and activator of transcription 3	65.9821	50.706	1.12232e-49	7.15513e-47	16.0074
chr17_4241801_4242000	chr17	4241801	4242000	199	*	Promoter (<=1kb)	450	2	ENST00000570934.5	51479	ENSG00000185722	ANKFY1	ankyrin repeat and FYVE domain containing 1	50.3815	63.9776	2.27921e-42	9.82784e-40	-15.6902
chr17_42669801_42670000	chr17	42669801	42670000	199	*	Promoter (<=1kb)	-104	2	ENST00000591476.5	79990	ENSG00000068137	PLEKHH3	pleckstrin homology, MyTH4 and FERM domain containing H3	79.718	61.3075	1.81001e-29	3.35302e-27	21.2929
chr17_42670001_42670200	chr17	42670001	42670200	199	*	Promoter (<=1kb)	-304	2	ENST00000591476.5	79990	ENSG00000068137	PLEKHH3	pleckstrin homology, MyTH4 and FERM domain containing H3	69.1339	47.3688	8.4824e-59	8.43014e-56	24.2331
chr17_42670201_42670400	chr17	42670201	42670400	199	*	Promoter (<=1kb)	-504	2	ENST00000591476.5	79990	ENSG00000068137	PLEKHH3	pleckstrin homology, MyTH4 and FERM domain containing H3	55.8861	38.4641	1.15457e-58	1.13435e-55	15.1163
chr17_42670601_42670800	chr17	42670601	42670800	199	*	Promoter (<=1kb)	-904	2	ENST00000591476.5	79990	ENSG00000068137	PLEKHH3	pleckstrin homology, MyTH4 and FERM domain containing H3	56.6657	29.7616	7.09773e-112	4.69905e-108	24.0606
chr17_42670801_42671000	chr17	42670801	42671000	199	*	Promoter (1-2kb)	-1104	2	ENST00000591476.5	79990	ENSG00000068137	PLEKHH3	pleckstrin homology, MyTH4 and FERM domain containing H3	50.6438	26.6146	1.57545e-37	5.16288e-35	22.386
chr17_43231401_43231600	chr17	43231401	43231600	199	*	Promoter (1-2kb)	-1140	2	ENST00000608223.6	100874261	ENSG00000236383	CCDC200	coiled-coil domain containing 200	35.4454	49.4307	1.79057e-08	2.24411e-07	-15.6581
chr17_43696201_43696400	chr17	43696201	43696400	199	*	Intron (ENST00000593169.2/ENST00000593169.2, intron 2 of 2)	-34280	2	ENST00000393661.2	4222	ENSG00000005102	MEOX1	mesenchyme homeobox 1	62.4657	40.5801	6.2232e-07	5.3607e-06	21.5332
chr17_43861001_43861200	chr17	43861001	43861200	199	*	Intron (ENST00000317310.5/146894, intron 6 of 6)	5726	1	ENST00000589212.1	146894	ENSG00000161649	CD300LG	CD300 molecule like family member g	65.0464	47.9448	7.59094e-14	2.57987e-12	16.411
chr17_4399001_4399200	chr17	4399001	4399200	199	*	Distal Intergenic	-32374	2	ENST00000571980.1	7326	ENSG00000132388	UBE2G1	ubiquitin conjugating enzyme E2 G1	75.6086	59.8862	1.93488e-06	1.45758e-05	16.2496
chr17_44065001_44065200	chr17	44065001	44065200	199	*	Promoter (1-2kb)	1459	2	ENST00000585388.1	124801	ENSG00000161654	LSM12	LSM12 homolog	45.5817	31.1766	4.28591e-39	1.53059e-36	15.1719
chr17_44117401_44117600	chr17	44117401	44117600	199	*	Promoter (1-2kb)	1490	1	ENST00000585899.1	105371789	ENSG00000267638	LOC105371789	uncharacterized LOC105371789	40.7958	23.2273	6.94847e-60	7.27531e-57	16.6191
chr17_44117601_44117800	chr17	44117601	44117800	199	*	Promoter (1-2kb)	1690	1	ENST00000585899.1	105371789	ENSG00000267638	LOC105371789	uncharacterized LOC105371789	47.6582	25.5958	3.28267e-27	4.98109e-25	22.2083
chr17_44338201_44338400	chr17	44338201	44338400	199	*	Distal Intergenic	-6846	1	ENST00000588170.5	2896	ENSG00000030582	GRN	granulin precursor	64.4623	47.6382	1.79707e-08	2.25135e-07	17.3447
chr17_4479801_4480000	chr17	4479801	4480000	199	*	Intron (ENST00000355530.7/201305, intron 9 of 11)	-5017	1	ENST00000575796.1	201305	ENSG00000182557	SPNS3	sphingolipid transporter 3 (putative)	64.3198	48.5354	1.84349e-09	2.87693e-08	17.0808
chr17_45112601_45112800	chr17	45112601	45112800	199	*	Promoter (<=1kb)	748	2	ENST00000539433.1	113026	ENSG00000161714	PLCD3	phospholipase C delta 3	73.0692	55.4875	8.76916e-16	4.00303e-14	17.7565
chr17_45128001_45128200	chr17	45128001	45128200	199	*	Intron (ENST00000619929.5/113026, intron 1 of 14)	4315	2	ENST00000619929.5	113026	ENSG00000161714	PLCD3	phospholipase C delta 3	37.2344	51.1665	2.93127e-17	1.6268e-15	-15.4139
chr17_45128201_45128400	chr17	45128201	45128400	199	*	Intron (ENST00000619929.5/113026, intron 1 of 14)	4115	2	ENST00000619929.5	113026	ENSG00000161714	PLCD3	phospholipase C delta 3	36.9557	54.3305	4.41978e-09	6.35282e-08	-19.4259
chr17_46816601_46816800	chr17	46816601	46816800	199	*	Promoter (1-2kb)	1892	2	ENST00000225512.6	7473	ENSG00000108379	WNT3	Wnt family member 3	60.1725	41.0707	2.27056e-08	2.78026e-07	18.8741
chr17_47191601_47191800	chr17	47191601	47191800	199	*	Promoter (2-3kb)	-2180	2	ENST00000532575.1	996	ENSG00000004897	CDC27	cell division cycle 27	35.0725	53.1746	2.97076e-12	7.7914e-11	-22.9715
chr17_47968601_47968800	chr17	47968601	47968800	199	*	Promoter (<=1kb)	792	1	ENST00000579632.5	80279	ENSG00000108465	CDK5RAP3	CDK5 regulatory subunit associated protein 3	36.6055	51.1185	1.40042e-13	4.56583e-12	-17.3492
chr17_4810201_4810400	chr17	4810201	4810400	199	*	Promoter (<=1kb)	-407	1	ENST00000575813.5	5338	ENSG00000129219	PLD2	phospholipase D2	43.0763	57.8336	1.35332e-13	4.422e-12	-16.498
chr17_48158201_48158400	chr17	48158201	48158400	199	*	Promoter (1-2kb)	-1691	2	ENST00000408812.1	100302211	ENSG00000221739	MIR1203	microRNA 1203	44.7764	57.7452	1.44287e-05	8.44402e-05	-15.873
chr17_48576201_48576400	chr17	48576201	48576400	199	*	Promoter (<=1kb)	-652	2	ENST00000464266.1	3213	ENSG00000120093	HOXB3	homeobox B3	83.4738	70.5235	6.04489e-11	1.26375e-09	16.289
chr17_4860201_4860400	chr17	4860201	4860400	199	*	Intron (ENST00000355280.11/50488, intron 1 of 31)	-24069	1	ENST00000571207.5	50488	ENSG00000141503	MINK1	misshapen like kinase 1	89.6158	72.649	1.53799e-08	1.9561e-07	17.7743
chr17_49232801_49233000	chr17	49232801	49233000	199	*	Promoter (1-2kb)	1906	1	ENST00000662835.1	124871	ENSG00000177369	FLJ40194	uncharacterized FLJ40194	46.1484	66.2205	4.54576e-12	1.15736e-10	-26.0097
chr17_49830001_49830200	chr17	49830001	49830200	199	*	3' UTR	4000	1	ENST00000503635.1	11143	ENSG00000136504	KAT7	lysine acetyltransferase 7	37.3012	65.8706	8.14411e-26	1.09658e-23	-24.0354
chr17_49861801_49862000	chr17	49861801	49862000	199	*	Distal Intergenic	-13785	2	ENST00000608380.1	255061	ENSG00000176358	TAC4	tachykinin precursor 4	48.3157	63.5733	2.21393e-07	2.1372e-06	-15.706
chr17_49910201_49910400	chr17	49910201	49910400	199	*	Distal Intergenic	-58570	1	ENST00000503410.1	1748	ENSG00000108813	DLX4	distal-less homeobox 4	60.3515	41.9386	2.58053e-31	5.51383e-29	22.0348
chr17_50259801_50260000	chr17	50259801	50260000	199	*	Distal Intergenic	-11406	1	ENST00000300433.7	162461	ENSG00000167105	TMEM92	transmembrane protein 92	54.7519	72.9323	3.13437e-11	6.90464e-10	-15.6029
chr17_503001_503200	chr17	503001	503200	199	*	Exon (ENST00000571282.1/ENST00000571282.1, exon 1 of 3)	19795	2	ENST00000541903.6	55275	ENSG00000141252	VPS53	VPS53 subunit of GARP complex	62.5658	45.3097	1.38969e-16	7.0689e-15	20.1938
chr17_50468001_50468200	chr17	50468001	50468200	199	*	Promoter (<=1kb)	-129	1	ENST00000511288.1	80221	ENSG00000167107	ACSF2	acyl-CoA synthetase family member 2	68.2043	53.5079	1.03599e-15	4.6825e-14	17.1934
chr17_50722201_50722400	chr17	50722201	50722400	199	*	Promoter (2-3kb)	2400	1	ENST00000507200.5	51747	ENSG00000108848	LUC7L3	LUC7 like 3 pre-mRNA splicing factor	43.2917	25.4117	3.15285e-30	6.18683e-28	17.861
chr17_50722401_50722600	chr17	50722401	50722600	199	*	Promoter (2-3kb)	2600	1	ENST00000507200.5	51747	ENSG00000108848	LUC7L3	LUC7 like 3 pre-mRNA splicing factor	60.9515	44.5609	8.56747e-57	7.69699e-54	16.4762
chr17_50728001_50728200	chr17	50728001	50728200	199	*	Intron (ENST00000625349.2/51747, intron 1 of 2)	8200	1	ENST00000507200.5	51747	ENSG00000108848	LUC7L3	LUC7 like 3 pre-mRNA splicing factor	78.644	62.5217	1.38173e-20	1.14062e-18	15.6468
chr17_51164201_51164400	chr17	51164201	51164400	199	*	Promoter (1-2kb)	-1035	1	ENST00000514264.6	4831	ENSG00000243678	NME2	NME/NM23 nucleoside diphosphate kinase 2	39.4765	54.815	5.05721e-05	0.000249356	-15.3484
chr17_55444201_55444400	chr17	55444201	55444400	199	*	Distal Intergenic	-22278	2	ENST00000571578.1	23531	ENSG00000108960	MMD	monocyte to macrophage differentiation associated	69.9023	39.7367	9.28555e-41	3.63923e-38	30.4052
chr17_56974601_56974800	chr17	56974601	56974800	199	*	Distal Intergenic	-3305	1	ENST00000262288.7	59342	ENSG00000121064	SCPEP1	serine carboxypeptidase 1	68.4879	53.4028	3.26505e-18	2.05177e-16	16.6025
chr17_57013201_57013400	chr17	57013201	57013400	199	*	Distal Intergenic	14911	1	ENST00000570479.1	59342	ENSG00000121064	SCPEP1	serine carboxypeptidase 1	55.9069	66.352	2.6781e-25	3.45466e-23	-18.0123
chr17_57406801_57407000	chr17	57406801	57407000	199	*	Promoter (<=1kb)	0	1	ENST00000579205.5	124540	ENSG00000153944	MSI2	musashi RNA binding protein 2	58.0586	43.3073	5.81081e-26	7.91824e-24	15.5818
chr17_57548601_57548800	chr17	57548601	57548800	199	*	Intron (ENST00000416426.6/124540, intron 7 of 13)	-25005	2	ENST00000577189.1	101927557	ENSG00000266100	LOC101927557	uncharacterized LOC101927557	73.7293	58.0823	1.93207e-06	1.45574e-05	15.8339
chr17_57865601_57865800	chr17	57865601	57865800	199	*	Promoter (1-2kb)	1057	2	ENST00000577497.5	404093	ENSG00000180891	CUEDC1	CUE domain containing 1	64.9173	49.6586	3.15796e-10	5.73188e-09	17.1446
chr17_58505401_58505600	chr17	58505401	58505600	199	*	Exon (ENST00000579925.5/9110, exon 11 of 18)	3276	2	ENST00000583966.1	9110	ENSG00000108389	MTMR4	myotubularin related protein 4	46.7273	62.6274	1.01336e-06	8.24363e-06	-16.1378
chr17_58505601_58505800	chr17	58505601	58505800	199	*	Intron (ENST00000579925.5/9110, intron 10 of 17)	3076	2	ENST00000583966.1	9110	ENSG00000108389	MTMR4	myotubularin related protein 4	65.859	89.4207	1.61607e-18	1.05116e-16	-23.0778
chr17_58528001_58528200	chr17	58528001	58528200	199	*	Promoter (<=1kb)	0	2	ENST00000580796.5	5414	ENSG00000108387	SEPTIN4	septin 4	48.7751	30.1583	3.12513e-18	1.96989e-16	17.1309
chr17_58710201_58710400	chr17	58710201	58710400	199	*	Promoter (<=1kb)	343	1	ENST00000584804.1	5889	ENSG00000108384	RAD51C	RAD51 paralog C	69.7476	83.7167	1.43418e-08	1.83694e-07	-21.2659
chr17_58740801_58741000	chr17	58740801	58741000	199	*	Distal Intergenic	8470	1	ENST00000461706.1	5889	ENSG00000108384	RAD51C	RAD51 paralog C	53.8985	69.4378	2.54242e-16	1.25139e-14	-15.3608
chr17_5942801_5943000	chr17	5942801	5943000	199	*	Intron (ENST00000573619.1/23302, intron 3 of 4)	-114807	1	ENST00000572764.1	23302	ENSG00000179314	WSCD1	WSC domain containing 1	53.9205	38.9373	6.40314e-10	1.09645e-08	15.3623
chr17_59557801_59558000	chr17	59557801	59558000	199	*	Distal Intergenic	-7558	1	ENST00000580218.5	79665	ENSG00000108406	DHX40	DEAH-box helicase 40	69.2929	52.6676	1.73755e-08	2.18441e-07	16.4828
chr17_60576801_60577000	chr17	60576801	60577000	199	*	Intron (ENST00000592917.1/388406, intron 2 of 3)	12255	1	ENST00000592917.1	388406	ENSG00000267772	LINC01999	long intergenic non-protein coding RNA 1999	22.2925	48.6989	5.42033e-09	7.63066e-08	-25.463
chr17_62800401_62800600	chr17	62800401	62800600	199	*	Intron (ENST00000456609.6/162333, intron 2 of 10)	6040	2	ENST00000583803.1	162333	ENSG00000173838	MARCHF10	membrane associated ring-CH-type finger 10	9.09677	29.2427	1.45708e-07	1.47196e-06	-15.7411
chr17_63370201_63370400	chr17	63370201	63370400	199	*	Intron (ENST00000424789.6/26115, intron 12 of 24)	15147	1	ENST00000583545.1	26115	ENSG00000170921	TANC2	tetratricopeptide repeat, ankyrin repeat and coiled-coil containing 2	37.4199	50.4877	3.48834e-22	3.39318e-20	-15.5073
chr17_63370401_63370600	chr17	63370401	63370600	199	*	Intron (ENST00000424789.6/26115, intron 12 of 24)	15347	1	ENST00000583545.1	26115	ENSG00000170921	TANC2	tetratricopeptide repeat, ankyrin repeat and coiled-coil containing 2	56.6584	71.3871	3.24602e-80	8.62264e-77	-19.7455
chr17_63376001_63376200	chr17	63376001	63376200	199	*	Intron (ENST00000424789.6/26115, intron 12 of 24)	-12492	1	ENST00000581143.1	26115	ENSG00000170921	TANC2	tetratricopeptide repeat, ankyrin repeat and coiled-coil containing 2	84.9278	97.4432	5.62194e-24	6.4326e-22	-16.3015
chr17_63432201_63432400	chr17	63432201	63432400	199	*	Promoter (2-3kb)	2784	2	ENST00000585153.1	1534	ENSG00000008283	CYB561	cytochrome b561	42.6106	23.1852	4.25093e-28	6.95556e-26	19.9057
chr17_63432601_63432800	chr17	63432601	63432800	199	*	Promoter (2-3kb)	2384	2	ENST00000585153.1	1534	ENSG00000008283	CYB561	cytochrome b561	46.3978	23.9116	1.10355e-58	1.08921e-55	21.6153
chr17_63696601_63696800	chr17	63696601	63696800	199	*	Promoter (2-3kb)	2362	2	ENST00000582055.1	80774	ENSG00000136490	LIMD2	LIM domain containing 2	36.3751	21.0972	1.06501e-13	3.53579e-12	15.5846
chr17_63839601_63839800	chr17	63839601	63839800	199	*	Promoter (<=1kb)	-874	2	ENST00000323347.14	6603	ENSG00000108604	SMARCD2	SWI/SNF related, matrix associated, actin dependent regulator of chromatin, subfamily d, member 2	33.7764	47.5138	6.7358e-13	1.97105e-11	-17.4954
chr17_63873601_63873800	chr17	63873601	63873800	199	*	Promoter (<=1kb)	0	2	ENST00000345366.8	1443	ENSG00000213218	CSH2	chorionic somatomammotropin hormone 2	36.8202	61.1085	6.20171e-11	1.29377e-09	-20.7083
chr17_63890201_63890400	chr17	63890201	63890400	199	*	Distal Intergenic	6170	2	ENST00000610991.1	1442	ENSG00000136488	CSH1	chorionic somatomammotropin hormone 1	29.716	44.2198	7.27404e-16	3.35864e-14	-16.8016
chr17_63919601_63919800	chr17	63919601	63919800	199	*	Promoter (<=1kb)	-763	2	ENST00000323322.10	2688	ENSG00000259384	GH1	growth hormone 1	36.8825	53.2638	1.09015e-08	1.43371e-07	-15.2626
chr17_66349801_66350000	chr17	66349801	66350000	199	*	Intron (ENST00000413366.8/5578, intron 2 of 16)	46845	1	ENST00000583775.1	5578	ENSG00000154229	PRKCA	protein kinase C alpha	60.404	42.5465	1.86322e-10	3.5392e-09	16.3822
chr17_66659401_66659600	chr17	66659401	66659600	199	*	Intron (ENST00000413366.8/5578, intron 5 of 16)	-127472	1	ENST00000385208.1	693219	ENSG00000207943	MIR634	microRNA 634	36.76	56.1529	4.55853e-09	6.53176e-08	-20.9152
chr17_66688401_66688600	chr17	66688401	66688600	199	*	3' UTR	-98472	1	ENST00000385208.1	693219	ENSG00000207943	MIR634	microRNA 634	81.2206	92.5719	1.25827e-08	1.63149e-07	-16.493
chr17_6698601_6698800	chr17	6698601	6698800	199	*	Promoter (2-3kb)	-2713	2	ENST00000572727.1	284111	ENSG00000141485	SLC13A5	solute carrier family 13 member 5	67.5588	48.1318	1.27266e-10	2.49631e-09	17.4218
chr17_67745401_67745600	chr17	67745401	67745600	199	*	Promoter (2-3kb)	2018	1	ENST00000584032.1	25926	ENSG00000130935	NOL11	nucleolar protein 11	23.6244	42.1158	3.66403e-48	2.19603e-45	-19.0669
chr17_67745801_67746000	chr17	67745801	67746000	199	*	Promoter (2-3kb)	2418	1	ENST00000584032.1	25926	ENSG00000130935	NOL11	nucleolar protein 11	40.7573	71.5632	1.02028e-61	1.16153e-58	-31.6194
chr17_67807001_67807200	chr17	67807001	67807200	199	*	Distal Intergenic	-18303	1	ENST00000306378.11	2186	ENSG00000171634	BPTF	bromodomain PHD finger transcription factor	65.7975	51.8894	1.78298e-12	4.85462e-11	16.5573
chr17_69348001_69348200	chr17	69348001	69348200	199	*	Distal Intergenic	-20758	2	ENST00000588665.5	23461	ENSG00000154265	ABCA5	ATP binding cassette subfamily A member 5	76.7797	53.8114	4.08641e-13	1.23813e-11	22.3091
chr17_6975001_6975200	chr17	6975001	6975200	199	*	Intron (ENST00000653385.1/100506713, intron 1 of 2)	-20849	1	ENST00000251535.11	239	ENSG00000108839	ALOX12	arachidonate 12-lipoxygenase, 12S type	48.5136	65.3238	1.85385e-08	2.31634e-07	-16.7031
chr17_7150601_7150800	chr17	7150601	7150800	199	*	Distal Intergenic	26246	2	ENST00000574330.5	432	ENSG00000141505	ASGR1	asialoglycoprotein receptor 1	37.8981	53.2149	2.48098e-16	1.2224e-14	-15.0667
chr17_72758801_72759000	chr17	72758801	72759000	199	*	Intron (ENST00000255559.7/201266, intron 6 of 9)	-33188	2	ENST00000579988.1	201266	ENSG00000133195	SLC39A11	solute carrier family 39 member 11	81.2056	68.9006	1.60013e-28	2.71632e-26	15.0263
chr17_73088401_73088600	chr17	73088401	73088600	199	*	Promoter (1-2kb)	1164	2	ENST00000583146.5	201266	ENSG00000133195	SLC39A11	solute carrier family 39 member 11	68.2748	51.2653	2.81234e-05	0.000150436	18.324
chr17_73298401_73298600	chr17	73298401	73298600	199	*	Intron (ENST00000335793.4/23580, intron 1 of 1)	11598	2	ENST00000581045.1	23580	ENSG00000179604	CDC42EP4	CDC42 effector protein 4	33.292	13.803	7.81342e-24	8.84834e-22	21.5438
chr17_73361401_73361600	chr17	73361401	73361600	199	*	Intron (ENST00000392650.8/54549, intron 39 of 44)	7613	2	ENST00000410094.5	54549	ENSG00000069188	SDK2	sidekick cell adhesion molecule 2	82.0174	64.8828	9.70842e-08	1.02315e-06	18.0726
chr17_73392001_73392200	chr17	73392001	73392200	199	*	Intron (ENST00000392650.8/54549, intron 27 of 44)	22455	2	ENST00000424778.1	54549	ENSG00000069188	SDK2	sidekick cell adhesion molecule 2	90.7967	68.6153	2.19075e-11	4.96027e-10	18.5393
chr17_73402001_73402200	chr17	73402001	73402200	199	*	Exon (ENST00000392650.8/54549, exon 19 of 45)	12455	2	ENST00000424778.1	54549	ENSG00000069188	SDK2	sidekick cell adhesion molecule 2	43.1822	26.2298	4.64128e-35	1.30372e-32	15.9654
chr17_73402201_73402400	chr17	73402201	73402400	199	*	Intron (ENST00000392650.8/54549, intron 18 of 44)	12255	2	ENST00000424778.1	54549	ENSG00000069188	SDK2	sidekick cell adhesion molecule 2	67.4248	50.3355	7.20986e-16	3.33028e-14	15.1654
chr17_73455001_73455200	chr17	73455001	73455200	199	*	Intron (ENST00000392650.8/54549, intron 4 of 44)	-17233	2	ENST00000479356.1	54549	ENSG00000069188	SDK2	sidekick cell adhesion molecule 2	63.8824	45.0434	5.42892e-17	2.90686e-15	21.4352
chr17_73471001_73471200	chr17	73471001	73471200	199	*	Intron (ENST00000392650.8/54549, intron 3 of 44)	-33233	2	ENST00000479356.1	54549	ENSG00000069188	SDK2	sidekick cell adhesion molecule 2	77.8522	65.5518	5.53809e-11	1.16659e-09	15.1215
chr17_73494201_73494400	chr17	73494201	73494400	199	*	Intron (ENST00000392650.8/54549, intron 2 of 44)	13194	2	ENST00000585283.1	54549	ENSG00000069188	SDK2	sidekick cell adhesion molecule 2	55.0724	40.9604	1.60841e-07	1.60797e-06	15.5062
chr17_73584401_73584600	chr17	73584401	73584600	199	*	Intron (ENST00000392650.8/54549, intron 1 of 44)	59845	2	ENST00000392650.8	54549	ENSG00000069188	SDK2	sidekick cell adhesion molecule 2	83.9657	66.0254	2.83792e-15	1.20036e-13	18.6708
chr17_73647601_73647800	chr17	73647601	73647800	199	*	Distal Intergenic	-3157	2	ENST00000392650.8	54549	ENSG00000069188	SDK2	sidekick cell adhesion molecule 2	54.2967	31.8072	1.41028e-14	5.38403e-13	23.6332
chr17_73784201_73784400	chr17	73784201	73784400	199	*	Promoter (2-3kb)	-2275	1	ENST00000657440.1	400620	ENSG00000234721	LINC02092	long intergenic non-protein coding RNA 2092	33.2249	48.6286	1.17825e-10	2.32736e-09	-16.1264
chr17_74268801_74269000	chr17	74268801	74269000	199	*	Distal Intergenic	-5234	1	ENST00000311014.11	64446	ENSG00000171595	DNAI2	dynein axonemal intermediate chain 2	32.0545	48.006	0.00079912	0.00258782	-15.0456
chr17_74712401_74712600	chr17	74712401	74712600	199	*	Promoter (<=1kb)	323	2	ENST00000326165.11	146722	ENSG00000186074	CD300LF	CD300 molecule like family member f	48.4377	64.0512	3.63679e-08	4.24379e-07	-15.0331
chr17_74786401_74786600	chr17	74786401	74786600	199	*	Intron (ENST00000335464.9/54868, intron 3 of 9)	9882	1	ENST00000582330.1	54868	ENSG00000109066	TMEM104	transmembrane protein 104	61.8811	45.7587	7.92342e-13	2.29131e-11	15.4294
chr17_75045601_75045800	chr17	75045601	75045800	199	*	Promoter (1-2kb)	1150	2	ENST00000538432.2	10476	ENSG00000167863	ATP5PD	ATP synthase peripheral stalk subunit d	68.8995	51.1112	9.04934e-10	1.50606e-08	19.0978
chr17_75142401_75142600	chr17	75142401	75142600	199	*	Intron (ENST00000476258.5/51155, intron 4 of 4)	4180	2	ENST00000481094.1	51155	ENSG00000189159	JPT1	Jupiter microtubule associated homolog 1	23.7009	36.4882	1.4422e-12	3.98861e-11	-18.3371
chr17_75445001_75445200	chr17	75445001	75445200	199	*	Intron (ENST00000577380.5/9772, intron 1 of 4)	3843	1	ENST00000577380.5	9772	ENSG00000177728	TMEM94	transmembrane protein 94	68.0575	50.4179	7.37895e-17	3.88191e-15	20.3893
chr17_75487601_75487800	chr17	75487601	75487800	199	*	Promoter (1-2kb)	1257	1	ENST00000583795.1	9772	ENSG00000177728	TMEM94	transmembrane protein 94	74.452	57.2521	2.62833e-06	1.90692e-05	16.1497
chr17_75550001_75550200	chr17	75550001	75550200	199	*	Intron (ENST00000580578.5/3993, intron 2 of 5)	3854	1	ENST00000583658.1	3993	ENSG00000073350	LLGL2	LLGL scribble cell polarity complex component 2	79.2	59.0376	7.26051e-12	1.78723e-10	16.9132
chr17_75753801_75754000	chr17	75753801	75754000	199	*	Promoter (<=1kb)	-483	1	ENST00000579211.1	3691	ENSG00000132470	ITGB4	integrin subunit beta 4	62.2562	53.9524	2.54212e-57	2.3526e-54	16.038
chr17_75828001_75828200	chr17	75828001	75828200	199	*	Promoter (1-2kb)	1947	2	ENST00000589670.5	201294	ENSG00000092929	UNC13D	unc-13 homolog D	41.766	33.4445	3.31189e-16	1.60316e-14	15.0067
chr17_75831201_75831400	chr17	75831201	75831400	199	*	Promoter (<=1kb)	-541	2	ENST00000590856.1	201294	ENSG00000092929	UNC13D	unc-13 homolog D	66.655	47.089	3.23671e-16	1.56977e-14	16.372
chr17_75831401_75831600	chr17	75831401	75831600	199	*	Promoter (<=1kb)	-741	2	ENST00000590856.1	201294	ENSG00000092929	UNC13D	unc-13 homolog D	82.035	65.6002	4.29088e-05	0.000216469	18.6412
chr17_76013001_76013200	chr17	76013001	76013200	199	*	Promoter (<=1kb)	-711	2	ENST00000593037.1	2125	ENSG00000167880	EVPL	envoplakin	46.8222	30.2614	4.94843e-07	4.37496e-06	19.1017
chr17_76029801_76030000	chr17	76029801	76030000	199	*	Promoter (2-3kb)	-2350	2	ENST00000301607.7	2125	ENSG00000167880	EVPL	envoplakin	47.4139	28.9545	7.71373e-06	4.9028e-05	19.4341
chr17_76243001_76243200	chr17	76243001	76243200	199	*	Promoter (2-3kb)	-2509	2	ENST00000269391.11	114804	ENSG00000141576	RNF157	ring finger protein 157	89.481	66.478	5.03605e-08	5.6823e-07	19.4737
chr17_76271801_76272000	chr17	76271801	76272000	199	*	Downstream (2-3kb)	6099	1	ENST00000589240.1	283991	ENSG00000185262	UBALD2	UBA like domain containing 2	78.6474	58.4038	2.66684e-07	2.52342e-06	18.9418
chr17_76561401_76561600	chr17	76561401	76561600	199	*	Promoter (<=1kb)	-34	1	ENST00000364968.1	677848	ENSG00000278261	SNORD1A	small nucleolar RNA, C/D box 1A	80.3963	60.4094	2.99215e-24	3.49612e-22	17.7675
chr17_76909001_76909200	chr17	76909001	76909200	199	*	Intron (ENST00000301618.8/146664, intron 8 of 16)	-14650	1	ENST00000563627.1	146664	ENSG00000167889	MGAT5B	alpha-1,6-mannosylglycoprotein 6-beta-N-acetylglucosaminyltransferase B	34.6458	52.0496	2.97112e-08	3.54008e-07	-17.9554
chr17_77847201_77847400	chr17	77847201	77847400	199	*	Distal Intergenic	36687	2	ENST00000374983.3	400624	ENSG00000204283	LINC01973	long intergenic non-protein coding RNA 1973	33.1561	53.2322	2.10871e-06	1.57183e-05	-18.9742
chr17_78179401_78179600	chr17	78179401	78179600	199	*	Intron (ENST00000301634.12/7083, intron 4 of 6)	7421	2	ENST00000592126.1	7083	ENSG00000167900	TK1	thymidine kinase 1	53.895	66.8949	3.31249e-46	1.79079e-43	-16.0079
chr17_78179601_78179800	chr17	78179601	78179800	199	*	Intron (ENST00000301634.12/7083, intron 4 of 6)	7221	2	ENST00000592126.1	7083	ENSG00000167900	TK1	thymidine kinase 1	36.7692	57.5026	5.69189e-65	7.75128e-62	-21.3515
chr17_78179801_78180000	chr17	78179801	78180000	199	*	Intron (ENST00000301634.12/7083, intron 4 of 6)	7021	2	ENST00000592126.1	7083	ENSG00000167900	TK1	thymidine kinase 1	49.14	69.7255	1.68072e-17	9.68619e-16	-19.2409
chr17_78358001_78358200	chr17	78358001	78358200	199	*	Promoter (1-2kb)	1877	2	ENST00000330871.3	9021	ENSG00000184557	SOCS3	suppressor of cytokine signaling 3	52.9958	35.9692	4.70383e-11	1.00258e-09	17.2257
chr17_78399601_78399800	chr17	78399601	78399800	199	*	Promoter (<=1kb)	313	1	ENST00000588281.5	9489	ENSG00000087157	PGS1	phosphatidylglycerophosphate synthase 1	34.2504	65.7469	3.8908e-28	6.39792e-26	-28.4447
chr17_78945401_78945600	chr17	78945401	78945600	199	*	Distal Intergenic	-20015	2	ENST00000262768.11	7077	ENSG00000035862	TIMP2	TIMP metallopeptidase inhibitor 2	58.1979	72.3922	5.48293e-14	1.90434e-12	-15.5353
chr17_79106201_79106400	chr17	79106201	79106400	199	*	Intron (ENST00000583458.5/146713, intron 5 of 13)	-5792	2	ENST00000578998.1	146713	ENSG00000167281	RBFOX3	RNA binding fox-1 homolog 3	46.821	63.8369	0.00123105	0.0037095	-17.5167
chr17_79112001_79112200	chr17	79112001	79112200	199	*	Intron (ENST00000583458.5/146713, intron 4 of 13)	3380	2	ENST00000648001.1	146713	ENSG00000167281	RBFOX3	RNA binding fox-1 homolog 3	36.2316	52.5196	2.71375e-10	4.99284e-09	-18.5086
chr17_79210001_79210200	chr17	79210001	79210200	199	*	Promoter (1-2kb)	-1446	2	ENST00000582139.1	146713	ENSG00000167281	RBFOX3	RNA binding fox-1 homolog 3	32.6397	43.5825	7.16422e-09	9.80783e-08	-15.882
chr17_79398601_79398800	chr17	79398601	79398800	199	*	Intron (ENST00000583458.5/146713, intron 1 of 13)	25320	2	ENST00000578887.1	146713	ENSG00000167281	RBFOX3	RNA binding fox-1 homolog 3	19.1614	36.1175	1.3463e-16	6.86217e-15	-20.6534
chr17_79424201_79424400	chr17	79424201	79424400	199	*	Promoter (<=1kb)	-82	2	ENST00000578887.1	146713	ENSG00000167281	RBFOX3	RNA binding fox-1 homolog 3	47.3158	62.5575	4.94895e-06	3.32853e-05	-16.3156
chr17_79949401_79949600	chr17	79949401	79949600	199	*	Promoter (1-2kb)	1228	2	ENST00000572862.5	125058	ENSG00000167291	TBC1D16	TBC1 domain family member 16	56.736	40.0401	6.44677e-46	3.39151e-43	19.4656
chr17_79949601_79949800	chr17	79949601	79949800	199	*	Promoter (1-2kb)	1028	2	ENST00000572862.5	125058	ENSG00000167291	TBC1D16	TBC1 domain family member 16	51.0729	33.1289	2.02722e-58	1.96481e-55	17.6463
chr17_79950201_79950400	chr17	79950201	79950400	199	*	Promoter (<=1kb)	428	2	ENST00000572862.5	125058	ENSG00000167291	TBC1D16	TBC1 domain family member 16	48.5262	29.2491	2.71019e-66	3.9006e-63	19.2237
chr17_79950601_79950800	chr17	79950601	79950800	199	*	Promoter (<=1kb)	28	2	ENST00000572862.5	125058	ENSG00000167291	TBC1D16	TBC1 domain family member 16	34.5742	15.6157	2.48709e-14	9.12164e-13	17.9091
chr17_80450201_80450400	chr17	80450201	80450400	199	*	Distal Intergenic	24298	2	ENST00000535681.1	4884	ENSG00000171246	NPTX1	neuronal pentraxin 1	13.5225	31.1733	2.58211e-12	6.84089e-11	-16.3296
chr17_80873801_80874000	chr17	80873801	80874000	199	*	Intron (ENST00000577161.5/57521, intron 13 of 21)	-48724	1	ENST00000576366.1	57521	ENSG00000141564	RPTOR	regulatory associated protein of MTOR complex 1	41.1729	56.9531	8.09218e-37	2.53999e-34	-17.7343
chr17_80882401_80882600	chr17	80882401	80882600	199	*	Intron (ENST00000577161.5/57521, intron 14 of 21)	-40124	1	ENST00000576366.1	57521	ENSG00000141564	RPTOR	regulatory associated protein of MTOR complex 1	36.3446	48.8058	4.90408e-14	1.71492e-12	-23.0965
chr17_81093801_81094000	chr17	81093801	81094000	199	*	Intron (ENST00000321280.11/10458, intron 6 of 13)	-3579	1	ENST00000576756.5	10458	ENSG00000175866	BAIAP2	BAR/IMD domain containing adaptor protein 2	66.6631	52.4678	1.56185e-28	2.65553e-26	15.2708
chr17_81174401_81174600	chr17	81174401	81174600	199	*	Intron (ENST00000414089.5/388428, intron 2 of 5)	-8181	2	ENST00000326724.9	9625	ENSG00000181409	AATK	apoptosis associated tyrosine kinase	65.9846	76.8182	3.19802e-09	4.73876e-08	-17.1729
chr17_81244401_81244600	chr17	81244401	81244600	199	*	Downstream (<1kb)	3035	2	ENST00000539643.1	124565	ENSG00000157637	SLC38A10	solute carrier family 38 member 10	60.0883	47.1522	7.80676e-09	1.05961e-07	15.5684
chr17_81248401_81248600	chr17	81248401	81248600	199	*	Promoter (<=1kb)	-767	2	ENST00000539643.1	124565	ENSG00000157637	SLC38A10	solute carrier family 38 member 10	68.1958	84.7696	6.4262e-49	3.97327e-46	-17.3706
chr17_81248601_81248800	chr17	81248601	81248800	199	*	Promoter (<=1kb)	-967	2	ENST00000539643.1	124565	ENSG00000157637	SLC38A10	solute carrier family 38 member 10	46.1832	66.6766	3.99768e-63	4.94348e-60	-21.531
chr17_81341801_81342000	chr17	81341801	81342000	199	*	Exon (ENST00000665286.1/ENST00000665286.1, exon 1 of 1)	-32554	2	ENST00000332012.5	284185	NA	LINC00482	long intergenic non-protein coding RNA 482	57.8956	47.2981	1.71606e-25	2.25007e-23	15.1697
chr17_81431201_81431400	chr17	81431201	81431400	199	*	Intron (ENST00000584436.7/57597, intron 3 of 28)	-12065	1	ENST00000585224.1	57597	ENSG00000266074	BAHCC1	BAH domain and coiled-coil containing 1	26.2619	43.9998	7.13583e-07	6.05055e-06	-18.2309
chr17_81920801_81921000	chr17	81920801	81921000	199	*	Promoter (<=1kb)	323	2	ENST00000572902.5	51547	ENSG00000187531	SIRT7	sirtuin 7	91.7296	71.6086	1.32528e-09	2.13152e-08	21.0325
chr17_81945201_81945400	chr17	81945201	81945400	199	*	Promoter (1-2kb)	1833	2	ENST00000409745.2	255275	ENSG00000185105	MYADML2	myeloid associated differentiation marker like 2	64.7078	77.571	4.14873e-14	1.46953e-12	-18.3025
chr17_81992401_81992600	chr17	81992401	81992600	199	*	Promoter (2-3kb)	-2843	1	ENST00000582355.6	79058	ENSG00000169696	ASPSCR1	ASPSCR1 tether for SLC2A4, UBX domain containing	56.6383	32.1235	4.54975e-36	1.36155e-33	20.7044
chr17_82118801_82119000	chr17	82118801	82119000	199	*	Intron (ENST00000389641.9/284001, intron 16 of 16)	8818	2	ENST00000583593.2	284001	ENSG00000176155	CCDC57	coiled-coil domain containing 57	78.9934	67.9678	1.02485e-08	1.35604e-07	15.5463
chr17_82305401_82305600	chr17	82305401	82305600	199	*	Distal Intergenic	11950	2	ENST00000581434.1	924	ENSG00000173762	CD7	CD7 molecule	51.1295	67.8131	4.11331e-12	1.05474e-10	-15.8636
chr17_82347001_82347200	chr17	82347001	82347200	199	*	Distal Intergenic	-12047	1	ENST00000333437.5	400629	ENSG00000182459	TEX19	testis expressed 19	54.9142	73.3341	6.41785e-08	7.05766e-07	-19.9441
chr17_82374201_82374400	chr17	82374201	82374400	199	*	Promoter (<=1kb)	0	1	ENST00000313135.3	2837	ENSG00000181408	UTS2R	urotensin 2 receptor	29.3155	54.4771	6.65941e-13	1.95135e-11	-23.9444
chr17_82662401_82662600	chr17	82662401	82662600	199	*	Promoter (1-2kb)	-1371	2	ENST00000576148.1	10966	ENSG00000141542	RAB40B	RAB40B, member RAS oncogene family	88.0648	73.1355	2.1047e-22	2.09222e-20	16.8522
chr17_82874601_82874800	chr17	82874601	82874800	199	*	Intron (ENST00000355528.9/6904, intron 14 of 38)	-9352	1	ENST00000571316.5	6904	ENSG00000141556	TBCD	tubulin folding cofactor D	27.8896	39.684	1.23593e-26	1.79199e-24	-16.8136
chr17_83135001_83135200	chr17	83135001	83135200	199	*	Exon (ENST00000625083.1/ENST00000625083.1, exon 1 of 1)	42609	1	ENST00000571940.1	284207	ENSG00000176845	METRNL	meteorin like, glial cell differentiation regulator	34.7143	62.8587	2.42452e-13	7.60126e-12	-23.9978
chr17_8326401_8326600	chr17	8326401	8326600	199	*	Distal Intergenic	7636	1	ENST00000582060.1	22899	ENSG00000198844	ARHGEF15	Rho guanine nucleotide exchange factor 15	51.9305	35.4149	2.14505e-05	0.000118983	15.3921
chr17_8381601_8381800	chr17	8381601	8381800	199	*	Promoter (<=1kb)	509	2	ENST00000582485.5	6154	ENSG00000161970	RPL26	ribosomal protein L26	54.9342	36.9843	3.51813e-71	6.25605e-68	15.9673
chr17_841801_842000	chr17	841801	842000	199	*	Intron (ENST00000336868.8/64359, intron 1 of 7)	-15801	2	ENST00000571684.5	64359	ENSG00000167693	NXN	nucleoredoxin	55.7931	70.3616	3.56768e-32	8.17511e-30	-18.0807
chr17_9331201_9331400	chr17	9331201	9331400	199	*	Intron (ENST00000306357.9/9482, intron 7 of 7)	-57768	2	ENST00000570987.1	9482	ENSG00000170310	STX8	syntaxin 8	66.4753	82.1045	8.41364e-08	9.00214e-07	-20.1652
chr17_943801_944000	chr17	943801	944000	199	*	Intron (ENST00000336868.8/64359, intron 1 of 7)	-13751	2	ENST00000571338.1	64359	ENSG00000167693	NXN	nucleoredoxin	63.1996	77.6023	3.69096e-09	5.3961e-08	-15.7964
chr18_11977801_11978000	chr18	11977801	11978000	199	*	Distal Intergenic	-3025	1	ENST00000588752.5	3613	ENSG00000141401	IMPA2	inositol monophosphatase 2	39.4715	53.1777	5.33843e-08	5.98785e-07	-15.1027
chr18_12441801_12442000	chr18	12441801	12442000	199	*	Promoter (<=1kb)	-972	1	ENST00000588197.1	105371998	NA	LOC105371998	uncharacterized LOC105371998	15.8191	29.9903	8.74137e-08	9.31504e-07	-15.8114
chr18_12613601_12613800	chr18	12613601	12613800	199	*	Intron (ENST00000409402.8/56907, intron 2 of 16)	22540	2	ENST00000440472.6	56907	ENSG00000134278	SPIRE1	spire type actin nucleation factor 1	42.5524	58.9381	1.41113e-07	1.43085e-06	-16.9165
chr18_14460401_14460600	chr18	14460401	14460600	199	*	Distal Intergenic	38678	2	ENST00000581457.1	440224	ENSG00000265766	CXADRP3	CXADR pseudogene 3	77.5465	59.0264	4.17674e-48	2.49637e-45	28.6622
chr18_14460601_14460800	chr18	14460601	14460800	199	*	Distal Intergenic	38478	2	ENST00000581457.1	440224	ENSG00000265766	CXADRP3	CXADR pseudogene 3	59.2087	45.9765	1.28166e-20	1.06106e-18	15.6666
chr18_14745001_14745200	chr18	14745001	14745200	199	*	Intron (ENST00000579292.5/374860, intron 1 of 4)	-3040	1	ENST00000358984.9	374860	ENSG00000180777	ANKRD30B	ankyrin repeat domain 30B	65.7413	51.5168	8.55356e-09	1.15099e-07	17.9766
chr18_23368401_23368600	chr18	23368401	23368600	199	*	Promoter (1-2kb)	1681	2	ENST00000583048.5	85019	ENSG00000134490	TMEM241	transmembrane protein 241	63.9127	49.5325	2.19262e-10	4.10349e-09	16.4457
chr18_25519601_25519800	chr18	25519601	25519800	199	*	Distal Intergenic	-167412	2	ENST00000579111.5	25925	ENSG00000198795	ZNF521	zinc finger protein 521	65.7775	47.7703	2.34132e-20	1.878e-18	18.3141
chr18_26205801_26206000	chr18	26205801	26206000	199	*	Exon (ENST00000578162.1/ENST00000578162.1, exon 3 of 3)	-19936	1	ENST00000269142.9	6875	ENSG00000141384	TAF4B	TATA-box binding protein associated factor 4b	70.7058	51.1671	1.40212e-17	8.16809e-16	20.8326
chr18_2658001_2658200	chr18	2658001	2658200	199	*	Promoter (2-3kb)	2264	1	ENST00000320876.10	23347	ENSG00000101596	SMCHD1	structural maintenance of chromosomes flexible hinge domain containing 1	33.8446	18.0269	6.35148e-14	2.1852e-12	16.2617
chr18_26969001_26969200	chr18	26969001	26969200	199	*	Intron (ENST00000668155.1/147429, intron 1 of 2)	39936	1	ENST00000661645.1	147429	ENSG00000260372	AQP4-AS1	AQP4 antisense RNA 1	32.5817	54.1531	3.26217e-08	3.85082e-07	-17.1591
chr18_27547601_27547800	chr18	27547601	27547800	199	*	Intron (ENST00000584546.5/105372038, intron 2 of 4)	47364	2	ENST00000584546.5	105372038	NA	LOC105372038	uncharacterized LOC105372038	76.029	60.0615	5.77573e-21	4.96303e-19	16.4564
chr18_2853601_2853800	chr18	2853601	2853800	199	*	Intron (ENST00000254528.4/84034, intron 2 of 7)	6596	1	ENST00000254528.4	84034	ENSG00000132205	EMILIN2	elastin microfibril interfacer 2	73.4528	63.3197	1.8802e-06	1.42166e-05	15.0561
chr18_2912601_2912800	chr18	2912601	2912800	199	*	Intron (ENST00000254528.4/84034, intron 7 of 7)	6033	1	ENST00000583776.1	84034	ENSG00000132205	EMILIN2	elastin microfibril interfacer 2	52.3085	66.6038	4.42954e-10	7.82052e-09	-16.4252
chr18_3027601_3027800	chr18	3027601	3027800	199	*	Distal Intergenic	-14287	2	ENST00000584294.1	9663	ENSG00000101577	LPIN2	lipin 2	62.7605	42.6897	1.78835e-11	4.11036e-10	16.1924
chr18_3446401_3446600	chr18	3446401	3446600	199	*	Promoter (1-2kb)	-1009	1	ENST00000618001.4	7050	ENSG00000177426	TGIF1	TGFB induced factor homeobox 1	51.3613	35.9129	5.40033e-28	8.75635e-26	15.9934
chr18_3464801_3465000	chr18	3464801	3465000	199	*	Promoter (1-2kb)	-1250	1	ENST00000581029.5	100505592	ENSG00000266835	GAPLINC	gastric adenocarcinoma associated, positive CD44 regulator, long intergenic non-coding RNA	66.8258	84.0807	2.26624e-62	2.69402e-59	-18.1044
chr18_3465001_3465200	chr18	3465001	3465200	199	*	Promoter (1-2kb)	-1050	1	ENST00000581029.5	100505592	ENSG00000266835	GAPLINC	gastric adenocarcinoma associated, positive CD44 regulator, long intergenic non-coding RNA	45.4731	58.7113	9.70942e-14	3.24299e-12	-17.8134
chr18_3655601_3655800	chr18	3655601	3655800	199	*	Exon (ENST00000668204.1/ENST00000668204.1, exon 3 of 3)	51864	1	ENST00000572856.1	84777	NA	DLGAP1-AS2	DLGAP1 antisense RNA 2	48.1682	30.8446	1.99335e-17	1.13526e-15	16.91
chr18_39578801_39579000	chr18	39578801	39579000	199	*	Intron (ENST00000669399.1/647946, intron 1 of 3)	43175	2	ENST00000638017.1	100126323	ENSG00000283615	MIR924	microRNA 924	69.3395	49.4211	5.15137e-17	2.76719e-15	17.6455
chr18_45666001_45666200	chr18	45666001	45666200	199	*	Exon (ENST00000586448.5/8170, exon 13 of 21)	-20825	1	ENST00000644925.1	6563	ENSG00000141469	SLC14A1	solute carrier family 14 member 1 (Kidd blood group)	65.9124	39.042	6.8209e-09	9.3841e-08	22.3882
chr18_45680001_45680200	chr18	45680001	45680200	199	*	Intron (ENST00000586448.5/8170, intron 20 of 20)	-6825	1	ENST00000644925.1	6563	ENSG00000141469	SLC14A1	solute carrier family 14 member 1 (Kidd blood group)	66.5212	50.6364	8.56725e-06	5.37265e-05	16.4202
chr18_46095601_46095800	chr18	46095601	46095800	199	*	Promoter (2-3kb)	2485	2	ENST00000592364.5	498	ENSG00000152234	ATP5F1A	ATP synthase F1 subunit alpha	77.9805	53.7436	5.12277e-06	3.43037e-05	20.1061
chr18_46106201_46106400	chr18	46106201	46106400	199	*	Promoter (1-2kb)	1780	1	ENST00000593165.5	115106	ENSG00000152240	HAUS1	HAUS augmin like complex subunit 1	60.9011	47.6231	6.93136e-33	1.67384e-30	15.1919
chr18_46192401_46192600	chr18	46192401	46192600	199	*	Intron (ENST00000587591.5/147339, intron 1 of 1)	18316	1	ENST00000615553.1	147339	ENSG00000152242	C18orf25	chromosome 18 open reading frame 25	37.1142	51.6457	2.2491e-07	2.16732e-06	-16.5968
chr18_46192601_46192800	chr18	46192601	46192800	199	*	Intron (ENST00000587591.5/147339, intron 1 of 1)	18516	1	ENST00000615553.1	147339	ENSG00000152242	C18orf25	chromosome 18 open reading frame 25	52.8866	66.3994	5.76458e-35	1.60979e-32	-16.3527
chr18_46196201_46196400	chr18	46196201	46196400	199	*	Intron (ENST00000587591.5/147339, intron 1 of 1)	22116	1	ENST00000615553.1	147339	ENSG00000152242	C18orf25	chromosome 18 open reading frame 25	59.8315	74.3981	8.88981e-36	2.60174e-33	-23.0295
chr18_46466601_46466800	chr18	46466601	46466800	199	*	Distal Intergenic	19155	1	ENST00000592777.1	494470	ENSG00000141622	RNF165	ring finger protein 165	74.6747	57.7573	6.8602e-14	2.3469e-12	16.2946
chr18_46718201_46718400	chr18	46718201	46718400	199	*	Intron (ENST00000538168.5/29906, intron 2 of 7)	13363	2	ENST00000590497.5	29906	ENSG00000101638	ST8SIA5	ST8 alpha-N-acetyl-neuraminide alpha-2,8-sialyltransferase 5	51.5765	71.2902	8.44056e-08	9.02847e-07	-18.3519
chr18_47981601_47981800	chr18	47981601	47981800	199	*	Distal Intergenic	-50456	2	ENST00000356825.8	4087	ENSG00000175387	SMAD2	SMAD family member 2	66.0048	46.1946	6.10563e-10	1.05064e-08	20.3717
chr18_48073401_48073600	chr18	48073401	48073600	199	*	Intron (ENST00000590800.6/201501, intron 3 of 4)	63761	2	ENST00000535628.6	201501	ENSG00000184828	ZBTB7C	zinc finger and BTB domain containing 7C	72.3677	55.9453	3.39932e-11	7.44257e-10	15.7628
chr18_48610401_48610600	chr18	48610401	48610600	199	*	Intron (ENST00000256413.8/9811, intron 1 of 11)	-10844	1	ENST00000589585.1	9811	ENSG00000134030	CTIF	cap binding complex dependent translation initiation factor	28.2065	46.4631	1.19979e-27	1.88207e-25	-19.2833
chr18_48847201_48847400	chr18	48847201	48847400	199	*	Intron (ENST00000256413.8/9811, intron 10 of 11)	82782	2	ENST00000587336.1	4092	ENSG00000101665	SMAD7	SMAD family member 7	52.8734	69.609	8.29137e-12	2.01927e-10	-17.3454
chr18_48935201_48935400	chr18	48935201	48935400	199	*	Promoter (1-2kb)	-1480	2	ENST00000588190.1	4092	ENSG00000101665	SMAD7	SMAD family member 7	42.7944	27.4602	7.39333e-36	2.17619e-33	15.8476
chr18_48987401_48987600	chr18	48987401	48987600	199	*	Distal Intergenic	-35350	2	ENST00000262158.7	4092	ENSG00000101665	SMAD7	SMAD family member 7	78.4211	62.0702	1.77816e-18	1.15033e-16	15.4164
chr18_48988001_48988200	chr18	48988001	48988200	199	*	Distal Intergenic	-35503	1	ENST00000584252.1	100129878	ENSG00000264269	LOC100129878	uncharacterized LOC100129878	80.9332	64.3343	1.66729e-25	2.18879e-23	16.0705
chr18_48989001_48989200	chr18	48989001	48989200	199	*	Distal Intergenic	-34503	1	ENST00000584252.1	100129878	ENSG00000264269	LOC100129878	uncharacterized LOC100129878	79.9691	67.614	6.12538e-07	5.28606e-06	15.1304
chr18_49002401_49002600	chr18	49002401	49002600	199	*	Distal Intergenic	-21103	1	ENST00000584252.1	100129878	ENSG00000264269	LOC100129878	uncharacterized LOC100129878	72.5872	58.8077	6.47077e-30	1.23814e-27	16.8331
chr18_49017801_49018000	chr18	49017801	49018000	199	*	Distal Intergenic	-5703	1	ENST00000584252.1	100129878	ENSG00000264269	LOC100129878	uncharacterized LOC100129878	35.5377	59.0819	3.80512e-43	1.71642e-40	-24.3944
chr18_49778801_49779000	chr18	49778801	49779000	199	*	Distal Intergenic	7619	2	ENST00000591171.1	10449	ENSG00000167315	ACAA2	acetyl-CoA acyltransferase 2	75.1268	61.2097	1.90051e-22	1.89536e-20	16.4304
chr18_52459601_52459800	chr18	52459601	52459800	199	*	Intron (ENST00000442544.7/1630, intron 1 of 28)	119405	1	ENST00000442544.7	1630	ENSG00000187323	DCC	DCC netrin 1 receptor	78.1066	57.1343	7.35646e-10	1.24483e-08	19.7613
chr18_54714001_54714200	chr18	54714001	54714200	199	*	Distal Intergenic	-3660	1	ENST00000586570.5	5874	ENSG00000041353	RAB27B	RAB27B, member RAS oncogene family	77.4862	60.6758	1.69376e-15	7.40805e-14	17.9807
chr18_54833401_54833600	chr18	54833401	54833600	199	*	Intron (ENST00000586570.5/5874, intron 2 of 4)	4921	1	ENST00000586594.1	5874	ENSG00000041353	RAB27B	RAB27B, member RAS oncogene family	81.4575	62.9991	1.66283e-22	1.67268e-20	17.6582
chr18_54930801_54931000	chr18	54930801	54931000	199	*	Intron (ENST00000591504.6/80323, intron 7 of 11)	5905	2	ENST00000592040.5	80323	ENSG00000166510	CCDC68	coiled-coil domain containing 68	70.2243	52.8592	1.18708e-22	1.20995e-20	18.8335
chr18_55664801_55665000	chr18	55664801	55665000	199	*	Promoter (<=1kb)	-15	2	ENST00000568169.5	6925	ENSG00000196628	TCF4	transcription factor 4	36.502	29.51	2.52273e-11	5.65305e-10	15.1166
chr18_5567201_5567400	chr18	5567201	5567400	199	*	Exon (ENST00000578391.1/ENST00000578391.1, exon 1 of 3)	10248	2	ENST00000582592.1	23136	ENSG00000082397	EPB41L3	erythrocyte membrane protein band 4.1 like 3	72.8336	57.2356	1.85413e-10	3.52332e-09	16.5958
chr18_55997801_55998000	chr18	55997801	55998000	199	*	Promoter (<=1kb)	10	2	ENST00000655696.1	101927273	ENSG00000260930	LINC01416	long intergenic non-protein coding RNA 1416	48.9634	36.8485	3.99471e-18	2.48526e-16	16.371
chr18_58115801_58116000	chr18	58115801	58116000	199	*	Intron (ENST00000400345.8/23327, intron 1 of 30)	25011	1	ENST00000587547.1	23327	ENSG00000049759	NEDD4L	NEDD4 like E3 ubiquitin protein ligase	65.6684	45.989	6.08684e-19	4.15772e-17	23.8683
chr18_58169001_58169200	chr18	58169001	58169200	199	*	Intron (ENST00000400345.8/23327, intron 2 of 30)	19665	1	ENST00000586263.5	23327	ENSG00000049759	NEDD4L	NEDD4 like E3 ubiquitin protein ligase	89.1132	76.7254	2.02829e-15	8.77223e-14	15.1405
chr18_58808401_58808600	chr18	58808401	58808600	199	*	Promoter (<=1kb)	0	1	ENST00000659493.1	105372147	ENSG00000267593	LINC01926	long intergenic non-protein coding RNA 1926	72.2166	60.1964	1.19495e-10	2.35657e-09	17.3041
chr18_58900201_58900400	chr18	58900201	58900400	199	*	Intron (ENST00000336078.8/55205, intron 3 of 10)	-19930	1	ENST00000590157.5	55205	ENSG00000074657	ZNF532	zinc finger protein 532	46.6063	26.056	1.2523e-24	1.51335e-22	21.7907
chr18_58902801_58903000	chr18	58902801	58903000	199	*	Intron (ENST00000336078.8/55205, intron 3 of 10)	-17330	1	ENST00000590157.5	55205	ENSG00000074657	ZNF532	zinc finger protein 532	72.1958	56.8943	5.29273e-07	4.64491e-06	16.1949
chr18_59299201_59299400	chr18	59299201	59299400	199	*	Intron (ENST00000587244.5/339302, intron 2 of 2)	19144	2	ENST00000587244.5	339302	ENSG00000166569	CPLX4	complexin 4	33.2446	49.9957	6.05297e-11	1.26526e-09	-18.1047
chr18_59889401_59889600	chr18	59889401	59889600	199	*	Distal Intergenic	-10348	1	ENST00000316660.6	5366	ENSG00000141682	PMAIP1	phorbol-12-myristate-13-acetate-induced protein 1	67.0747	39.5222	3.60049e-19	2.53435e-17	24.2679
chr18_59943001_59943200	chr18	59943001	59943200	199	*	Distal Intergenic	42966	1	ENST00000590596.1	5366	ENSG00000141682	PMAIP1	phorbol-12-myristate-13-acetate-induced protein 1	76.7185	61.3002	4.07837e-11	8.79902e-10	15.0785
chr18_59986201_59986400	chr18	59986201	59986400	199	*	Distal Intergenic	86166	1	ENST00000590596.1	5366	ENSG00000141682	PMAIP1	phorbol-12-myristate-13-acetate-induced protein 1	62.3254	43.2482	4.91673e-16	2.32713e-14	19.4477
chr18_63147401_63147600	chr18	63147401	63147600	199	*	Intron (ENST00000333681.5/596, intron 2 of 2)	14269	2	ENST00000590515.1	596	ENSG00000171791	BCL2	BCL2 apoptosis regulator	80.8919	63.1569	7.59778e-09	1.03395e-07	16.4949
chr18_63206801_63207000	chr18	63206801	63207000	199	*	Intron (ENST00000333681.5/596, intron 2 of 2)	-44933	2	ENST00000590515.1	596	ENSG00000171791	BCL2	BCL2 apoptosis regulator	42.3677	24.2002	9.73243e-13	2.77142e-11	17.8935
chr18_63310601_63310800	chr18	63310601	63310800	199	*	Intron (ENST00000333681.5/596, intron 2 of 2)	8969	2	ENST00000333681.5	596	ENSG00000171791	BCL2	BCL2 apoptosis regulator	68.1061	48.0104	6.28743e-18	3.81997e-16	20.6294
chr18_64135601_64135800	chr18	64135601	64135800	199	*	Intron (ENST00000649298.1/284294, intron 4 of 5)	13074	2	ENST00000456505.1	221241	ENSG00000179676	LINC00305	long intergenic non-protein coding RNA 305	80.442	64.2144	5.59966e-06	3.70725e-05	16.2725
chr18_7022201_7022400	chr18	7022201	7022400	199	*	Intron (ENST00000389658.4/284217, intron 19 of 62)	17837	2	ENST00000585178.1	284217	ENSG00000101680	LAMA1	laminin subunit alpha 1	23.5703	32.4897	1.51534e-13	4.90522e-12	-16.4527
chr18_7263401_7263600	chr18	7263401	7263600	199	*	Distal Intergenic	32277	1	ENST00000383467.2	339291	ENSG00000206422	LRRC30	leucine rich repeat containing 30	57.6512	41.0255	1.00889e-14	3.92798e-13	15.4757
chr18_7263601_7263800	chr18	7263601	7263800	199	*	Distal Intergenic	32477	1	ENST00000383467.2	339291	ENSG00000206422	LRRC30	leucine rich repeat containing 30	56.4869	33.6866	1.33489e-49	8.4602e-47	22.7183
chr18_73258801_73259000	chr18	73258801	73259000	199	*	Intron (ENST00000584544.5/400655, intron 1 of 9)	5303	2	ENST00000584544.5	400655	ENSG00000263711	LINC02864	long intergenic non-protein coding RNA 2864	86.2906	69.135	6.46918e-20	4.94563e-18	15.2573
chr18_74226801_74227000	chr18	74226801	74227000	199	*	Intron (ENST00000580403.1/ENST00000580403.1, intron 1 of 1)	34177	2	ENST00000579064.1	1528	ENSG00000166347	CYB5A	cytochrome b5 type A	51.1902	66.5796	5.97062e-43	2.6653e-40	-16.4836
chr18_74828001_74828200	chr18	74828001	74828200	199	*	Intron (ENST00000577538.5/55628, intron 3 of 6)	-48998	1	ENST00000584235.5	55628	ENSG00000215421	ZNF407	zinc finger protein 407	47.81	27.805	1.31369e-84	4.21883e-81	20.2442
chr18_75073001_75073200	chr18	75073001	75073200	199	*	Distal Intergenic	12847	1	ENST00000582214.1	55628	ENSG00000215421	ZNF407	zinc finger protein 407	64.4267	45.642	1.85171e-06	1.40243e-05	15.2038
chr18_76460401_76460600	chr18	76460401	76460600	199	*	Intron (ENST00000443185.7/9658, intron 2 of 6)	30179	2	ENST00000532857.1	9658	ENSG00000101493	ZNF516	zinc finger protein 516	40.1703	55.5407	9.40418e-08	9.94769e-07	-15.9324
chr18_76767201_76767400	chr18	76767201	76767400	199	*	Distal Intergenic	54895	2	ENST00000585258.1	100131655	ENSG00000264278	ZNF236-DT	ZNF236 divergent transcript	51.1105	65.3521	3.89955e-05	0.000199295	-17.4065
chr18_76806801_76807000	chr18	76806801	76807000	199	*	Intron (ENST00000585258.1/100131655, intron 2 of 2)	15295	2	ENST00000585258.1	100131655	ENSG00000264278	ZNF236-DT	ZNF236 divergent transcript	58.163	78.799	1.57416e-10	3.03283e-09	-16.883
chr18_77008401_77008600	chr18	77008401	77008600	199	*	Promoter (1-2kb)	1300	2	ENST00000583118.5	4155	ENSG00000197971	MBP	myelin basic protein	38.1578	58.672	1.79362e-07	1.77234e-06	-20.357
chr18_78238601_78238800	chr18	78238601	78238800	199	*	Distal Intergenic	-244871	2	ENST00000661306.1	101927715	ENSG00000265843	LINC01029	long intergenic non-protein coding RNA 1029	54.8421	41.3674	7.3953e-09	1.00928e-07	15.0444
chr18_78439001_78439200	chr18	78439001	78439200	199	*	Distal Intergenic	-445271	2	ENST00000661306.1	101927715	ENSG00000265843	LINC01029	long intergenic non-protein coding RNA 1029	64.7383	44.936	6.12286e-08	6.76908e-07	16.9115
chr18_78649601_78649800	chr18	78649601	78649800	199	*	Distal Intergenic	-330475	1	ENST00000616649.4	27164	ENSG00000256463	SALL3	spalt like transcription factor 3	21.8321	40.0193	1.48579e-16	7.52746e-15	-23.0718
chr18_78994801_78995000	chr18	78994801	78995000	199	*	Promoter (<=1kb)	4	1	ENST00000573324.1	27164	ENSG00000256463	SALL3	spalt like transcription factor 3	37.1487	65.066	1.16129e-17	6.83174e-16	-25.3292
chr18_7921401_7921600	chr18	7921401	7921600	199	*	Intron (ENST00000580170.5/5797, intron 4 of 32)	-25270	1	ENST00000578916.2	5797	ENSG00000173482	PTPRM	protein tyrosine phosphatase receptor type M	40.9734	54.4424	6.00059e-13	1.77157e-11	-16.011
chr18_79382401_79382600	chr18	79382401	79382600	199	*	Distal Intergenic	10012	1	ENST00000587410.1	374868	ENSG00000166377	ATP9B	ATPase phospholipid transporting 9B (putative)	33.9776	50.4228	9.46631e-09	1.26166e-07	-15.0178
chr18_8744801_8745000	chr18	8744801	8745000	199	*	Intron (ENST00000306329.15/23255, intron 3 of 13)	26904	1	ENST00000400050.7	23255	ENSG00000168502	MTCL1	microtubule crosslinking factor 1	54.9592	35.8192	4.56066e-12	1.16061e-10	16.8597
chr18_8795801_8796000	chr18	8795801	8796000	199	*	Intron (ENST00000306329.15/23255, intron 6 of 13)	-4442	1	ENST00000522592.1	23255	ENSG00000168502	MTCL1	microtubule crosslinking factor 1	70.8654	60.3108	6.62137e-08	7.25829e-07	16.5064
chr18_9417401_9417600	chr18	9417401	9417600	199	*	Distal Intergenic	-57409	1	ENST00000019317.8	10928	ENSG00000017797	RALBP1	ralA binding protein 1	52.5329	68.8156	2.40754e-23	2.61164e-21	-16.4016
chr18_9752401_9752600	chr18	9752401	9752600	199	*	Intron (ENST00000578734.5/11031, intron 1 of 5)	-22687	1	ENST00000435762.2	11031	ENSG00000168461	RAB31	RAB31, member RAS oncogene family	55.9442	72.2353	1.66277e-40	6.44054e-38	-17.7339
chr19_1005001_1005200	chr19	1005001	1005200	199	*	Exon (ENST00000234389.3/116444, exon 3 of 9)	4583	1	ENST00000234389.3	116444	ENSG00000116032	GRIN3B	glutamate ionotropic receptor NMDA type subunit 3B	35.209	52.9716	6.23431e-36	1.84895e-33	-20.8151
chr19_10354001_10354200	chr19	10354001	10354200	199	*	Promoter (<=1kb)	0	2	ENST00000592137.1	7297	ENSG00000105397	TYK2	tyrosine kinase 2	58.9578	43.6632	4.05469e-78	9.74785e-75	16.013
chr19_10396201_10396400	chr19	10396201	10396400	199	*	Promoter (<=1kb)	-211	2	ENST00000588498.1	11140	ENSG00000105401	CDC37	cell division cycle 37, HSP90 cochaperone	92.849	72.4668	9.07305e-09	1.21414e-07	16.2281
chr19_10963201_10963400	chr19	10963201	10963400	199	*	Promoter (1-2kb)	1881	1	ENST00000590574.6	6597	ENSG00000127616	SMARCA4	SWI/SNF related, matrix associated, actin dependent regulator of chromatin, subfamily a, member 4	68.3437	55.1246	0.000391675	0.00142388	15.2656
chr19_11010201_11010400	chr19	11010201	11010400	199	*	Promoter (<=1kb)	0	1	ENST00000645648.1	6597	ENSG00000127616	SMARCA4	SWI/SNF related, matrix associated, actin dependent regulator of chromatin, subfamily a, member 4	49.3322	66.2471	1.29494e-12	3.60938e-11	-16.4163
chr19_11095001_11095200	chr19	11095001	11095200	199	*	Intron (ENST00000558518.5/3949, intron 1 of 17)	4403	1	ENST00000252444.9	3949	ENSG00000130164	LDLR	low density lipoprotein receptor	47.9112	62.2767	1.72395e-27	2.67149e-25	-15.5488
chr19_11406401_11406600	chr19	11406401	11406600	199	*	Promoter (<=1kb)	2	2	ENST00000589032.1	57139	ENSG00000205517	RGL3	ral guanine nucleotide dissociation stimulator like 3	69.9035	50.5445	1.58526e-42	6.91874e-40	17.0294
chr19_11427001_11427200	chr19	11427001	11427200	199	*	5' UTR	-7660	2	ENST00000380456.7	57139	ENSG00000205517	RGL3	ral guanine nucleotide dissociation stimulator like 3	60.3737	42.8568	2.14616e-26	3.05108e-24	18.3015
chr19_11531801_11532000	chr19	11531801	11532000	199	*	Promoter (2-3kb)	-2630	2	ENST00000417981.6	51295	ENSG00000130159	ECSIT	ECSIT signaling integrator	69.4399	55.6221	1.11256e-07	1.15544e-06	15.3945
chr19_1186601_1186800	chr19	1186601	1186800	199	*	Intron (ENST00000585748.2/6794, intron 2 of 4)	9044	1	ENST00000585748.2	6794	ENSG00000118046	STK11	serine/threonine kinase 11	57.6347	72.1115	2.88211e-14	1.04505e-12	-15.058
chr19_1186801_1187000	chr19	1186801	1187000	199	*	Intron (ENST00000585748.2/6794, intron 2 of 4)	9244	1	ENST00000585748.2	6794	ENSG00000118046	STK11	serine/threonine kinase 11	38.8587	56.906	1.35159e-27	2.11043e-25	-20.4844
chr19_1211601_1211800	chr19	1211601	1211800	199	*	Intron (ENST00000585748.2/6794, intron 3 of 4)	4511	1	ENST00000586358.5	6794	ENSG00000118046	STK11	serine/threonine kinase 11	53.3597	39.3994	6.22808e-10	1.06944e-08	16.0083
chr19_1211801_1212000	chr19	1211801	1212000	199	*	Intron (ENST00000585748.2/6794, intron 3 of 4)	4711	1	ENST00000586358.5	6794	ENSG00000118046	STK11	serine/threonine kinase 11	70.5972	52.8753	6.93463e-12	1.71112e-10	18.1372
chr19_1245001_1245200	chr19	1245001	1245200	199	*	Promoter (<=1kb)	944	1	ENST00000614837.1	513	ENSG00000099624	ATP5F1D	ATP synthase F1 subunit delta	46.5485	62.6317	3.77048e-08	4.38198e-07	-15.7043
chr19_12578801_12579000	chr19	12578801	12579000	199	*	Promoter (1-2kb)	1975	2	ENST00000593682.1	163050	ENSG00000249709	ZNF564	zinc finger protein 564	35.3593	59.8773	1.58715e-34	4.29021e-32	-24.7869
chr19_12579001_12579200	chr19	12579001	12579200	199	*	Promoter (1-2kb)	1775	2	ENST00000593682.1	163050	ENSG00000249709	ZNF564	zinc finger protein 564	62.4983	78.6786	5.76476e-53	4.29197e-50	-15.7159
chr19_12766001_12766200	chr19	12766001	12766200	199	*	Promoter (<=1kb)	323	2	ENST00000592259.1	29911	ENSG00000095066	HOOK2	hook microtubule tethering protein 2	21.8731	19.7509	4.34415e-45	2.19932e-42	15.8032
chr19_12786601_12786800	chr19	12786601	12786800	199	*	Promoter (<=1kb)	-328	1	ENST00000585074.1	100847071	ENSG00000263800	MIR5684	microRNA 5684	32.9194	49.7525	8.82096e-20	6.63626e-18	-22.2244
chr19_12945001_12945200	chr19	12945001	12945200	199	*	Promoter (<=1kb)	-655	1	ENST00000591499.5	5886	ENSG00000179262	RAD23A	RAD23 homolog A, nucleotide excision repair protein	41.8554	54.0689	6.05642e-11	1.2658e-09	-15.8341
chr19_13369001_13369200	chr19	13369001	13369200	199	*	Intron (ENST00000614285.4/773, intron 4 of 47)	-3543	2	ENST00000636974.1	773	ENSG00000141837	CACNA1A	calcium voltage-gated channel subunit alpha1 A	39.7251	56.9696	2.17901e-05	0.000120606	-15.7193
chr19_13806401_13806600	chr19	13806401	13806600	199	*	Promoter (1-2kb)	1341	1	ENST00000590508.5	65249	ENSG00000132003	ZSWIM4	zinc finger SWIM-type containing 4	69.7548	50.5809	4.43265e-09	6.36835e-08	17.715
chr19_13999601_13999800	chr19	13999601	13999800	199	*	Intron (ENST00000254325.9/5989, intron 1 of 20)	6462	2	ENST00000588885.1	5989	ENSG00000132005	RFX1	regulatory factor X1	87.6541	76.6496	5.93461e-17	3.16384e-15	16.3135
chr19_14044401_14044600	chr19	14044401	14044600	199	*	Intron (ENST00000263379.4/9466, intron 6 of 13)	12426	2	ENST00000661591.1	342979	ENSG00000187867	PALM3	paralemmin 3	79.144	65.0386	6.08527e-07	5.25577e-06	15.5548
chr19_14138401_14138600	chr19	14138401	14138600	199	*	Promoter (1-2kb)	1214	1	ENST00000588658.1	100507373	ENSG00000267169	LOC100507373	uncharacterized LOC100507373	88.4911	72.5963	6.44613e-11	1.33975e-09	17.4195
chr19_14316201_14316400	chr19	14316201	14316400	199	*	Intron (ENST00000586698.1/105372288, intron 3 of 3)	-17343	1	ENST00000588275.2	101928845	ENSG00000267147	LINC01842	long intergenic non-protein coding RNA 1842	56.5629	80.4422	3.3926e-07	3.12575e-06	-23.4712
chr19_14507401_14507600	chr19	14507401	14507600	199	*	Distal Intergenic	-9485	1	ENST00000600076.5	9524	ENSG00000099797	TECR	trans-2,3-enoyl-CoA reductase	51.5976	70.3096	2.75095e-23	2.96548e-21	-20.636
chr19_14511001_14511200	chr19	14511001	14511200	199	*	Distal Intergenic	-5885	1	ENST00000600076.5	9524	ENSG00000099797	TECR	trans-2,3-enoyl-CoA reductase	24.1371	36.5578	2.36372e-13	7.43175e-12	-15.6063
chr19_14743401_14743600	chr19	14743401	14743600	199	*	Exon (ENST00000315576.8/30817, exon 20 of 21)	28774	2	ENST00000595208.5	30817	ENSG00000127507	ADGRE2	adhesion G protein-coupled receptor E2	45.0668	63.1621	1.38209e-11	3.23694e-10	-17.1626
chr19_15193801_15194000	chr19	15193801	15194000	199	*	Intron (ENST00000263388.7/4854, intron 2 of 32)	6902	2	ENST00000601011.1	4854	ENSG00000074181	NOTCH3	notch receptor 3	70.346	51.3709	3.73112e-15	1.55043e-13	15.5958
chr19_1547801_1548000	chr19	1547801	1548000	199	*	Distal Intergenic	19465	1	ENST00000588292.1	126520	ENSG00000185988	PLK5	polo like kinase 5 (inactive)	23.9406	42.2939	3.61807e-12	9.36699e-11	-15.8148
chr19_1558601_1558800	chr19	1558601	1558800	199	*	Intron (ENST00000402693.4/399664, intron 1 of 1)	8730	2	ENST00000605173.2	399664	ENSG00000181588	MEX3D	mex-3 RNA binding family member D	55.6975	40.2017	1.6599e-06	1.27385e-05	15.5925
chr19_15914601_15914800	chr19	15914601	15914800	199	*	Exon (ENST00000326742.12/57834, exon 9 of 11)	13311	2	ENST00000591841.1	57834	ENSG00000171903	CYP4F11	cytochrome P450 family 4 subfamily F member 11	46.9261	66.3908	7.59485e-07	6.39378e-06	-15.5084
chr19_16206001_16206200	chr19	16206001	16206200	199	*	Promoter (2-3kb)	2396	1	ENST00000589782.2	8907	ENSG00000072958	AP1M1	adaptor related protein complex 1 subunit mu 1	74.7953	89.7874	1.94643e-13	6.19946e-12	-18.9704
chr19_16326801_16327000	chr19	16326801	16327000	199	*	Promoter (1-2kb)	1962	1	ENST00000592003.1	10365	ENSG00000127528	KLF2	Kruppel like factor 2	61.6651	45.1319	1.1983e-78	2.94667e-75	16.3748
chr19_16401401_16401600	chr19	16401401	16401600	199	*	Promoter (2-3kb)	2145	2	ENST00000599790.1	58513	ENSG00000127527	EPS15L1	epidermal growth factor receptor pathway substrate 15 like 1	36.9163	51.3957	2.71996e-07	2.56917e-06	-18.2281
chr19_16470401_16470600	chr19	16470401	16470600	199	*	Promoter (1-2kb)	1343	2	ENST00000602151.1	58513	ENSG00000127527	EPS15L1	epidermal growth factor receptor pathway substrate 15 like 1	49.2079	27.0547	1.75745e-17	1.00973e-15	22.4881
chr19_16527801_16528000	chr19	16527801	16528000	199	*	Promoter (1-2kb)	-1528	2	ENST00000544299.5	10523	ENSG00000085872	CHERP	calcium homeostasis endoplasmic reticulum protein	41.8301	58.0158	2.76627e-20	2.20324e-18	-17.8606
chr19_16877801_16878000	chr19	16877801	16878000	199	*	Promoter (<=1kb)	640	1	ENST00000594235.1	23309	ENSG00000127511	SIN3B	SIN3 transcription regulator family member B	86.2016	71.4548	7.33603e-08	7.95417e-07	15.6234
chr19_16906801_16907000	chr19	16906801	16907000	199	*	3' UTR	-3204	2	ENST00000594249.5	27151	ENSG00000160111	CPAMD8	C3 and PZP like alpha-2-macroglobulin domain containing 8	57.3838	40.8289	3.75238e-64	4.93813e-61	15.6513
chr19_17136801_17137000	chr19	17136801	17137000	199	*	Intron (ENST00000595618.5/4650, intron 2 of 39)	34620	1	ENST00000593411.1	4650	ENSG00000099331	MYO9B	myosin IXB	57.2873	40.458	4.47066e-29	7.94003e-27	15.9892
chr19_17137001_17137200	chr19	17137001	17137200	199	*	Intron (ENST00000595618.5/4650, intron 2 of 39)	34820	1	ENST00000593411.1	4650	ENSG00000099331	MYO9B	myosin IXB	81.6388	64.0441	3.56239e-18	2.22757e-16	15.2534
chr19_17275401_17275600	chr19	17275401	17275600	199	*	Promoter (<=1kb)	-828	1	ENST00000598382.1	29086	ENSG00000105393	BABAM1	BRISC and BRCA1 A complex member 1	54.9837	73.2471	3.27444e-09	4.84308e-08	-18.6429
chr19_17323801_17324000	chr19	17323801	17324000	199	*	3' UTR	8030	1	ENST00000594501.1	79016	ENSG00000130311	DDA1	DET1 and DDB1 associated 1	73.1694	66.0736	2.51553e-17	1.41376e-15	15.4708
chr19_17331201_17331400	chr19	17331201	17331400	199	*	Exon (ENST00000597643.5/57719, exon 6 of 18)	3329	2	ENST00000600711.1	57719	ENSG00000074855	ANO8	anoctamin 8	60.9299	40.3918	2.14126e-09	3.29385e-08	21.1947
chr19_17516401_17516600	chr19	17516401	17516600	199	*	Promoter (<=1kb)	660	1	ENST00000598811.1	25796	ENSG00000130313	PGLS	6-phosphogluconolactonase	45.1707	67.0754	4.87078e-07	4.31588e-06	-19.3784
chr19_17634601_17634800	chr19	17634601	17634800	199	*	Intron (ENST00000519716.6/23025, intron 26 of 43)	-6265	2	ENST00000601528.1	23025	ENSG00000130477	UNC13A	unc-13 homolog A	37.0865	51.1731	1.38292e-21	1.26701e-19	-18.121
chr19_17915201_17915400	chr19	17915201	17915400	199	*	Distal Intergenic	-17615	1	ENST00000445755.7	115098	ENSG00000007080	CCDC124	coiled-coil domain containing 124	32.0587	45.276	1.51876e-11	3.53243e-10	-16.5537
chr19_18180601_18180800	chr19	18180601	18180800	199	*	Distal Intergenic	6433	1	ENST00000600463.1	10437	ENSG00000216490	IFI30	IFI30 lysosomal thiol reductase	39.2142	54.8455	4.20688e-11	9.04636e-10	-15.5639
chr19_18382801_18383000	chr19	18382801	18383000	199	*	Promoter (<=1kb)	632	1	ENST00000595973.2	9518	ENSG00000130513	GDF15	growth differentiation factor 15	39.0704	61.6088	4.60273e-14	1.61769e-12	-22.7012
chr19_18459601_18459800	chr19	18459601	18459800	199	*	Intron (ENST00000262809.9/8178, intron 5 of 11)	-9076	2	ENST00000608165.1	8178	ENSG00000105656	ELL	elongation factor for RNA polymerase II	25.9068	45.1991	1.90686e-57	1.77615e-54	-19.9036
chr19_18758601_18758800	chr19	18758601	18758800	199	*	Intron (ENST00000338797.10/23373, intron 7 of 14)	15692	1	ENST00000601916.1	23373	ENSG00000105662	CRTC1	CREB regulated transcription coactivator 1	73.0135	56.0299	6.71437e-07	5.73501e-06	15.8004
chr19_19165201_19165400	chr19	19165201	19165400	199	*	Intron (ENST00000424583.7/100271849, intron 1 of 8)	4848	2	ENST00000410050.5	100271849	ENSG00000213999	MEF2B	myocyte enhancer factor 2B	62.9226	44.3436	1.35853e-10	2.64953e-09	21.9546
chr19_19380401_19380600	chr19	19380401	19380600	199	*	Distal Intergenic	-5226	1	ENST00000494516.6	54815	ENSG00000167491	GATAD2A	GATA zinc finger domain containing 2A	38.5054	61.7386	1.28486e-12	3.58384e-11	-22.1359
chr19_19844401_19844600	chr19	19844401	19844600	199	*	Distal Intergenic	10929	1	ENST00000623416.2	7608	NA	ZNF56	zinc finger protein 56	65.9424	79.4563	0.000214831	0.000858007	-15.9263
chr19_2159801_2160000	chr19	2159801	2160000	199	*	Intron (ENST00000643010.1/8943, intron 1 of 14)	-3933	1	ENST00000398665.8	84444	ENSG00000104885	DOT1L	DOT1 like histone lysine methyltransferase	45.4218	55.2795	5.45214e-11	1.14989e-09	-15.9357
chr19_2185201_2185400	chr19	2185201	2185400	199	*	Intron (ENST00000398665.8/84444, intron 2 of 27)	-20734	2	ENST00000643010.1	8943	ENSG00000065000	AP3D1	adaptor related protein complex 3 subunit delta 1	74.3516	63.7524	2.9599e-06	2.11912e-05	17.1115
chr19_2209001_2209200	chr19	2209001	2209200	199	*	Intron (ENST00000398665.8/84444, intron 12 of 27)	-3037	1	ENST00000591498.1	84444	ENSG00000104885	DOT1L	DOT1 like histone lysine methyltransferase	77.9152	53.0778	2.08802e-17	1.18635e-15	27.5243
chr19_2238001_2238200	chr19	2238001	2238200	199	*	Promoter (<=1kb)	208	1	ENST00000586396.2	8175	ENSG00000104897	SF3A2	splicing factor 3a subunit 2	55.5178	39.1334	1.16194e-10	2.29747e-09	15.0251
chr19_22833201_22833400	chr19	22833201	22833400	199	*	Promoter (<=1kb)	911	1	ENST00000600766.3	646864	ENSG00000268696	ZNF723	zinc finger protein 723	45.6846	37.7005	4.17376e-11	8.98187e-10	15.8022
chr19_22833801_22834000	chr19	22833801	22834000	199	*	Promoter (1-2kb)	1511	1	ENST00000600766.3	646864	ENSG00000268696	ZNF723	zinc finger protein 723	67.3475	50.9674	2.28582e-45	1.17242e-42	17.6663
chr19_23078201_23078400	chr19	23078201	23078400	199	*	Promoter (2-3kb)	2992	1	ENST00000593635.1	100129543	ENSG00000183850	ZNF730	zinc finger protein 730	56.6759	41.7782	4.5862e-11	9.79839e-10	15.7985
chr19_2340601_2340800	chr19	2340601	2340800	199	*	Promoter (<=1kb)	924	1	ENST00000614784.1	56928	ENSG00000005206	SPPL2B	signal peptide peptidase like 2B	65.738	82.8892	8.74735e-70	1.47042e-66	-16.6276
chr19_2341001_2341200	chr19	2341001	2341200	199	*	Promoter (1-2kb)	1324	1	ENST00000614784.1	56928	ENSG00000005206	SPPL2B	signal peptide peptidase like 2B	43.4775	62.6583	1.7978e-46	9.93133e-44	-17.4536
chr19_24035401_24035600	chr19	24035401	24035600	199	*	Promoter (1-2kb)	1829	1	ENST00000661650.1	9534	ENSG00000213096	ZNF254	zinc finger protein 254	74.6334	56.4287	3.33984e-09	4.93051e-08	17.3738
chr19_2449401_2449600	chr19	2449401	2449600	199	*	Intron (ENST00000325327.4/84823, intron 1 of 11)	7359	2	ENST00000325327.4	84823	ENSG00000176619	LMNB2	lamin B2	52.5837	68.1589	2.38954e-56	2.09429e-53	-16.6157
chr19_2451001_2451200	chr19	2451001	2451200	199	*	Intron (ENST00000325327.4/84823, intron 1 of 11)	5759	2	ENST00000325327.4	84823	ENSG00000176619	LMNB2	lamin B2	62.2518	75.379	2.13593e-08	2.63143e-07	-15.7273
chr19_2718401_2718600	chr19	2718401	2718600	199	*	Promoter (2-3kb)	2741	2	ENST00000588128.1	148252	ENSG00000176490	DIRAS1	DIRAS family GTPase 1	73.6233	57.2377	3.14064e-07	2.91659e-06	17.666
chr19_28403001_28403200	chr19	28403001	28403200	199	*	Distal Intergenic	63482	2	ENST00000585697.1	100420587	ENSG00000283403	LOC100420587	SHC binding and spindle associated 1 pseudogene	44.8027	62.6157	1.8368e-09	2.86763e-08	-22.7416
chr19_2864001_2864200	chr19	2864001	2864200	199	*	Exon (ENST00000661023.1/ENST00000661023.1, exon 2 of 2)	-3135	1	ENST00000586470.5	80032	ENSG00000172000	ZNF556	zinc finger protein 556	16.6358	35.7523	1.19186e-08	1.55324e-07	-18.8745
chr19_28973001_28973200	chr19	28973001	28973200	199	*	Promoter (2-3kb)	2802	1	ENST00000589623.1	102724958	NA	LOC102724958	uncharacterized LOC102724958	58.7499	74.0069	9.97226e-09	1.32254e-07	-21.1166
chr19_29198401_29198600	chr19	29198401	29198600	199	*	Distal Intergenic	14551	2	ENST00000304863.6	7386	ENSG00000169021	UQCRFS1	ubiquinol-cytochrome c reductase, Rieske iron-sulfur polypeptide 1	34.3291	48.7746	6.77112e-08	7.40773e-07	-17.576
chr19_29598001_29598200	chr19	29598001	29598200	199	*	Distal Intergenic	-8083	1	ENST00000586173.1	10775	ENSG00000105171	POP4	POP4 homolog, ribonuclease P/MRP subunit	19.8472	44.2053	3.85582e-06	2.6729e-05	-22.8968
chr19_29697601_29697800	chr19	29697601	29697800	199	*	Downstream (1-2kb)	10840	2	ENST00000591243.1	83636	ENSG00000131943	C19orf12	chromosome 19 open reading frame 12	37.3401	61.6278	8.82764e-20	6.64013e-18	-23.0559
chr19_29724601_29724800	chr19	29724601	29724800	199	*	Distal Intergenic	-8813	2	ENST00000614091.4	83636	ENSG00000131943	C19orf12	chromosome 19 open reading frame 12	39.7929	28.0532	6.94513e-09	9.53702e-08	17.083
chr19_29838001_29838200	chr19	29838001	29838200	199	*	Distal Intergenic	16270	1	ENST00000574121.1	898	ENSG00000105173	CCNE1	cyclin E1	75.8918	61.1729	6.15665e-24	7.02388e-22	15.9483
chr19_2987001_2987200	chr19	2987001	2987200	199	*	Promoter (<=1kb)	-211	1	ENST00000497878.5	79816	ENSG00000104953	TLE6	TLE family member 6, subcortical maternal complex member	59.3475	43.4694	7.9744e-27	1.17603e-24	17.1722
chr19_3059001_3059200	chr19	3059001	3059200	199	*	Promoter (1-2kb)	-1254	2	ENST00000587393.5	166	ENSG00000104964	TLE5	TLE family member 5, transcriptional modulator	85.9196	67.142	6.39484e-07	5.49129e-06	15.6984
chr19_3116401_3116600	chr19	3116401	3116600	199	*	Promoter (<=1kb)	-550	1	ENST00000590534.1	2767	ENSG00000088256	GNA11	G protein subunit alpha 11	22.6643	39.8599	3.26829e-61	3.65312e-58	-18.6897
chr19_3165801_3166000	chr19	3165801	3166000	199	*	Distal Intergenic	-10627	2	ENST00000587587.1	100996351	ENSG00000267551	LOC100996351	uncharacterized LOC100996351	33.4549	51.4533	3.50955e-05	0.000182022	-17.6567
chr19_3212201_3212400	chr19	3212201	3212400	199	*	Distal Intergenic	4736	1	ENST00000591062.1	56926	ENSG00000125912	NCLN	nicalin	46.8007	65.8083	1.94514e-17	1.11045e-15	-16.5471
chr19_32362001_32362200	chr19	32362001	32362200	199	*	Intron (ENST00000311921.8/22847, intron 4 of 5)	16330	1	ENST00000544431.5	22847	ENSG00000168813	ZNF507	zinc finger protein 507	33.1038	47.1152	6.59163e-12	1.63191e-10	-15.4692
chr19_32497801_32498000	chr19	32497801	32498000	199	*	Distal Intergenic	20319	1	ENST00000608291.1	147991	ENSG00000178904	DPY19L3	dpy-19 like C-mannosyltransferase 3	57.9638	41.0181	1.78608e-11	4.1056e-10	16.4386
chr19_32549401_32549600	chr19	32549401	32549600	199	*	Distal Intergenic	-31590	1	ENST00000590247.7	9141	ENSG00000105185	PDCD5	programmed cell death 5	62.865	47.3922	8.71858e-06	5.4541e-05	16.1196
chr19_32718601_32718800	chr19	32718601	32718800	199	*	Promoter (<=1kb)	-953	1	ENST00000444215.6	91646	ENSG00000173809	TDRD12	tudor domain containing 12	63.0347	75.4354	3.73729e-08	4.3474e-07	-15.045
chr19_3305201_3305400	chr19	3305201	3305400	199	*	Intron (ENST00000592230.2/ENST00000592230.2, intron 1 of 2)	-9003	1	ENST00000641145.1	4782	ENSG00000141905	NFIC	nuclear factor I C	20.5196	32.2561	1.75797e-09	2.7541e-08	-15.765
chr19_33066401_33066600	chr19	33066401	33066600	199	*	Promoter (1-2kb)	-1514	2	ENST00000588388.5	85415	ENSG00000131941	RHPN2	rhophilin Rho GTPase binding protein 2	52.4429	33.4341	2.5841e-14	9.45436e-13	17.528
chr19_33261601_33261800	chr19	33261601	33261800	199	*	Distal Intergenic	-35752	2	ENST00000253188.8	56301	ENSG00000130876	SLC7A10	solute carrier family 7 member 10	63.6764	47.9353	1.18087e-09	1.91935e-08	17.0562
chr19_33304001_33304200	chr19	33304001	33304200	199	*	Promoter (1-2kb)	1145	1	ENST00000592982.2	80054	ENSG00000267296	CEBPA-DT	CEBPA divergent transcript	52.7072	37.9442	2.06908e-79	5.33169e-76	15.4887
chr19_34207601_34207800	chr19	34207601	34207800	199	*	Promoter (<=1kb)	-396	1	ENST00000588582.3	26065	ENSG00000257103	LSM14A	LSM14A mRNA processing body assembly factor	24.2822	31.7677	3.91478e-07	3.55016e-06	-15.4139
chr19_34480601_34480800	chr19	34480601	34480800	199	*	Promoter (<=1kb)	-958	1	ENST00000590071.7	126374	ENSG00000142279	WTIP	WT1 interacting protein	75.7766	59.7339	3.82039e-15	1.58477e-13	19.2029
chr19_35350001_35350200	chr19	35350001	35350200	199	*	Promoter (1-2kb)	-1352	1	ENST00000246553.3	2864	ENSG00000126266	FFAR1	free fatty acid receptor 1	37.8562	55.8797	0.000492895	0.00172818	-15.878
chr19_3541801_3542000	chr19	3541801	3542000	199	*	Promoter (2-3kb)	2648	1	ENST00000329493.5	100128569	ENSG00000183397	C19orf71	chromosome 19 open reading frame 71	66.9615	45.4744	2.86585e-11	6.35835e-10	19.4444
chr19_3545601_3545800	chr19	3545601	3545800	199	*	Promoter (<=1kb)	558	2	ENST00000398558.8	126321	ENSG00000161091	MFSD12	major facilitator superfamily domain containing 12	44.2929	62.3842	4.98539e-11	1.0584e-09	-18.016
chr19_35767801_35768000	chr19	35767801	35768000	199	*	Promoter (1-2kb)	1034	1	ENST00000646935.1	148137	ENSG00000167595	PROSER3	proline and serine rich 3	40.6813	23.9284	3.23834e-34	8.54945e-32	20.7155
chr19_3576801_3577000	chr19	3576801	3577000	199	*	Promoter (<=1kb)	0	1	ENST00000461099.1	10362	ENSG00000064961	HMG20B	high mobility group 20B	57.1802	37.961	1.87694e-132	2.12555e-128	18.2389
chr19_3577001_3577200	chr19	3577001	3577200	199	*	Promoter (<=1kb)	117	1	ENST00000461099.1	10362	ENSG00000064961	HMG20B	high mobility group 20B	60.0168	40.0019	1.40484e-80	3.87532e-77	19.4056
chr19_3587201_3587400	chr19	3587201	3587400	199	*	Promoter (1-2kb)	1604	1	ENST00000644946.1	126326	ENSG00000179855	GIPC3	GIPC PDZ domain containing family member 3	38.1048	53.2609	0.000167192	0.000693422	-15.0911
chr19_35876601_35876800	chr19	35876601	35876800	199	*	Promoter (1-2kb)	-1725	1	ENST00000590926.1	333	ENSG00000105290	APLP1	amyloid beta precursor like protein 1	79.0326	65.0748	5.51731e-07	4.81832e-06	15.8438
chr19_35898601_35898800	chr19	35898601	35898800	199	*	Promoter (<=1kb)	-935	2	ENST00000588497.2	84807	ENSG00000167604	NFKBID	NFKB inhibitor delta	75.582	60.3452	1.0008e-08	1.32687e-07	15.9128
chr19_36265601_36265800	chr19	36265601	36265800	199	*	Distal Intergenic	-19345	2	ENST00000355114.9	147929	ENSG00000196357	ZNF565	zinc finger protein 565	59.4247	71.1326	1.04762e-05	6.40031e-05	-15.0754
chr19_36266001_36266200	chr19	36266001	36266200	199	*	Distal Intergenic	-19745	2	ENST00000355114.9	147929	ENSG00000196357	ZNF565	zinc finger protein 565	37.5678	57.5626	4.80625e-16	2.27684e-14	-17.893
chr19_36271801_36272000	chr19	36271801	36272000	199	*	Distal Intergenic	-25545	2	ENST00000355114.9	147929	ENSG00000196357	ZNF565	zinc finger protein 565	44.2674	57.0279	3.17224e-30	6.22204e-28	-20.6348
chr19_37191601_37191800	chr19	37191601	37191800	199	*	Promoter (1-2kb)	-1126	2	ENST00000531805.5	92285	ENSG00000245680	ZNF585B	zinc finger protein 585B	36.8463	48.6713	4.10968e-18	2.55309e-16	-15.6462
chr19_37783801_37784000	chr19	37783801	37784000	199	*	Intron (ENST00000591908.1/ENST00000591908.1, intron 1 of 1)	-3924	2	ENST00000494605.2	126231	ENSG00000189144	ZNF573	zinc finger protein 573	70.9759	48.9564	7.80551e-15	3.08955e-13	19.6085
chr19_38087401_38087600	chr19	38087401	38087600	199	*	Promoter (<=1kb)	-156	1	ENST00000595982.1	23094	ENSG00000105738	SIPA1L3	signal induced proliferation associated 1 like 3	40.3217	56.8098	1.05253e-20	8.80343e-19	-19.8544
chr19_38291801_38292000	chr19	38291801	38292000	199	*	Promoter (1-2kb)	1615	1	ENST00000587334.1	10653	ENSG00000167642	SPINT2	serine peptidase inhibitor, Kunitz type 2	82.5145	78.2055	2.1985e-14	8.1403e-13	21.1538
chr19_38304601_38304800	chr19	38304601	38304800	199	*	Promoter (<=1kb)	329	1	ENST00000591852.1	64073	ENSG00000167644	C19orf33	chromosome 19 open reading frame 33	85.8666	69.2137	4.7327e-12	1.20056e-10	16.6946
chr19_38564801_38565000	chr19	38564801	38565000	199	*	Promoter (1-2kb)	-1927	1	ENST00000593677.1	6261	ENSG00000196218	RYR1	ryanodine receptor 1	39.8879	57.4461	1.17817e-06	9.41041e-06	-15.9091
chr19_38744801_38745000	chr19	38744801	38745000	199	*	Promoter (<=1kb)	-328	2	ENST00000328867.9	147968	ENSG00000182472	CAPN12	calpain 12	76.8783	59.3667	2.84985e-10	5.22109e-09	15.0955
chr19_38791201_38791400	chr19	38791201	38791400	199	*	Promoter (<=1kb)	674	1	ENST00000600304.1	653499	ENSG00000178934	LGALS7B	galectin 7B	54.3402	35.5833	3.80403e-41	1.5342e-38	22.9545
chr19_38838801_38839000	chr19	38838801	38839000	199	*	Promoter (<=1kb)	664	2	ENST00000595443.5	3191	ENSG00000104824	HNRNPL	heterogeneous nuclear ribonucleoprotein L	55.9394	63.3375	6.78997e-07	5.79244e-06	-16.204
chr19_39039201_39039400	chr19	39039201	39039400	199	*	Distal Intergenic	-6417	2	ENST00000600828.5	126433	ENSG00000161243	FBXO27	F-box protein 27	78.9487	61.2749	1.29632e-07	1.32571e-06	17.4421
chr19_3909601_3909800	chr19	3909601	3909800	199	*	3' UTR	-23303	1	ENST00000616156.4	27231	ENSG00000077009	NMRK2	nicotinamide riboside kinase 2	40.5334	54.7912	1.51648e-23	1.6746e-21	-15.4908
chr19_39481801_39482000	chr19	39481801	39482000	199	*	Promoter (<=1kb)	577	1	ENST00000594583.2	92609	ENSG00000105197	TIMM50	translocase of inner mitochondrial membrane 50	52.9458	35.2334	5.38791e-14	1.87346e-12	18.6355
chr19_40286601_40286800	chr19	40286601	40286800	199	*	Promoter (1-2kb)	-1066	2	ENST00000578123.5	208	ENSG00000105221	AKT2	AKT serine/threonine kinase 2	73.456	92.1164	1.75428e-05	0.000100018	-17.8744
chr19_40375201_40375400	chr19	40375201	40375400	199	*	Promoter (<=1kb)	-867	1	ENST00000488311.1	23646	ENSG00000105223	PLD3	phospholipase D family member 3	81.514	73.515	8.84588e-16	4.03548e-14	15.6241
chr19_40773601_40773800	chr19	40773601	40773800	199	*	Promoter (1-2kb)	-1377	1	ENST00000594436.5	8190	ENSG00000261857	MIA	MIA SH3 domain containing	76.949	60.4916	2.15499e-07	2.08766e-06	16.55
chr19_4091401_4091600	chr19	4091401	4091600	199	*	Intron (ENST00000262948.9/5605, intron 10 of 10)	8472	2	ENST00000595715.1	5605	ENSG00000126934	MAP2K2	mitogen-activated protein kinase kinase 2	85.5598	68.2512	3.14422e-17	1.73826e-15	16.7404
chr19_4112801_4113000	chr19	4112801	4113000	199	*	Intron (ENST00000262948.9/5605, intron 2 of 10)	-8010	2	ENST00000602167.5	5605	ENSG00000126934	MAP2K2	mitogen-activated protein kinase kinase 2	57.6853	72.413	1.06151e-05	6.47276e-05	-15.8461
chr19_41964401_41964600	chr19	41964401	41964600	199	*	Intron (ENST00000644613.1/478, intron 22 of 24)	-5081	2	ENST00000222008.11	10567	ENSG00000105404	RABAC1	Rab acceptor 1	42.0336	56.8244	1.05468e-07	1.10147e-06	-15.446
chr19_41967001_41967200	chr19	41967001	41967200	199	*	Exon (ENST00000441343.5/478, exon 22 of 22)	-7681	2	ENST00000222008.11	10567	ENSG00000105404	RABAC1	Rab acceptor 1	23.9657	42.2049	2.34317e-05	0.000128492	-20.0706
chr19_4222601_4222800	chr19	4222601	4222800	199	*	Exon (ENST00000600132.5/170961, exon 20 of 22)	-6723	1	ENST00000221847.6	10148	ENSG00000105246	EBI3	Epstein-Barr virus induced 3	65.8533	79.3227	1.65501e-10	3.17559e-09	-25.6821
chr19_4222801_4223000	chr19	4222801	4223000	199	*	Intron (ENST00000600132.5/170961, intron 20 of 21)	-6523	1	ENST00000221847.6	10148	ENSG00000105246	EBI3	Epstein-Barr virus induced 3	49.6106	66.2266	1.76813e-08	2.21936e-07	-20.8073
chr19_42252801_42253000	chr19	42252801	42253000	199	*	Promoter (<=1kb)	894	2	ENST00000595941.1	2077	ENSG00000105722	ERF	ETS2 repressor factor	49.523	34.1844	0.000148011	0.000625	15.6065
chr19_4260201_4260400	chr19	4260201	4260400	199	*	Intron (ENST00000262962.12/55702, intron 5 of 7)	12187	1	ENST00000596496.1	55702	ENSG00000105248	YJU2	YJU2 splicing factor homolog	50.8522	68.8732	5.0917e-20	3.94087e-18	-15.9335
chr19_43072201_43072400	chr19	43072201	43072400	199	*	Exon (ENST00000593482.1/5670, exon 2 of 3)	3007	2	ENST00000329509.6	5670	ENSG00000242221	PSG2	pregnancy specific beta-1-glycoprotein 2	65.044	50.8614	2.63888e-15	1.12047e-13	15.0462
chr19_43248201_43248400	chr19	43248201	43248400	199	*	Promoter (<=1kb)	246	2	ENST00000489959.5	284344	ENSG00000241104	LOC284344	uncharacterized LOC284344	53.3182	63.3931	1.23124e-15	5.48887e-14	-15.2248
chr19_43460401_43460600	chr19	43460401	43460600	199	*	Downstream (<1kb)	3363	2	ENST00000594326.1	27076	ENSG00000124466	LYPD3	LY6/PLAUR domain containing 3	79.8894	63.8802	1.53992e-11	3.57833e-10	15.6401
chr19_43774601_43774800	chr19	43774601	43774800	199	*	Promoter (<=1kb)	-106	2	ENST00000601549.2	3783	ENSG00000104783	KCNN4	potassium calcium-activated channel subfamily N member 4	36.3673	20.8062	6.43956e-18	3.90633e-16	21.9933
chr19_4393601_4393800	chr19	4393601	4393800	199	*	Promoter (2-3kb)	2223	2	ENST00000598219.1	6455	ENSG00000141985	SH3GL1	SH3 domain containing GRB2 like 1, endophilin A2	45.6643	65.1672	8.67767e-40	3.21644e-37	-20.2015
chr19_4459201_4459400	chr19	4459201	4459400	199	*	Promoter (1-2kb)	-1408	2	ENST00000301281.11	80700	ENSG00000167671	UBXN6	UBX domain protein 6	72.39	88.7468	1.11869e-06	8.99896e-06	-15.7888
chr19_44688601_44688800	chr19	44688601	44688800	199	*	Intron (ENST00000662585.1/ENST00000662585.1, intron 2 of 2)	-10351	1	ENST00000587331.7	388551	ENSG00000213892	CEACAM16	CEA cell adhesion molecule 16, tectorial membrane component	55.3267	69.6393	5.66949e-09	7.94711e-08	-17.7402
chr19_44848801_44849000	chr19	44848801	44849000	199	*	Promoter (2-3kb)	2505	1	ENST00000252483.10	5819	ENSG00000130202	NECTIN2	nectin cell adhesion molecule 2	37.4588	24.5428	5.09903e-16	2.40627e-14	16.0094
chr19_45005401_45005600	chr19	45005401	45005600	199	*	Intron (ENST00000625761.2/5971, intron 2 of 11)	3938	1	ENST00000221452.13	5971	ENSG00000104856	RELB	RELB proto-oncogene, NF-kB subunit	76.2039	60.3476	1.47043e-07	1.4842e-06	15.0831
chr19_45067201_45067400	chr19	45067201	45067400	199	*	Promoter (<=1kb)	-71	1	ENST00000585432.1	11129	ENSG00000104859	CLASRP	CLK4 associating serine/arginine rich protein	58.2202	42.3713	1.37074e-16	6.97662e-15	15.9184
chr19_45177201_45177400	chr19	45177201	45177400	199	*	Promoter (<=1kb)	811	2	ENST00000587818.1	79090	ENSG00000007255	TRAPPC6A	trafficking protein particle complex 6A	68.0124	45.1817	8.2919e-17	4.33674e-15	24.5715
chr19_45459401_45459600	chr19	45459401	45459600	199	*	Intron (ENST00000423698.6/2067, intron 1 of 8)	-8395	1	ENST00000615753.4	2354	ENSG00000125740	FOSB	FosB proto-oncogene, AP-1 transcription factor subunit	38.6146	19.6248	2.43074e-10	4.51249e-09	15.8765
chr19_45473001_45473200	chr19	45473001	45473200	199	*	Promoter (1-2kb)	1923	1	ENST00000587358.1	2354	ENSG00000125740	FOSB	FosB proto-oncogene, AP-1 transcription factor subunit	54.8307	39.8407	4.45688e-19	3.10045e-17	19.1889
chr19_45884601_45884800	chr19	45884601	45884800	199	*	Promoter (1-2kb)	1341	2	ENST00000302165.5	26145	ENSG00000170604	IRF2BP1	interferon regulatory factor 2 binding protein 1	65.9604	47.8654	8.50912e-74	1.68744e-70	17.6264
chr19_45884801_45885000	chr19	45884801	45885000	199	*	Promoter (1-2kb)	1141	2	ENST00000302165.5	26145	ENSG00000170604	IRF2BP1	interferon regulatory factor 2 binding protein 1	64.079	51.6846	1.21074e-41	5.01805e-39	16.4369
chr19_45964201_45964400	chr19	45964201	45964400	199	*	Promoter (1-2kb)	-1596	2	ENST00000596784.1	4858	ENSG00000104967	NOVA2	NOVA alternative splicing regulator 2	44.3062	60.8534	1.13341e-18	7.49909e-17	-21.9146
chr19_46000801_46001000	chr19	46000801	46001000	199	*	Promoter (2-3kb)	-2006	1	ENST00000599044.1	729440	ENSG00000104983	CCDC61	coiled-coil domain containing 61	13.7837	28.7772	1.73291e-28	2.92901e-26	-17.3098
chr19_46394401_46394600	chr19	46394401	46394600	199	*	Distal Intergenic	6476	1	ENST00000527623.1	5536	ENSG00000011485	PPP5C	protein phosphatase 5 catalytic subunit	29.6665	45.5136	1.51806e-08	1.93349e-07	-17.0704
chr19_46422801_46423000	chr19	46422801	46423000	199	*	Distal Intergenic	-9238	2	ENST00000307522.5	83987	ENSG00000169515	CCDC8	coiled-coil domain containing 8	71.0833	82.6897	1.46185e-13	4.74886e-12	-16.4362
chr19_47058201_47058400	chr19	47058201	47058400	199	*	Distal Intergenic	-9578	2	ENST00000253047.7	54958	ENSG00000130748	TMEM160	transmembrane protein 160	25.9347	40.4487	2.82363e-05	0.000150953	-18.7484
chr19_47110601_47110800	chr19	47110601	47110800	199	*	Promoter (1-2kb)	1429	2	ENST00000594019.5	23211	ENSG00000130749	ZC3H4	zinc finger CCCH-type containing 4	40.812	24.724	2.12629e-13	6.73348e-12	15.9416
chr19_47110801_47111000	chr19	47110801	47111000	199	*	Promoter (1-2kb)	1229	2	ENST00000594019.5	23211	ENSG00000130749	ZC3H4	zinc finger CCCH-type containing 4	31.2662	11.1824	7.37599e-29	1.28611e-26	17.8571
chr19_4718801_4719000	chr19	4718801	4719000	199	*	Promoter (<=1kb)	-914	2	ENST00000599248.1	91039	ENSG00000142002	DPP9	dipeptidyl peptidase 9	30.3824	45.602	2.28404e-62	2.70771e-59	-18.2746
chr19_4719001_4719200	chr19	4719001	4719200	199	*	Promoter (1-2kb)	-1114	2	ENST00000599248.1	91039	ENSG00000142002	DPP9	dipeptidyl peptidase 9	59.176	75.129	9.45415e-25	1.15482e-22	-16.5686
chr19_4720001_4720200	chr19	4720001	4720200	199	*	Promoter (2-3kb)	-2114	2	ENST00000599248.1	91039	ENSG00000142002	DPP9	dipeptidyl peptidase 9	63.2708	79.5415	2.47324e-17	1.39162e-15	-16.2162
chr19_47290001_47290200	chr19	47290001	47290200	199	*	Exon (ENST00000595501.5/ENST00000595501.5, exon 1 of 4)	-6875	1	ENST00000594787.1	728	ENSG00000197405	C5AR1	complement C5a receptor 1	15.1605	33.7078	7.84258e-09	1.06387e-07	-18.6489
chr19_47323401_47323600	chr19	47323401	47323600	199	*	Distal Intergenic	-8575	1	ENST00000595464.3	27202	ENSG00000134830	C5AR2	complement component 5a receptor 2	34.4816	50.6204	1.40195e-07	1.42258e-06	-15.6351
chr19_47503801_47504000	chr19	47503801	47504000	199	*	Intron (ENST00000263354.8/8775, intron 1 of 10)	-3053	2	ENST00000594155.5	8775	ENSG00000105402	NAPA	NSF attachment protein alpha	49.6624	62.8559	7.77565e-16	3.57605e-14	-15.4405
chr19_47741601_47741800	chr19	47741601	47741800	199	*	3' UTR	-3746	1	ENST00000246802.10	29997	ENSG00000105373	NOP53	NOP53 ribosome biogenesis factor	44.673	62.0512	3.74737e-08	4.3577e-07	-17.3609
chr19_47996801_47997000	chr19	47996801	47997000	199	*	Promoter (2-3kb)	2093	1	ENST00000597519.5	64100	ENSG00000169393	ELSPBP1	epididymal sperm binding protein 1	50.7576	33.8683	1.7118e-11	3.94643e-10	15.9447
chr19_48399201_48399400	chr19	48399201	48399400	199	*	Intron (ENST00000263269.3/2906, intron 2 of 12)	4327	1	ENST00000263269.3	2906	ENSG00000105464	GRIN2D	glutamate ionotropic receptor NMDA type subunit 2D	37.3462	19.5558	2.86347e-21	2.53914e-19	17.6128
chr19_4846001_4846200	chr19	4846001	4846200	199	*	Intron (ENST00000221957.9/10226, intron 6 of 7)	13436	2	ENST00000589163.5	10226	ENSG00000105355	PLIN3	perilipin 3	70.7257	83.5429	1.61906e-08	2.05e-07	-17.6786
chr19_48489601_48489800	chr19	48489601	48489800	199	*	Intron (ENST00000648216.1/114783, intron 4 of 4)	8605	2	ENST00000648216.1	114783	ENSG00000142235	LMTK3	lemur tyrosine kinase 3	42.9104	25.0577	1.10512e-07	1.14844e-06	19.4776
chr19_48593001_48593200	chr19	48593001	48593200	199	*	Promoter (1-2kb)	1901	1	ENST00000594274.1	6820	ENSG00000088002	SULT2B1	sulfotransferase family 2B member 1	87.8539	74.8721	9.90877e-13	2.81812e-11	15.5853
chr19_48770801_48771000	chr19	48770801	48771000	199	*	Distal Intergenic	14715	1	ENST00000222157.5	26291	ENSG00000105550	FGF21	fibroblast growth factor 21	27.4586	42.0588	6.34652e-07	5.45535e-06	-15.1697
chr19_49635601_49635800	chr19	49635601	49635800	199	*	Exon (ENST00000246792.4/6237, exon 5 of 6)	4322	2	ENST00000601532.1	6237	ENSG00000126458	RRAS	RAS related	40.3415	23.8609	1.8165e-20	1.47741e-18	15.2409
chr19_4967801_4968000	chr19	4967801	4968000	199	*	Promoter (1-2kb)	-1113	1	ENST00000611640.4	23030	ENSG00000127663	KDM4B	lysine demethylase 4B	47.5183	59.7364	2.63188e-12	6.96074e-11	-16.0743
chr19_49859201_49859400	chr19	49859201	49859400	199	*	Promoter (<=1kb)	0	2	ENST00000593654.1	101928378	NA	PTOV1-AS2	PTOV1 antisense RNA 2	34.9312	49.6719	7.52264e-41	2.96179e-38	-16.4326
chr19_49859401_49859600	chr19	49859401	49859600	199	*	Promoter (<=1kb)	-113	2	ENST00000593654.1	101928378	NA	PTOV1-AS2	PTOV1 antisense RNA 2	38.5503	61.7073	1.25407e-64	1.68645e-61	-25.0364
chr19_50059801_50060000	chr19	50059801	50060000	199	*	Exon (ENST00000597606.1/ENST00000597606.1, exon 1 of 1)	9213	1	ENST00000527209.1	400710	ENSG00000204666	LOC400710	uncharacterized LOC400710	73.729	49.1368	5.57359e-11	1.1732e-09	26.5936
chr19_50511801_50512000	chr19	50511801	50512000	199	*	Promoter (<=1kb)	-449	2	ENST00000598418.5	126119	ENSG00000161677	JOSD2	Josephin domain containing 2	60.4563	39.263	5.78699e-17	3.0882e-15	15.9426
chr19_51727401_51727600	chr19	51727401	51727600	199	*	Distal Intergenic	-3408	2	ENST00000540069.6	3036	ENSG00000105509	HAS1	hyaluronan synthase 1	63.7148	47.6329	5.97928e-07	5.1743e-06	16.0111
chr19_5220001_5220200	chr19	5220001	5220200	199	*	Promoter (<=1kb)	0	2	ENST00000589851.1	5802	ENSG00000105426	PTPRS	protein tyrosine phosphatase receptor type S	38.3622	44.3145	4.05004e-05	0.000205927	-15.6898
chr19_52259801_52260000	chr19	52259801	52260000	199	*	Distal Intergenic	-9587	1	ENST00000593703.1	90321	ENSG00000196214	ZNF766	zinc finger protein 766	43.8458	61.9405	1.40923e-07	1.42913e-06	-16.5263
chr19_52522801_52523000	chr19	52522801	52523000	199	*	Distal Intergenic	-4652	1	ENST00000487863.5	388558	ENSG00000198482	ZNF808	zinc finger protein 808	48.3697	31.3327	9.62107e-22	8.96741e-20	17.0812
chr19_52557201_52557400	chr19	52557201	52557400	199	*	Promoter (1-2kb)	1380	1	ENST00000478039.1	55762	ENSG00000167562	ZNF701	zinc finger protein 701	58.3782	75.7435	3.75142e-45	1.90372e-42	-18.6062
chr19_52763201_52763400	chr19	52763201	52763400	199	*	Exon (ENST00000648893.1/162966, exon 6 of 9)	23300	2	ENST00000597124.1	162966	ENSG00000189190	ZNF600	zinc finger protein 600	34.9795	50.2419	2.29232e-13	7.22152e-12	-15.4784
chr19_52784001_52784200	chr19	52784001	52784200	199	*	Promoter (2-3kb)	2500	2	ENST00000597124.1	162966	ENSG00000189190	ZNF600	zinc finger protein 600	45.2997	31.2492	2.91348e-12	7.65051e-11	15.7228
chr19_528001_528200	chr19	528001	528200	199	*	Distal Intergenic	-3560	1	ENST00000215574.9	997	ENSG00000099804	CDC34	cell division cycle 34, ubiqiutin conjugating enzyme	33.5551	50.7315	2.19407e-47	1.25389e-44	-21.2781
chr19_53091601_53091800	chr19	53091601	53091800	199	*	5' UTR	-6218	2	ENST00000601982.5	90338	ENSG00000170949	ZNF160	zinc finger protein 160	86.208	69.4735	6.19005e-11	1.29172e-09	17.5164
chr19_53634201_53634400	chr19	53634201	53634400	199	*	Promoter (2-3kb)	2146	1	ENST00000376650.1	503834	ENSG00000204595	DPRX	divergent-paired related homeobox	57.734	43.1853	3.50021e-18	2.1906e-16	16.8901
chr19_53788201_53788400	chr19	53788201	53788400	199	*	Promoter (<=1kb)	-305	1	ENST00000362273.1	442918	ENSG00000199143	MIR373	microRNA 373	67.7182	50.8694	2.45732e-48	1.48729e-45	15.5344
chr19_53865001_53865200	chr19	53865001	53865200	199	*	Promoter (<=1kb)	239	1	ENST00000422045.1	91663	ENSG00000179820	MYADM	myeloid associated differentiation marker	47.4327	67.3833	4.27896e-18	2.65213e-16	-19.9636
chr19_53883401_53883600	chr19	53883401	53883600	199	*	Promoter (1-2kb)	1173	1	ENST00000419486.1	5582	ENSG00000126583	PRKCG	protein kinase C gamma	14.6426	31.6538	2.45325e-08	2.98182e-07	-17.0547
chr19_54432401_54432600	chr19	54432401	54432600	199	*	Promoter (1-2kb)	1589	1	ENST00000492920.5	57348	ENSG00000167614	TTYH1	tweety family member 1	34.8575	51.2443	5.99948e-16	2.80231e-14	-15.6036
chr19_54878401_54878600	chr19	54878401	54878600	199	*	Intron (ENST00000355524.8/2204, intron 2 of 4)	4112	1	ENST00000482092.6	2204	ENSG00000186431	FCAR	Fc fragment of IgA receptor	46.4604	63.9286	3.39453e-08	3.99152e-07	-17.4261
chr19_54884201_54884400	chr19	54884201	54884400	199	*	Intron (ENST00000355524.8/2204, intron 2 of 4)	9912	1	ENST00000482092.6	2204	ENSG00000186431	FCAR	Fc fragment of IgA receptor	56.074	76.7206	2.06455e-10	3.88475e-09	-17.2022
chr19_54968001_54968200	chr19	54968001	54968200	199	*	Promoter (1-2kb)	1596	1	ENST00000263437.10	55655	ENSG00000022556	NLRP2	NLR family pyrin domain containing 2	55.4427	37.7544	4.0065e-05	0.000204034	17.86
chr19_55053801_55054000	chr19	55053801	55054000	199	*	Promoter (<=1kb)	0	2	ENST00000585492.1	112724	ENSG00000160439	RDH13	retinol dehydrogenase 13	72.3772	90.5248	1.46345e-46	8.10512e-44	-18.5195
chr19_55118801_55119000	chr19	55118801	55119000	199	*	Promoter (1-2kb)	-1165	2	ENST00000263433.8	54776	ENSG00000125503	PPP1R12C	protein phosphatase 1 regulatory subunit 12C	64.9005	52.1172	2.91559e-18	1.84375e-16	20.8424
chr19_55140001_55140200	chr19	55140001	55140200	199	*	Promoter (<=1kb)	722	2	ENST00000589745.5	7138	ENSG00000105048	TNNT1	troponin T1, slow skeletal type	43.6619	62.3707	3.5467e-07	3.25303e-06	-17.619
chr19_55206401_55206600	chr19	55206401	55206600	199	*	Promoter (<=1kb)	639	2	ENST00000586310.1	5794	ENSG00000080031	PTPRH	protein tyrosine phosphatase receptor type H	37.1703	48.8271	7.62254e-14	2.58979e-12	-15.3288
chr19_55299401_55299600	chr19	55299401	55299600	199	*	Promoter (2-3kb)	-2466	1	ENST00000591774.5	84446	ENSG00000160469	BRSK1	BR serine/threonine kinase 1	42.0584	59.3169	8.32583e-09	1.12321e-07	-17.7477
chr19_5633601_5633800	chr19	5633601	5633800	199	*	Intron (ENST00000589863.5/6294, intron 2 of 18)	-8051	1	ENST00000590485.1	6294	ENSG00000160633	SAFB	scaffold attachment factor B	53.4658	71.1065	6.37871e-25	7.93342e-23	-15.9045
chr19_56619001_56619200	chr19	56619001	56619200	199	*	Intron (ENST00000599599.6/58491, intron 3 of 3)	23667	1	ENST00000594944.1	114818278	NA	ZNF71-SMIM17	ZNF71-SMIM17 readthrough (NMD candidate)	64.1871	85.1534	7.49058e-17	3.93726e-15	-22.3128
chr19_5667601_5667800	chr19	5667601	5667800	199	*	Promoter (<=1kb)	946	1	ENST00000592555.1	6294	ENSG00000160633	SAFB	scaffold attachment factor B	50.727	69.1318	4.31845e-05	0.000217671	-15.9434
chr19_5667801_5668000	chr19	5667801	5668000	199	*	Promoter (1-2kb)	1146	1	ENST00000592555.1	6294	ENSG00000160633	SAFB	scaffold attachment factor B	23.6709	40.9192	9.94379e-20	7.43809e-18	-15.2654
chr19_5668001_5668200	chr19	5668001	5668200	199	*	Promoter (1-2kb)	1346	1	ENST00000592555.1	6294	ENSG00000160633	SAFB	scaffold attachment factor B	61.7974	75.82	1.1632e-16	5.97541e-15	-16.5036
chr19_56864401_56864600	chr19	56864401	56864600	199	*	Distal Intergenic	23500	1	ENST00000599641.1	100073347	ENSG00000268654	MIMT1	MER1 repeat containing imprinted transcript 1	65.1794	46.7842	5.30762e-40	1.99479e-37	19.6481
chr19_56864601_56864800	chr19	56864601	56864800	199	*	Distal Intergenic	23700	1	ENST00000599641.1	100073347	ENSG00000268654	MIMT1	MER1 repeat containing imprinted transcript 1	65.5617	45.455	1.68239e-82	4.95881e-79	20.0744
chr19_5829001_5829200	chr19	5829001	5829200	199	*	Downstream (1-2kb)	5200	1	ENST00000303212.2	4902	ENSG00000171119	NRTN	neurturin	54.647	49.8289	7.38544e-16	3.40825e-14	15.9406
chr19_601001_601200	chr19	601001	601200	199	*	Intron (ENST00000251287.3/610, intron 1 of 7)	11121	1	ENST00000251287.3	610	ENSG00000099822	HCN2	hyperpolarization activated cyclic nucleotide gated potassium and sodium channel 2	47.5489	66.1913	6.57233e-05	0.000312087	-15.946
chr19_603001_603200	chr19	603001	603200	199	*	Intron (ENST00000251287.3/610, intron 1 of 7)	13121	1	ENST00000251287.3	610	ENSG00000099822	HCN2	hyperpolarization activated cyclic nucleotide gated potassium and sodium channel 2	40.4061	52.7795	5.62104e-10	9.73915e-09	-17.5702
chr19_6236801_6237000	chr19	6236801	6237000	199	*	Intron (ENST00000252674.9/4298, intron 3 of 11)	-19834	2	ENST00000585588.1	4298	ENSG00000130382	MLLT1	MLLT1 super elongation complex subunit	39.0045	54.3794	1.17159e-34	3.19704e-32	-16.1695
chr19_6237001_6237200	chr19	6237001	6237200	199	*	Intron (ENST00000252674.9/4298, intron 3 of 11)	-20034	2	ENST00000585588.1	4298	ENSG00000130382	MLLT1	MLLT1 super elongation complex subunit	45.3722	63.4479	1.14084e-55	9.66419e-53	-19.291
chr19_6274201_6274400	chr19	6274201	6274400	199	*	Intron (ENST00000252674.9/4298, intron 1 of 11)	5575	2	ENST00000252674.9	4298	ENSG00000130382	MLLT1	MLLT1 super elongation complex subunit	57.747	40.7619	7.35124e-25	9.09567e-23	17.4047
chr19_640601_640800	chr19	640601	640800	199	*	Promoter (<=1kb)	707	1	ENST00000586042.6	27006	ENSG00000070388	FGF22	fibroblast growth factor 22	32.81	50.0611	2.42417e-16	1.19633e-14	-16.3459
chr19_643401_643600	chr19	643401	643600	199	*	Exon (ENST00000215530.6/27006, exon 3 of 3)	3507	1	ENST00000586042.6	27006	ENSG00000070388	FGF22	fibroblast growth factor 22	46.2353	54.5076	4.03523e-55	3.32025e-52	-17.5707
chr19_6745001_6745200	chr19	6745001	6745200	199	*	Promoter (1-2kb)	-1108	1	ENST00000598843.1	9322	ENSG00000125733	TRIP10	thyroid hormone receptor interactor 10	18.6461	36.6292	2.41381e-27	3.70714e-25	-17.2079
chr19_6752601_6752800	chr19	6752601	6752800	199	*	Promoter (2-3kb)	2441	2	ENST00000597168.1	10045	ENSG00000125731	SH2D3A	SH2 domain containing 3A	59.1195	36.8703	9.87519e-141	1.46538e-136	25.9142
chr19_6752801_6753000	chr19	6752801	6753000	199	*	Promoter (2-3kb)	2241	2	ENST00000597168.1	10045	ENSG00000125731	SH2D3A	SH2 domain containing 3A	35.3797	19.4768	1.5612e-20	1.27822e-18	16.0713
chr19_7292201_7292400	chr19	7292201	7292400	199	*	Promoter (1-2kb)	1466	2	ENST00000598216.1	3643	ENSG00000171105	INSR	insulin receptor	55.11	41.1025	6.3379e-09	8.78248e-08	17.0383
chr19_7374201_7374400	chr19	7374201	7374400	199	*	Intron (ENST00000576789.1/23370, intron 3 of 9)	-8434	1	ENST00000668164.1	23370	ENSG00000104880	ARHGEF18	Rho/Rac guanine nucleotide exchange factor 18	66.6093	51.7716	1.04195e-21	9.68016e-20	15.9698
chr19_7797801_7798000	chr19	7797801	7798000	199	*	Distal Intergenic	10253	1	ENST00000596555.1	440508	NA	CLEC4GP1	C-type lectin domain family 4 member G pseudogene 1	54.4488	38.1006	1.54016e-25	2.02808e-23	15.5397
chr19_781801_782000	chr19	781801	782000	199	*	Exon (ENST00000606966.1/ENST00000606966.1, exon 1 of 1)	-15075	1	ENST00000635647.1	5725	ENSG00000011304	PTBP1	polypyrimidine tract binding protein 1	66.7584	50.5854	4.02244e-32	9.17322e-30	16.1345
chr19_7957401_7957600	chr19	7957401	7957600	199	*	Downstream (<1kb)	-13735	2	ENST00000595876.5	10469	ENSG00000104980	TIMM44	translocase of inner mitochondrial membrane 44	51.844	36.263	7.47407e-07	6.30394e-06	16.0965
chr19_8158401_8158600	chr19	8158401	8158600	199	*	Distal Intergenic	-8810	2	ENST00000600128.6	84467	ENSG00000142449	FBN3	fibrillin 3	27.4281	61.3188	2.38419e-15	1.01927e-13	-28.2182
chr19_8315601_8315800	chr19	8315601	8315800	199	*	Promoter (1-2kb)	1012	2	ENST00000601258.1	4701	ENSG00000267855	NDUFA7	NADH:ubiquinone oxidoreductase subunit A7	44.9068	27.439	2.83977e-11	6.30537e-10	19.1557
chr19_8398801_8399000	chr19	8398801	8399000	199	*	Intron (ENST00000600719.5/9230, intron 1 of 3)	-8117	2	ENST00000593581.5	100507567	ENSG00000269386	RAB11B-AS1	RAB11B antisense RNA 1	55.1042	39.7007	2.48722e-14	9.12164e-13	16.5292
chr19_8447601_8447800	chr19	8447601	8447800	199	*	Promoter (2-3kb)	2608	1	ENST00000601645.5	4670	ENSG00000099783	HNRNPM	heterogeneous nuclear ribonucleoprotein M	61.2003	44.9179	6.23095e-14	2.1463e-12	17.9869
chr19_8528801_8529000	chr19	8528801	8529000	199	*	Promoter (1-2kb)	-1415	2	ENST00000600885.1	4542	ENSG00000142347	MYO1F	myosin IF	67.925	81.4202	6.01439e-12	1.50005e-10	-17.6875
chr19_9026401_9026600	chr19	9026401	9026600	199	*	Distal Intergenic	-45060	2	ENST00000397910.8	94025	ENSG00000181143	MUC16	mucin 16, cell surface associated	69.8964	57.0167	1.06785e-18	7.08058e-17	17.6167
chr19_9205801_9206000	chr19	9205801	9206000	199	*	Exon (ENST00000641088.1/ENST00000641088.1, exon 2 of 2)	8871	2	ENST00000308682.3	125958	ENSG00000174667	OR7D4	olfactory receptor family 7 subfamily D member 4	26.1255	42.1482	1.55888e-09	2.46948e-08	-15.9598
chr19_923401_923600	chr19	923401	923600	199	*	Promoter (2-3kb)	-2181	1	ENST00000585895.1	1820	ENSG00000116017	ARID3A	AT-rich interaction domain 3A	61.7861	44.7395	4.79355e-23	5.07209e-21	17.7236
chr19_935001_935200	chr19	935001	935200	199	*	Promoter (2-3kb)	2437	1	ENST00000457152.3	1820	ENSG00000116017	ARID3A	AT-rich interaction domain 3A	23.6834	40.1391	1.54469e-66	2.25759e-63	-21.9804
chr19_935201_935400	chr19	935201	935400	199	*	Promoter (2-3kb)	2637	1	ENST00000457152.3	1820	ENSG00000116017	ARID3A	AT-rich interaction domain 3A	16.9197	28.774	3.02213e-50	2.0008e-47	-19.1483
chr19_938601_938800	chr19	938601	938800	199	*	Intron (ENST00000263620.8/1820, intron 3 of 8)	6037	1	ENST00000457152.3	1820	ENSG00000116017	ARID3A	AT-rich interaction domain 3A	27.1016	41.2394	4.74814e-57	4.31982e-54	-17.571
chr2_10006601_10006800	chr2	10006601	10006800	199	*	Distal Intergenic	11296	1	ENST00000480736.1	29841	ENSG00000134317	GRHL1	grainyhead like transcription factor 1	59.3672	76.4642	1.6238e-15	7.11365e-14	-15.2648
chr2_100786401_100786600	chr2	100786401	100786600	199	*	Distal Intergenic	-33539	1	ENST00000335681.10	4862	ENSG00000170485	NPAS2	neuronal PAS domain protein 2	34.8147	55.5557	1.10533e-06	8.90197e-06	-18.9546
chr2_101127001_101127200	chr2	101127001	101127200	199	*	Intron (ENST00000376840.8/11138, intron 1 of 19)	-17039	2	ENST00000487392.1	11138	ENSG00000204634	TBC1D8	TBC1 domain family member 8	41.3042	58.7988	1.01595e-12	2.88445e-11	-18.4944
chr2_101432001_101432200	chr2	101432001	101432200	199	*	Promoter (2-3kb)	2906	2	ENST00000492238.1	731220	ENSG00000196460	RFX8	regulatory factor X8	68.7601	51.2049	1.8859e-10	3.57864e-09	17.0408
chr2_101470601_101470800	chr2	101470601	101470800	199	*	Intron (ENST00000428343.6/731220, intron 1 of 11)	3704	2	ENST00000646893.1	731220	ENSG00000196460	RFX8	regulatory factor X8	47.4151	25.889	6.10514e-05	0.000293058	18.1818
chr2_10436201_10436400	chr2	10436201	10436400	199	*	Distal Intergenic	10449	2	ENST00000383906.1	100302743	ENSG00000206633	SNORA80B	small nucleolar RNA, H/ACA box 80B	50.7509	67.8948	6.20334e-07	5.34637e-06	-16.9701
chr2_105380601_105380800	chr2	105380601	105380800	199	*	Intron (ENST00000409177.6/2274, intron 2 of 5)	15897	2	ENST00000452732.1	2274	ENSG00000115641	FHL2	four and a half LIM domains 2	26.1057	42.9661	4.45866e-30	8.62992e-28	-17.8189
chr2_106143401_106143600	chr2	106143401	106143600	199	*	Intron (ENST00000283148.11/80146, intron 6 of 14)	-4521	2	ENST00000409032.5	80146	ENSG00000115652	UXS1	UDP-glucuronate decarboxylase 1	52.7594	69.2822	0.000272527	0.00104893	-16.7765
chr2_10707201_10707400	chr2	10707201	10707400	199	*	Distal Intergenic	-13700	1	ENST00000648362.1	245973	ENSG00000143882	ATP6V1C2	ATPase H+ transporting V1 subunit C2	72.6895	61.8844	1.03121e-10	2.05855e-09	15.8681
chr2_109386201_109386400	chr2	109386201	109386400	199	*	Intron (ENST00000309415.8/344558, intron 3 of 9)	-72577	2	ENST00000583300.1	100423027	ENSG00000265965	MIR4266	microRNA 4266	47.6609	33.2515	2.87544e-10	5.26438e-09	16.1462
chr2_112541201_112541400	chr2	112541201	112541400	199	*	Promoter (<=1kb)	-515	1	ENST00000263331.9	84172	ENSG00000125630	POLR1B	RNA polymerase I subunit B	82.2284	66.2852	5.613e-09	7.87511e-08	15.127
chr2_112587601_112587800	chr2	112587601	112587800	199	*	Promoter (2-3kb)	2730	1	ENST00000469030.1	84269	ENSG00000125611	CHCHD5	coiled-coil-helix-coiled-coil-helix domain containing 5	69.1287	52.4872	1.44626e-12	3.99906e-11	15.9312
chr2_112598201_112598400	chr2	112598201	112598400	199	*	Intron (ENST00000414784.1/ENST00000414784.1, intron 1 of 1)	13330	1	ENST00000469030.1	84269	ENSG00000125611	CHCHD5	coiled-coil-helix-coiled-coil-helix domain containing 5	43.1368	61.6375	2.9046e-48	1.74817e-45	-18.9139
chr2_112647001_112647200	chr2	112647001	112647200	199	*	Promoter (<=1kb)	-247	1	ENST00000423633.5	6574	ENSG00000144136	SLC20A1	solute carrier family 20 member 1	33.116	16.2294	2.64334e-11	5.90394e-10	18.4362
chr2_112715401_112715600	chr2	112715401	112715600	199	*	Distal Intergenic	-5886	1	ENST00000327581.4	284958	ENSG00000144130	NT5DC4	5'-nucleotidase domain containing 4	52.3461	73.1866	4.05636e-09	5.87837e-08	-20.6176
chr2_112798001_112798200	chr2	112798001	112798200	199	*	Distal Intergenic	-13412	2	ENST00000263339.3	3552	ENSG00000115008	IL1A	interleukin 1 alpha	79.494	59.1045	2.01035e-50	1.33506e-47	19.2638
chr2_113192401_113192600	chr2	113192401	113192600	199	*	Promoter (1-2kb)	-1248	1	ENST00000493329.1	23550	ENSG00000125637	PSD4	pleckstrin and Sec7 domain containing 4	44.8717	31.3731	5.98225e-28	9.64177e-26	16.2038
chr2_11395401_11395600	chr2	11395401	11395600	199	*	Promoter (1-2kb)	1421	1	ENST00000417473.6	100874055	ENSG00000224177	LINC00570	long intergenic non-protein coding RNA 570	35.7106	15.2188	1.46734e-17	8.53188e-16	20.5442
chr2_11865001_11865200	chr2	11865001	11865200	199	*	Promoter (<=1kb)	-685	1	ENST00000438292.5	100506457	ENSG00000224184	MIR3681HG	MIR3681 host gene	55.4666	67.7582	2.02274e-07	1.97354e-06	-15.0577
chr2_119488601_119488800	chr2	119488601	119488800	199	*	Intron (ENST00000019103.7/6344, intron 2 of 12)	-8713	2	ENST00000485440.1	6344	ENSG00000080293	SCTR	secretin receptor	74.8808	62.3837	9.86355e-13	2.80691e-11	15.4846
chr2_120845201_120845400	chr2	120845201	120845400	199	*	Intron (ENST00000482119.5/2736, intron 2 of 3)	47857	1	ENST00000433812.1	2736	ENSG00000074047	GLI2	GLI family zinc finger 2	51.304	69.567	1.03121e-06	8.37128e-06	-17.2062
chr2_121813201_121813400	chr2	121813201	121813400	199	*	Distal Intergenic	57031	1	ENST00000409193.1	7247	ENSG00000211460	TSN	translin	40.2426	58.8491	3.48771e-06	2.44837e-05	-18.8911
chr2_122025801_122026000	chr2	122025801	122026000	199	*	Intron (ENST00000657880.1/ENST00000657880.1, intron 2 of 8)	269631	1	ENST00000409193.1	7247	ENSG00000211460	TSN	translin	57.5349	45.7449	4.33631e-10	7.66409e-09	17.9791
chr2_126535601_126535800	chr2	126535601	126535800	199	*	Distal Intergenic	-120333	1	ENST00000484700.2	2995	ENSG00000136732	GYPC	glycophorin C (Gerbich blood group)	44.1064	62.8512	1.32971e-06	1.04673e-05	-18.4614
chr2_128039601_128039800	chr2	128039601	128039800	199	*	Distal Intergenic	-11482	2	ENST00000643581.1	79595	ENSG00000136715	SAP130	Sin3A associated protein 130	61.7117	44.6559	1.82263e-09	2.84758e-08	15.4824
chr2_128207601_128207800	chr2	128207601	128207800	199	*	Distal Intergenic	20365	1	ENST00000465836.1	56886	ENSG00000136731	UGGT1	UDP-glucose glycoprotein glucosyltransferase 1	71.2814	83.7555	4.9721e-15	2.03138e-13	-15.5997
chr2_128292401_128292600	chr2	128292401	128292600	199	*	Promoter (2-3kb)	-2206	2	ENST00000463963.1	9394	ENSG00000136720	HS6ST1	heparan sulfate 6-O-sulfotransferase 1	52.0387	66.8667	8.71389e-39	3.04619e-36	-16.6179
chr2_12874201_12874400	chr2	12874201	12874400	199	*	Intron (ENST00000663507.1/100506474, intron 4 of 6)	129505	2	ENST00000663507.1	100506474	ENSG00000225649	LOC100506474	uncharacterized LOC100506474	52.2103	64.2446	5.26121e-06	3.51144e-05	-15.1845
chr2_129648801_129649000	chr2	129648801	129649000	199	*	Distal Intergenic	228404	2	ENST00000641154.1	105373615	ENSG00000229536	LINC02572	long intergenic non-protein coding RNA 2572	65.5948	54.7082	5.62111e-13	1.66686e-11	16.4851
chr2_130138201_130138400	chr2	130138201	130138400	199	*	Promoter (1-2kb)	1673	2	ENST00000498526.1	91409	ENSG00000152076	CCDC74B	coiled-coil domain containing 74B	70.9321	53.8065	2.6106e-14	9.54725e-13	16.5881
chr2_130213401_130213600	chr2	130213401	130213600	199	*	Exon (ENST00000437982.1/ENST00000437982.1, exon 1 of 1)	-14963	2	ENST00000312988.9	112714	ENSG00000152086	TUBA3E	tubulin alpha 3e	55.5018	52.8734	4.6285e-25	5.83761e-23	15.699
chr2_131533001_131533200	chr2	131533001	131533200	199	*	Exon (ENST00000295171.10/90557, exon 7 of 8)	3821	1	ENST00000434330.1	90557	ENSG00000163040	CCDC74A	coiled-coil domain containing 74A	72.0567	56.5554	1.36897e-14	5.23564e-13	16.8292
chr2_140080801_140081000	chr2	140080801	140081000	199	*	Distal Intergenic	216969	2	ENST00000442974.1	53353	ENSG00000168702	LRP1B	LDL receptor related protein 1B	65.7201	48.1936	5.62661e-11	1.18315e-09	15.0955
chr2_1477401_1477600	chr2	1477401	1477600	199	*	Exon (ENST00000345913.8/7173, exon 8 of 17)	-7063	1	ENST00000446278.5	7173	ENSG00000115705	TPO	thyroid peroxidase	60.2909	51.2689	4.21362e-21	3.67502e-19	15.5251
chr2_148169801_148170000	chr2	148169801	148170000	199	*	Intron (ENST00000488372.5/55777, intron 1 of 3)	-8700	1	ENST00000627651.2	55777	ENSG00000204406	MBD5	methyl-CpG binding domain protein 5	74.9317	62.3666	2.51026e-10	4.64942e-09	15.0404
chr2_148622001_148622200	chr2	148622001	148622200	199	*	Distal Intergenic	-22240	1	ENST00000457184.5	26122	ENSG00000135999	EPC2	enhancer of polycomb homolog 2	70.2316	52.9181	1.42835e-11	3.33622e-10	17.7735
chr2_148926201_148926400	chr2	148926201	148926400	199	*	Exon (ENST00000650778.1/ENST00000650778.1, exon 1 of 2)	-20897	1	ENST00000450621.5	3800	ENSG00000168280	KIF5C	kinesin family member 5C	47.6924	59.3353	0.000613499	0.00207554	-16.429
chr2_149500401_149500600	chr2	149500401	149500600	199	*	Distal Intergenic	-86596	1	ENST00000449714.1	101929231	ENSG00000231969	MMADHC-DT	MMADHC divergent transcript	23.1347	41.4529	4.65795e-14	1.63443e-12	-16.5662
chr2_15162201_15162400	chr2	15162201	15162400	199	*	Distal Intergenic	17978	2	ENST00000485694.1	51594	ENSG00000151779	NBAS	NBAS subunit of NRZ tethering complex	32.1527	17.728	2.40806e-10	4.47303e-09	15.2288
chr2_153719401_153719600	chr2	153719401	153719600	199	*	Distal Intergenic	-152322	1	ENST00000392825.8	114805	ENSG00000144278	GALNT13	polypeptide N-acetylgalactosaminyltransferase 13	59.8668	72.47	2.05587e-28	3.45723e-26	-16.1469
chr2_156415601_156415800	chr2	156415601	156415800	199	*	Distal Intergenic	-19490	1	ENST00000415049.5	2820	ENSG00000115159	GPD2	glycerol-3-phosphate dehydrogenase 2	42.3632	27.7475	4.30825e-32	9.7887e-30	15.1181
chr2_156415801_156416000	chr2	156415801	156416000	199	*	Distal Intergenic	-19290	1	ENST00000415049.5	2820	ENSG00000115159	GPD2	glycerol-3-phosphate dehydrogenase 2	38.1502	17.931	1.07501e-31	2.34947e-29	17.5934
chr2_156776201_156776400	chr2	156776201	156776400	199	*	Distal Intergenic	196516	1	ENST00000496190.1	2820	ENSG00000115159	GPD2	glycerol-3-phosphate dehydrogenase 2	78.5835	66.4759	1.30466e-21	1.19965e-19	16.2004
chr2_157439201_157439400	chr2	157439201	157439400	199	*	Promoter (<=1kb)	14	2	ENST00000418920.5	9595	ENSG00000115165	CYTIP	cytohesin 1 interacting protein	44.6961	26.9605	2.18354e-15	9.39273e-14	16.8934
chr2_15768801_15769000	chr2	15768801	15769000	199	*	Distal Intergenic	68271	1	ENST00000476839.2	101926966	ENSG00000231031	LINC01804	long intergenic non-protein coding RNA 1804	41.6586	27.4538	3.17525e-71	5.66977e-68	15.4272
chr2_157936801_157937000	chr2	157936801	157937000	199	*	Intron (ENST00000605860.5/151531, intron 1 of 9)	60100	1	ENST00000605860.5	151531	ENSG00000007001	UPP2	uridine phosphorylase 2	68.8872	55.7656	5.05153e-05	0.000249125	15.3358
chr2_15819801_15820000	chr2	15819801	15820000	199	*	Distal Intergenic	-100399	1	ENST00000433810.1	103752554	ENSG00000223850	MYCNUT	MYCN upstream transcript	61.0133	43.3943	1.2609e-10	2.47494e-09	18.6302
chr2_15825401_15825600	chr2	15825401	15825600	199	*	Distal Intergenic	-94799	1	ENST00000433810.1	103752554	ENSG00000223850	MYCNUT	MYCN upstream transcript	53.9825	34.5646	2.45673e-16	1.21184e-14	21.0521
chr2_1590601_1590800	chr2	1590601	1590800	199	*	Intron (ENST00000438247.1/ENST00000438247.1, intron 2 of 2)	46264	2	ENST00000493654.1	7837	ENSG00000130508	PXDN	peroxidasin	67.7934	53.3112	1.05507e-06	8.54313e-06	15.8408
chr2_15914801_15915000	chr2	15914801	15915000	199	*	Distal Intergenic	-5399	1	ENST00000433810.1	103752554	ENSG00000223850	MYCNUT	MYCN upstream transcript	74.3393	50.5663	4.68519e-06	3.1728e-05	20.0183
[truncated: 1,425 more rows]
